# Supplementary material for: Beyond FoxP3—Identification of a Chicken Regulatory T Cell Signature
Source: Eur J Immunol. 2025 Dec 19;55(12):e70106. doi: 10.1002/eji.70106 (PMC12716188; doi:10.1002/eji.70106)
Supplement: Supplementary file 2 — Supporting File 2: eji70106‐sup‐0002‐TableS5.xlsx. [file EJI-55-e70106-s002.xlsx]

## Sheet: Column description
Column description
GeneID	Ensembl gene ID (gallus gallus)
baseMean	Mean of normalized read counts across all samples		If a gene has zero counts across all samples, the baseMean will be 0, and no statistical values (log2FoldChange, p-value, padj) will be calculated, resulting in NA entries
log2FoldChange	Log2-transformed fold change in gene expression
lfcSE	Standard error of the log2 fold change
pvalue	Raw p-value from the statistical test for differential expression
padj	Adjusted p-value corrected for multiple testing
ensembl_transcript_id	Ensembl transcript ID
hgnc_symbol	Gene symbol
chromosome_name	Chromosome where the gene is located
start_position	Genomic start position of the gene
end_position	Genomic end position of the gene
All immune-related genes from the top 100 DEGs of each contrast are highlighted in yellow

## Sheet: CD25negative vs high
GeneID	baseMean	log2FoldChange	lfcSE	pvalue	padj	ensembl_transcript_id	hgnc_symbol	chromosome_name	start_position	end_position
ENSGALG00010000040	0	NA	NA	NA	NA	ENSGALT00010000042	NA	10	20159518	20160697
ENSGALG00010000041	0	NA	NA	NA	NA	ENSGALT00010000043	NA	10	20173286	20174275
ENSGALG00010000079	0	NA	NA	NA	NA	ENSGALT00010000136	NA	JAENSK010000438.1	47004	48660
ENSGALG00010000080	0	NA	NA	NA	NA	ENSGALT00010000137	NA	JAENSK010000438.1	9061	9987
ENSGALG00010000083	0	NA	NA	NA	NA	ENSGALT00010000142	NA	JAENSK010000438.1	30497	31465
ENSGALG00010000101	0	NA	NA	NA	NA	ENSGALT00010000178	NA	JAENSK010000462.1	50953	64436
ENSGALG00010000144	0	NA	NA	NA	NA	ENSGALT00010000272	NA	JAENSK010000483.1	57893	58824
ENSGALG00010000152	0	NA	NA	NA	NA	ENSGALT00010000286	NA	MU179264.1	41807	65223
ENSGALG00010000184	0	NA	NA	NA	NA	ENSGALT00010000361	NA	JAENSK010000620.1	37994	39895
ENSGALG00010000192	0	NA	NA	NA	NA	ENSGALT00010000375	NA	JAENSK010000621.1	31868	36803
ENSGALG00010000198	0	NA	NA	NA	NA	ENSGALT00010000392	NA	JAENSK010000621.1	40637	42335
ENSGALG00010000201	0	NA	NA	NA	NA	ENSGALT00010000396	NA	15	10804074	10806280
ENSGALG00010000204	0	NA	NA	NA	NA	ENSGALT00010000400	NA	32	70010	76985
ENSGALG00010000213	0	NA	NA	NA	NA	ENSGALT00010000417	NA	JAENSK010000630.1	15332	18213
ENSGALG00010000229	0	NA	NA	NA	NA	ENSGALT00010000458	NA	JAENSK010000409.1	8827	9828
ENSGALG00010000237	0	NA	NA	NA	NA	ENSGALT00010000473	NA	JAENSK010000533.1	7195	7424
ENSGALG00010000240	0	NA	NA	NA	NA	ENSGALT00010000481	NA	JAENSK010000533.1	12728	12959
ENSGALG00010000243	0	NA	NA	NA	NA	ENSGALT00010000482	NA	JAENSK010000533.1	18320	18554
ENSGALG00010000244	0	NA	NA	NA	NA	ENSGALT00010000483	NA	JAENSK010000409.1	48617	71238
ENSGALG00010000248	0	NA	NA	NA	NA	ENSGALT00010000492	NA	JAENSK010000383.1	998	2022
ENSGALG00010000261	0	NA	NA	NA	NA	ENSGALT00010000506	NA	JAENSK010000383.1	27872	29632
ENSGALG00010000271	0	NA	NA	NA	NA	ENSGALT00010000524	RTN4R	15	10342495	10407596
ENSGALG00010000285	0	NA	NA	NA	NA	ENSGALT00010000545	MYLPF	JAENSK010000593.1	1846	29402
ENSGALG00010000295	0	NA	NA	NA	NA	ENSGALT00010000561	NA	JAENSK010000410.1	51486	52606
ENSGALG00010000296	0	NA	NA	NA	NA	ENSGALT00010000563	NA	MU179258.1	233917	236221
ENSGALG00010000304	0	NA	NA	NA	NA	ENSGALT00010000572	NA	JAENSK010000648.1	13403	13738
ENSGALG00010000332	0	NA	NA	NA	NA	ENSGALT00010000632	NA	JAENSK010000532.1	20456	20689
ENSGALG00010000339	0	NA	NA	NA	NA	ENSGALT00010000646	NA	MU179269.1	97246	99729
ENSGALG00010000348	0	NA	NA	NA	NA	ENSGALT00010000662	NA	JAENSK010000614.1	23624	25180
ENSGALG00010000414	0	NA	NA	NA	NA	ENSGALT00010000827	NA	JAENSK010000034.1	2715	5559
ENSGALG00010000433	0	NA	NA	NA	NA	ENSGALT00010000900	NA	15	10069425	10070557
ENSGALG00010000437	0	NA	NA	NA	NA	ENSGALT00010000911	NA	JAENSK010000615.1	34852	37654
ENSGALG00010000440	0	NA	NA	NA	NA	ENSGALT00010000914	NA	15	10074428	10081103
ENSGALG00010000451	0	NA	NA	NA	NA	ENSGALT00010000939	NA	JAENSK010000584.1	10628	13700
ENSGALG00010000459	0	NA	NA	NA	NA	ENSGALT00010000947	NA	MU179266.1	138298	140929
ENSGALG00010000461	0	NA	NA	NA	NA	ENSGALT00010000957	NA	MU179266.1	143640	144650
ENSGALG00010000502	0	NA	NA	NA	NA	ENSGALT00010001054	NA	JAENSK010000638.1	4045	34854
ENSGALG00010000509	0	NA	NA	NA	NA	ENSGALT00010001061	NA	JAENSK010000638.1	6300	7210
ENSGALG00010000514	0	NA	NA	NA	NA	ENSGALT00010001065	NA	JAENSK010000638.1	7248	7392
ENSGALG00010000515	0	NA	NA	NA	NA	ENSGALT00010001067	NA	JAENSK010000638.1	14690	15077
ENSGALG00010000519	0	NA	NA	NA	NA	ENSGALT00010001071	NA	JAENSK010000638.1	18954	19369
ENSGALG00010000524	0	NA	NA	NA	NA	ENSGALT00010001076	NA	JAENSK010000638.1	23337	28523
ENSGALG00010000528	0	NA	NA	NA	NA	ENSGALT00010001084	NA	JAENSK010000638.1	32527	32938
ENSGALG00010000530	0	NA	NA	NA	NA	ENSGALT00010001090	NA	JAENSK010000638.1	10280	10678
ENSGALG00010000571	0	NA	NA	NA	NA	ENSGALT00010001191	NA	MU179271.1	52758	81183
ENSGALG00010000576	0	NA	NA	NA	NA	ENSGALT00010001208	NOS1	15	11293543	11323237
ENSGALG00010000591	0	NA	NA	NA	NA	ENSGALT00010001243	SBK2	2	78035810	78046295
ENSGALG00010000594	0	NA	NA	NA	NA	ENSGALT00010001247	NA	2	71725541	71726899
ENSGALG00010000600	0	NA	NA	NA	NA	ENSGALT00010001268	NA	2	71615051	71616559
ENSGALG00010000617	0	NA	NA	NA	NA	ENSGALT00010001310	NA	29	53900	54563
ENSGALG00010000620	0	NA	NA	NA	NA	ENSGALT00010001312	NA	MU179273.1	47896	48875
ENSGALG00010000624	0	NA	NA	NA	NA	ENSGALT00010001322	NA	29	76890	96558
ENSGALG00010000629	0	NA	NA	NA	NA	ENSGALT00010001327	NA	MU179273.1	55207	55853
ENSGALG00010000631	0	NA	NA	NA	NA	ENSGALT00010001332	NA	36	16213	18902
ENSGALG00010000638	0	NA	NA	NA	NA	ENSGALT00010001339	NA	29	344156	348674
ENSGALG00010000640	0	NA	NA	NA	NA	ENSGALT00010001344	NA	29	364337	383189
ENSGALG00010000648	0	NA	NA	NA	NA	ENSGALT00010001358	NA	29	402594	407441
ENSGALG00010000661	0	NA	NA	NA	NA	ENSGALT00010001385	NA	29	514166	517785
ENSGALG00010000678	0	NA	NA	NA	NA	ENSGALT00010001423	NA	29	485652	486943
ENSGALG00010000679	0	NA	NA	NA	NA	ENSGALT00010001424	NA	29	488077	512460
ENSGALG00010000680	0	NA	NA	NA	NA	ENSGALT00010001425	NA	29	499661	501352
ENSGALG00010000682	0	NA	NA	NA	NA	ENSGALT00010001427	NA	29	537560	537938
ENSGALG00010000689	0	NA	NA	NA	NA	ENSGALT00010001453	NA	36	74538	75497
ENSGALG00010000705	0	NA	NA	NA	NA	ENSGALT00010001493	NA	2	80437423	80441607
ENSGALG00010000708	0	NA	NA	NA	NA	ENSGALT00010001507	NA	29	588338	658509
ENSGALG00010000716	0	NA	NA	NA	NA	ENSGALT00010001526	NA	29	667526	669927
ENSGALG00010000719	0	NA	NA	NA	NA	ENSGALT00010001539	NA	MU179272.1	221645	222058
ENSGALG00010000723	0	NA	NA	NA	NA	ENSGALT00010001545	NA	MU179272.1	273247	274631
ENSGALG00010000731	0	NA	NA	NA	NA	ENSGALT00010001565	NA	29	435029	439415
ENSGALG00010000737	0	NA	NA	NA	NA	ENSGALT00010001572	NA	29	339151	341733
ENSGALG00010000792	0	NA	NA	NA	NA	ENSGALT00010001736	NA	2	77983622	77995159
ENSGALG00010000794	0	NA	NA	NA	NA	ENSGALT00010001739	NA	2	78000666	78009161
ENSGALG00010000797	0	NA	NA	NA	NA	ENSGALT00010001744	NA	2	78013005	78024185
ENSGALG00010000801	0	NA	NA	NA	NA	ENSGALT00010001753	NA	MU179274.1	133697	138103
ENSGALG00010000808	0	NA	NA	NA	NA	ENSGALT00010001775	ADCY2	2	78885792	79089849
ENSGALG00010000809	0	NA	NA	NA	NA	ENSGALT00010001776	NA	2	78885843	78886267
ENSGALG00010000811	0	NA	NA	NA	NA	ENSGALT00010001786	NA	2	79201030	79205324
ENSGALG00010000814	0	NA	NA	NA	NA	ENSGALT00010001793	CDH18	2	73861053	74113373
ENSGALG00010000863	0	NA	NA	NA	NA	ENSGALT00010001893	NA	MU179274.1	102952	104557
ENSGALG00010001129	0	NA	NA	NA	NA	ENSGALT00010002563	TM4SF4	9	23555188	23559833
ENSGALG00010001137	0	NA	NA	NA	NA	ENSGALT00010002577	OTOL1	9	21645400	21646498
ENSGALG00010001138	0	NA	NA	NA	NA	ENSGALT00010002582	SPTSSB	9	21655115	21669908
ENSGALG00010001139	0	NA	NA	NA	NA	ENSGALT00010002583	NA	Z	83172921	83176189
ENSGALG00010001146	0	NA	NA	NA	NA	ENSGALT00010002605	FAM69C	2	91498747	91509655
ENSGALG00010001148	0	NA	NA	NA	NA	ENSGALT00010002608	C18orf63	2	91537175	91551134
ENSGALG00010001175	0	NA	NA	NA	NA	ENSGALT00010002712	NA	2	99621795	99653782
ENSGALG00010001176	0	NA	NA	NA	NA	ENSGALT00010002714	IL12A	9	21970550	21972715
ENSGALG00010001184	0	NA	NA	NA	NA	ENSGALT00010002738	NA	Z	83151068	83154332
ENSGALG00010001189	0	NA	NA	NA	NA	ENSGALT00010002748	NA	Z	83014230	83015276
ENSGALG00010001202	0	NA	NA	NA	NA	ENSGALT00010002780	CFTR	1	24715305	24799470
ENSGALG00010001207	0	NA	NA	NA	NA	ENSGALT00010002788	ASZ1	1	24818735	24855571
ENSGALG00010001211	0	NA	NA	NA	NA	ENSGALT00010002797	NA	2	99428333	99428904
ENSGALG00010001217	0	NA	NA	NA	NA	ENSGALT00010002818	NA	9	22321215	22323006
ENSGALG00010001240	0	NA	NA	NA	NA	ENSGALT00010002870	NA	Z	85048663	85050553
ENSGALG00010001241	0	NA	NA	NA	NA	ENSGALT00010002872	NA	Z	85058546	85062043
ENSGALG00010001248	0	NA	NA	NA	NA	ENSGALT00010002896	PTPRZ1	1	23069261	23199789
ENSGALG00010001256	0	NA	NA	NA	NA	ENSGALT00010002906	NA	JAENSK010000437.1	21278	22781
ENSGALG00010001260	0	NA	NA	NA	NA	ENSGALT00010002912	NA	33	103650	110788
ENSGALG00010001261	0	NA	NA	NA	NA	ENSGALT00010002913	NA	JAENSK010000437.1	27187	28176
ENSGALG00010001266	0	NA	NA	NA	NA	ENSGALT00010002922	NA	33	107591	109143
ENSGALG00010001272	0	NA	NA	NA	NA	ENSGALT00010002938	NA	33	112421	114853
ENSGALG00010001273	0	NA	NA	NA	NA	ENSGALT00010002941	NA	9	20872297	20914955
ENSGALG00010001275	0	NA	NA	NA	NA	ENSGALT00010002939	NA	33	140296	164351
ENSGALG00010001280	0	NA	NA	NA	NA	ENSGALT00010002956	NA	33	179811	181309
ENSGALG00010001282	0	NA	NA	NA	NA	ENSGALT00010002962	NA	33	190116	192327
ENSGALG00010001284	0	NA	NA	NA	NA	ENSGALT00010002973	NA	33	214131	215633
ENSGALG00010001290	0	NA	NA	NA	NA	ENSGALT00010002979	NA	33	224685	226543
ENSGALG00010001292	0	NA	NA	NA	NA	ENSGALT00010002988	LOX	Z	84995572	85007085
ENSGALG00010001293	0	NA	NA	NA	NA	ENSGALT00010002989	NA	33	240347	241711
ENSGALG00010001296	0	NA	NA	NA	NA	ENSGALT00010003002	NA	33	1808150	1809842
ENSGALG00010001311	0	NA	NA	NA	NA	ENSGALT00010003032	NA	JAENSK010000384.1	11604	22304
ENSGALG00010001314	0	NA	NA	NA	NA	ENSGALT00010003038	NA	33	1127328	1128869
ENSGALG00010001319	0	NA	NA	NA	NA	ENSGALT00010003052	NA	JAENSK010000002.1	26141	28074
ENSGALG00010001322	0	NA	NA	NA	NA	ENSGALT00010003058	NA	JAENSK010000002.1	49626	51525
ENSGALG00010001325	0	NA	NA	NA	NA	ENSGALT00010003063	NA	33	1508340	1613210
ENSGALG00010001329	0	NA	NA	NA	NA	ENSGALT00010003070	NA	33	1546167	1547691
ENSGALG00010001337	0	NA	NA	NA	NA	ENSGALT00010003080	NA	33	1564546	1565863
ENSGALG00010001348	0	NA	NA	NA	NA	ENSGALT00010003097	NPVF	2	31703931	31707665
ENSGALG00010001356	0	NA	NA	NA	NA	ENSGALT00010003121	NA	33	1591685	1593143
ENSGALG00010001360	0	NA	NA	NA	NA	ENSGALT00010003127	NA	33	1606147	1607671
ENSGALG00010001362	0	NA	NA	NA	NA	ENSGALT00010003131	NA	33	1618575	1619972
ENSGALG00010001370	0	NA	NA	NA	NA	ENSGALT00010003161	NA	33	1637802	1641147
ENSGALG00010001379	0	NA	NA	NA	NA	ENSGALT00010003185	NA	33	1660626	1666914
ENSGALG00010001389	0	NA	NA	NA	NA	ENSGALT00010003212	NA	33	1674870	1705904
ENSGALG00010001393	0	NA	NA	NA	NA	ENSGALT00010003215	NA	33	1685582	1873429
ENSGALG00010001396	0	NA	NA	NA	NA	ENSGALT00010003219	NA	33	1709458	1711316
ENSGALG00010001399	0	NA	NA	NA	NA	ENSGALT00010003225	NA	33	1719435	1720297
ENSGALG00010001401	0	NA	NA	NA	NA	ENSGALT00010003228	NA	33	1760332	1785358
ENSGALG00010001403	0	NA	NA	NA	NA	ENSGALT00010003232	NA	33	1839433	1840705
ENSGALG00010001405	0	NA	NA	NA	NA	ENSGALT00010003235	NA	33	1886550	1888320
ENSGALG00010001408	0	NA	NA	NA	NA	ENSGALT00010003237	NA	33	1893523	1896641
ENSGALG00010001410	0	NA	NA	NA	NA	ENSGALT00010003249	MC2R	2	96079035	96094815
ENSGALG00010001419	0	NA	NA	NA	NA	ENSGALT00010003274	KCND2	1	23681323	23949372
ENSGALG00010001421	0	NA	NA	NA	NA	ENSGALT00010003275	NA	1	23695656	23697188
ENSGALG00010001431	0	NA	NA	NA	NA	ENSGALT00010003296	NA	JAENSK010000658.1	11910	12955
ENSGALG00010001433	0	NA	NA	NA	NA	ENSGALT00010003297	NA	33	1991273	1994916
ENSGALG00010001446	0	NA	NA	NA	NA	ENSGALT00010003343	NA	33	2035060	2037409
ENSGALG00010001447	0	NA	NA	NA	NA	ENSGALT00010003347	GFRAL	3	87242086	87268397
ENSGALG00010001449	0	NA	NA	NA	NA	ENSGALT00010003348	NA	33	2047410	2066185
ENSGALG00010001451	0	NA	NA	NA	NA	ENSGALT00010003349	HCRTR2	3	87271154	87305727
ENSGALG00010001452	0	NA	NA	NA	NA	ENSGALT00010003350	NA	33	2055406	2105581
ENSGALG00010001455	0	NA	NA	NA	NA	ENSGALT00010003357	NA	33	2079159	2080431
ENSGALG00010001464	0	NA	NA	NA	NA	ENSGALT00010003380	NA	33	2094005	2095309
ENSGALG00010001467	0	NA	NA	NA	NA	ENSGALT00010003388	NA	33	2118576	2120649
ENSGALG00010001468	0	NA	NA	NA	NA	ENSGALT00010003390	ANOS1	1	125834621	125959791
ENSGALG00010001473	0	NA	NA	NA	NA	ENSGALT00010003403	NA	33	2127938	2130309
ENSGALG00010001481	0	NA	NA	NA	NA	ENSGALT00010003425	NA	33	2200576	2207895
ENSGALG00010001485	0	NA	NA	NA	NA	ENSGALT00010003433	NA	33	2232313	2374665
ENSGALG00010001486	0	NA	NA	NA	NA	ENSGALT00010003434	WNT2	1	24859746	24873923
ENSGALG00010001487	0	NA	NA	NA	NA	ENSGALT00010003437	CDH19	2	94772102	94841022
ENSGALG00010001488	0	NA	NA	NA	NA	ENSGALT00010003441	GRPR	1	121815142	121837899
ENSGALG00010001490	0	NA	NA	NA	NA	ENSGALT00010003446	NA	33	2257430	2258968
ENSGALG00010001493	0	NA	NA	NA	NA	ENSGALT00010003454	NA	9	23026822	23028144
ENSGALG00010001494	0	NA	NA	NA	NA	ENSGALT00010003455	NA	33	2287700	2289558
ENSGALG00010001498	0	NA	NA	NA	NA	ENSGALT00010003460	NA	33	2303184	2320738
ENSGALG00010001500	0	NA	NA	NA	NA	ENSGALT00010003464	NA	33	2363046	2373440
ENSGALG00010001503	0	NA	NA	NA	NA	ENSGALT00010003470	NA	33	2428768	2429752
ENSGALG00010001509	0	NA	NA	NA	NA	ENSGALT00010003488	NA	33	2440086	2441842
ENSGALG00010001511	0	NA	NA	NA	NA	ENSGALT00010003497	NA	33	2468148	2469904
ENSGALG00010001514	0	NA	NA	NA	NA	ENSGALT00010003504	MET	1	25079168	25166938
ENSGALG00010001515	0	NA	NA	NA	NA	ENSGALT00010003506	NA	33	2473964	2475318
ENSGALG00010001526	0	NA	NA	NA	NA	ENSGALT00010003520	PPP1R3A	1	26514959	26548896
ENSGALG00010001529	0	NA	NA	NA	NA	ENSGALT00010003525	NA	16	1969709	1972473
ENSGALG00010001534	0	NA	NA	NA	NA	ENSGALT00010003535	SLITRK3	9	20829358	20832222
ENSGALG00010001544	0	NA	NA	NA	NA	ENSGALT00010003555	NA	33	2561562	2725020
ENSGALG00010001555	0	NA	NA	NA	NA	ENSGALT00010003580	NA	33	2618793	2733054
ENSGALG00010001557	0	NA	NA	NA	NA	ENSGALT00010003612	THRB	2	37169294	37217076
ENSGALG00010001564	0	NA	NA	NA	NA	ENSGALT00010003599	NA	33	2623931	2625241
ENSGALG00010001566	0	NA	NA	NA	NA	ENSGALT00010003605	NA	16	2541750	2542717
ENSGALG00010001578	0	NA	NA	NA	NA	ENSGALT00010003622	NA	1	20531973	20544979
ENSGALG00010001589	0	NA	NA	NA	NA	ENSGALT00010003635	EVX1	2	32618149	32622619
ENSGALG00010001596	0	NA	NA	NA	NA	ENSGALT00010003648	NA	MU179276.1	82198	83224
ENSGALG00010001601	0	NA	NA	NA	NA	ENSGALT00010003657	NA	33	2655001	2848575
ENSGALG00010001603	0	NA	NA	NA	NA	ENSGALT00010003663	NA	MU179276.1	84075	85101
ENSGALG00010001615	0	NA	NA	NA	NA	ENSGALT00010003691	NA	33	2722913	2751096
ENSGALG00010001626	0	NA	NA	NA	NA	ENSGALT00010003712	NA	33	2742493	2744304
ENSGALG00010001630	0	NA	NA	NA	NA	ENSGALT00010003729	NA	33	2788413	2789951
ENSGALG00010001637	0	NA	NA	NA	NA	ENSGALT00010003745	NA	33	2766170	2767614
ENSGALG00010001650	0	NA	NA	NA	NA	ENSGALT00010003772	NA	33	2772881	2774248
ENSGALG00010001655	0	NA	NA	NA	NA	ENSGALT00010003784	NA	33	2800912	2811075
ENSGALG00010001663	0	NA	NA	NA	NA	ENSGALT00010003807	NA	33	2810013	2821140
ENSGALG00010001667	0	NA	NA	NA	NA	ENSGALT00010003820	NA	1	22318315	22322988
ENSGALG00010001669	0	NA	NA	NA	NA	ENSGALT00010003823	NA	33	2866150	2885555
ENSGALG00010001673	0	NA	NA	NA	NA	ENSGALT00010003830	HYAL6	1	22333724	22353326
ENSGALG00010001676	0	NA	NA	NA	NA	ENSGALT00010003843	NA	33	2884596	2886518
ENSGALG00010001683	0	NA	NA	NA	NA	ENSGALT00010003866	NA	33	2909022	2923141
ENSGALG00010001690	0	NA	NA	NA	NA	ENSGALT00010003872	NA	33	2933339	2934627
ENSGALG00010001709	0	NA	NA	NA	NA	ENSGALT00010003919	NA	1	121548408	121549108
ENSGALG00010001715	0	NA	NA	NA	NA	ENSGALT00010003937	NA	1	196312344	196313359
ENSGALG00010001722	0	NA	NA	NA	NA	ENSGALT00010003945	NA	33	2968310	2969268
ENSGALG00010001723	0	NA	NA	NA	NA	ENSGALT00010003946	NA	33	3031265	3032584
ENSGALG00010001724	0	NA	NA	NA	NA	ENSGALT00010003949	NA	33	3157131	3159402
ENSGALG00010001726	0	NA	NA	NA	NA	ENSGALT00010003948	NA	6	32130145	32134102
ENSGALG00010001727	0	NA	NA	NA	NA	ENSGALT00010003974	COL9A1	3	82510679	82576754
ENSGALG00010001730	0	NA	NA	NA	NA	ENSGALT00010003952	NA	33	3165842	3167866
ENSGALG00010001733	0	NA	NA	NA	NA	ENSGALT00010003959	NA	33	3173324	3174782
ENSGALG00010001739	0	NA	NA	NA	NA	ENSGALT00010003973	NA	33	3207342	3208931
ENSGALG00010001740	0	NA	NA	NA	NA	ENSGALT00010003976	NA	1	194126082	194127314
ENSGALG00010001742	0	NA	NA	NA	NA	ENSGALT00010003981	NA	33	3211348	3213039
ENSGALG00010001743	0	NA	NA	NA	NA	ENSGALT00010003987	NA	6	32152275	32171718
ENSGALG00010001751	0	NA	NA	NA	NA	ENSGALT00010004002	AVPR2	1	28648095	28650908
ENSGALG00010001754	0	NA	NA	NA	NA	ENSGALT00010004005	APCDD1	2	97929797	97957029
ENSGALG00010001755	0	NA	NA	NA	NA	ENSGALT00010004008	CUZD1	6	32173816	32182469
ENSGALG00010001757	0	NA	NA	NA	NA	ENSGALT00010004014	NA	33	3220966	3222468
ENSGALG00010001758	0	NA	NA	NA	NA	ENSGALT00010004022	COL19A1	3	82574587	82764844
ENSGALG00010001762	0	NA	NA	NA	NA	ENSGALT00010004027	NA	33	3232529	3236046
ENSGALG00010001765	0	NA	NA	NA	NA	ENSGALT00010004030	NA	33	3267355	3268527
ENSGALG00010001769	0	NA	NA	NA	NA	ENSGALT00010004036	NA	16	175644	176904
ENSGALG00010001775	0	NA	NA	NA	NA	ENSGALT00010004046	NA	33	3304393	3330165
ENSGALG00010001777	0	NA	NA	NA	NA	ENSGALT00010004053	NA	33	3312923	3314345
ENSGALG00010001780	0	NA	NA	NA	NA	ENSGALT00010004058	NA	MU179263.1	82191	113927
ENSGALG00010001781	0	NA	NA	NA	NA	ENSGALT00010004062	NA	33	3319180	3320534
ENSGALG00010001782	0	NA	NA	NA	NA	ENSGALT00010004063	NA	33	3373273	3374208
ENSGALG00010001784	0	NA	NA	NA	NA	ENSGALT00010004064	NA	MU179263.1	90470	93060
ENSGALG00010001787	0	NA	NA	NA	NA	ENSGALT00010004069	NA	33	3394472	3422648
ENSGALG00010001789	0	NA	NA	NA	NA	ENSGALT00010004078	NA	33	3438722	3456981
ENSGALG00010001790	0	NA	NA	NA	NA	ENSGALT00010004079	HOXA2	2	32485579	32487851
ENSGALG00010001791	0	NA	NA	NA	NA	ENSGALT00010004083	NA	33	3464156	3466059
ENSGALG00010001792	0	NA	NA	NA	NA	ENSGALT00010004084	NA	16	315042	316279
ENSGALG00010001794	0	NA	NA	NA	NA	ENSGALT00010004086	NA	1	29184012	29185836
ENSGALG00010001799	0	NA	NA	NA	NA	ENSGALT00010004098	NA	33	3518831	3771722
ENSGALG00010001802	0	NA	NA	NA	NA	ENSGALT00010004103	NA	33	3519421	3520956
ENSGALG00010001809	0	NA	NA	NA	NA	ENSGALT00010004120	NA	33	3529108	3530997
ENSGALG00010001814	0	NA	NA	NA	NA	ENSGALT00010004130	NA	33	3559322	3560594
ENSGALG00010001821	0	NA	NA	NA	NA	ENSGALT00010004143	HMX2	6	32272666	32278888
ENSGALG00010001824	0	NA	NA	NA	NA	ENSGALT00010004151	NA	33	3564645	3565999
ENSGALG00010001830	0	NA	NA	NA	NA	ENSGALT00010004166	NA	33	3569537	3721097
ENSGALG00010001833	0	NA	NA	NA	NA	ENSGALT00010004172	NA	33	3579038	3580896
ENSGALG00010001841	0	NA	NA	NA	NA	ENSGALT00010004187	NA	33	3601479	3603936
ENSGALG00010001844	0	NA	NA	NA	NA	ENSGALT00010004197	HOXA10	2	32554165	32559746
ENSGALG00010001846	0	NA	NA	NA	NA	ENSGALT00010004195	NA	33	3607575	3608929
ENSGALG00010001851	0	NA	NA	NA	NA	ENSGALT00010004202	NA	33	3616256	3617700
ENSGALG00010001855	0	NA	NA	NA	NA	ENSGALT00010004209	NA	33	3635006	3636309
ENSGALG00010001859	0	NA	NA	NA	NA	ENSGALT00010004217	NA	33	3656694	3658139
ENSGALG00010001863	0	NA	NA	NA	NA	ENSGALT00010004230	NA	33	3673751	3675289
ENSGALG00010001867	0	NA	NA	NA	NA	ENSGALT00010004236	NA	33	3683557	3685125
ENSGALG00010001872	0	NA	NA	NA	NA	ENSGALT00010004261	NA	33	3752390	3753488
ENSGALG00010001881	0	NA	NA	NA	NA	ENSGALT00010004286	NA	33	3752776	3761096
ENSGALG00010001884	0	NA	NA	NA	NA	ENSGALT00010004304	NA	6	32822143	32823798
ENSGALG00010001885	0	NA	NA	NA	NA	ENSGALT00010004300	SMPX	1	119212747	119257211
ENSGALG00010001893	0	NA	NA	NA	NA	ENSGALT00010004328	NA	33	3788210	3789529
ENSGALG00010001894	0	NA	NA	NA	NA	ENSGALT00010004330	NA	33	1035242	1036177
ENSGALG00010001900	0	NA	NA	NA	NA	ENSGALT00010004339	NA	33	1087411	1088379
ENSGALG00010001904	0	NA	NA	NA	NA	ENSGALT00010004354	NA	33	1530035	1530997
ENSGALG00010001909	0	NA	NA	NA	NA	ENSGALT00010004363	NA	33	1553638	1554597
ENSGALG00010001912	0	NA	NA	NA	NA	ENSGALT00010004371	TMEM117	1	30253949	30449914
ENSGALG00010001913	0	NA	NA	NA	NA	ENSGALT00010004372	NA	33	1629346	1630308
ENSGALG00010001916	0	NA	NA	NA	NA	ENSGALT00010004376	NA	1	30276293	30280669
ENSGALG00010001920	0	NA	NA	NA	NA	ENSGALT00010004389	NA	33	1652525	1653484
ENSGALG00010001927	0	NA	NA	NA	NA	ENSGALT00010004397	NA	33	1742335	1743261
ENSGALG00010001941	0	NA	NA	NA	NA	ENSGALT00010004434	IL6	2	30771375	30774070
ENSGALG00010001946	0	NA	NA	NA	NA	ENSGALT00010004437	NA	33	1971093	1972052
ENSGALG00010001947	0	NA	NA	NA	NA	ENSGALT00010004442	TINAG	3	87547534	87595483
ENSGALG00010001948	0	NA	NA	NA	NA	ENSGALT00010004444	EMX2	6	30062195	30068582
ENSGALG00010001951	0	NA	NA	NA	NA	ENSGALT00010004449	NA	33	2071493	2072428
ENSGALG00010001962	0	NA	NA	NA	NA	ENSGALT00010004473	NA	33	2163011	2163970
ENSGALG00010001973	0	NA	NA	NA	NA	ENSGALT00010004499	NA	33	2177581	2178540
ENSGALG00010001992	0	NA	NA	NA	NA	ENSGALT00010004522	NA	33	2240471	2241412
ENSGALG00010001996	0	NA	NA	NA	NA	ENSGALT00010004527	NA	16	941881	945224
ENSGALG00010002000	0	NA	NA	NA	NA	ENSGALT00010004533	NA	33	2387898	2388935
ENSGALG00010002004	0	NA	NA	NA	NA	ENSGALT00010004546	NA	33	2413433	2414365
ENSGALG00010002008	0	NA	NA	NA	NA	ENSGALT00010004557	NA	16	954332	955345
ENSGALG00010002014	0	NA	NA	NA	NA	ENSGALT00010004559	NA	33	2434999	2435934
ENSGALG00010002018	0	NA	NA	NA	NA	ENSGALT00010004570	NA	33	2448236	2449204
ENSGALG00010002019	0	NA	NA	NA	NA	ENSGALT00010004573	NA	16	970931	971750
ENSGALG00010002025	0	NA	NA	NA	NA	ENSGALT00010004586	NA	16	1002015	1003002
ENSGALG00010002027	0	NA	NA	NA	NA	ENSGALT00010004582	LRRC30	2	99115557	99119111
ENSGALG00010002032	0	NA	NA	NA	NA	ENSGALT00010004590	NA	33	2458669	2459631
ENSGALG00010002035	0	NA	NA	NA	NA	ENSGALT00010004600	NA	16	1099330	1100344
ENSGALG00010002037	0	NA	NA	NA	NA	ENSGALT00010004596	NA	33	2509230	2510111
ENSGALG00010002057	0	NA	NA	NA	NA	ENSGALT00010004631	NA	33	2515690	2516829
ENSGALG00010002075	0	NA	NA	NA	NA	ENSGALT00010004660	NA	33	2549559	2550518
ENSGALG00010002082	0	NA	NA	NA	NA	ENSGALT00010004674	NA	33	2577792	2578781
ENSGALG00010002099	0	NA	NA	NA	NA	ENSGALT00010004708	NA	33	2594776	2595711
ENSGALG00010002106	0	NA	NA	NA	NA	ENSGALT00010004720	NA	16	1543817	1546144
ENSGALG00010002110	0	NA	NA	NA	NA	ENSGALT00010004724	NA	33	2855324	2856379
ENSGALG00010002130	0	NA	NA	NA	NA	ENSGALT00010004756	OR14J1L58	33	2876264	2877238
ENSGALG00010002138	0	NA	NA	NA	NA	ENSGALT00010004775	MYO7A	1	193032837	193131573
ENSGALG00010002139	0	NA	NA	NA	NA	ENSGALT00010004783	NA	33	2908636	2909619
ENSGALG00010002140	0	NA	NA	NA	NA	ENSGALT00010004789	NA	16	1221558	1229664
ENSGALG00010002141	0	NA	NA	NA	NA	ENSGALT00010004785	NA	33	2929029	2929964
ENSGALG00010002144	0	NA	NA	NA	NA	ENSGALT00010004794	NA	33	2944434	2945393
ENSGALG00010002151	0	NA	NA	NA	NA	ENSGALT00010004818	NA	33	3003729	3004697
ENSGALG00010002152	0	NA	NA	NA	NA	ENSGALT00010004821	NA	33	3008776	3009735
ENSGALG00010002155	0	NA	NA	NA	NA	ENSGALT00010004823	NA	16	1222672	1224266
ENSGALG00010002178	0	NA	NA	NA	NA	ENSGALT00010004876	NA	33	3023005	3023964
ENSGALG00010002179	0	NA	NA	NA	NA	ENSGALT00010004879	NA	16	1374981	1375725
ENSGALG00010002182	0	NA	NA	NA	NA	ENSGALT00010004883	NA	33	3040075	3041040
ENSGALG00010002183	0	NA	NA	NA	NA	ENSGALT00010004886	NA	33	3046275	3047210
ENSGALG00010002209	0	NA	NA	NA	NA	ENSGALT00010004963	NA	33	3108914	3109897
ENSGALG00010002210	0	NA	NA	NA	NA	ENSGALT00010004968	GPR143	1	125308673	125322503
ENSGALG00010002218	0	NA	NA	NA	NA	ENSGALT00010004991	NA	33	3124753	3125688
ENSGALG00010002241	0	NA	NA	NA	NA	ENSGALT00010005057	NA	33	3352393	3353352
ENSGALG00010002245	0	NA	NA	NA	NA	ENSGALT00010005069	NA	3	88211882	88212434
ENSGALG00010002248	0	NA	NA	NA	NA	ENSGALT00010005075	NA	33	3411307	3412248
ENSGALG00010002261	0	NA	NA	NA	NA	ENSGALT00010005120	NR0B1	1	116018160	116020526
ENSGALG00010002267	0	NA	NA	NA	NA	ENSGALT00010005130	NA	33	3447491	3448453
ENSGALG00010002271	0	NA	NA	NA	NA	ENSGALT00010005138	NA	1	128599132	128618219
ENSGALG00010002276	0	NA	NA	NA	NA	ENSGALT00010005149	NA	33	3503038	3504000
ENSGALG00010002283	0	NA	NA	NA	NA	ENSGALT00010005166	NA	1	117595521	117605850
ENSGALG00010002284	0	NA	NA	NA	NA	ENSGALT00010005164	NA	33	3537090	3538049
ENSGALG00010002292	0	NA	NA	NA	NA	ENSGALT00010005189	NA	33	3742168	3743109
ENSGALG00010002296	0	NA	NA	NA	NA	ENSGALT00010005202	NA	33	3781032	3781967
ENSGALG00010002299	0	NA	NA	NA	NA	ENSGALT00010005209	NA	16	1472060	1472573
ENSGALG00010002314	0	NA	NA	NA	NA	ENSGALT00010005230	NA	33	2483085	2483588
ENSGALG00010002324	0	NA	NA	NA	NA	ENSGALT00010005256	SNTG2	3	92178341	92409781
ENSGALG00010002335	0	NA	NA	NA	NA	ENSGALT00010005282	TMEM47	1	114031879	114058712
ENSGALG00010002344	0	NA	NA	NA	NA	ENSGALT00010005302	NA	3	99794991	99802489
ENSGALG00010002362	0	NA	NA	NA	NA	ENSGALT00010005356	TRPC4	1	171687217	171825549
ENSGALG00010002363	0	NA	NA	NA	NA	ENSGALT00010005360	NA	1	122830321	122831571
ENSGALG00010002382	0	NA	NA	NA	NA	ENSGALT00010005455	ART1L2	1	194028368	194030561
ENSGALG00010002389	0	NA	NA	NA	NA	ENSGALT00010005487	COL21A1	3	86866099	86983346
ENSGALG00010002390	0	NA	NA	NA	NA	ENSGALT00010005485	MYT1L	3	92676897	92977677
ENSGALG00010002394	0	NA	NA	NA	NA	ENSGALT00010005492	NA	1	121361191	121362244
ENSGALG00010002412	0	NA	NA	NA	NA	ENSGALT00010005546	NA	1	163342608	163343329
ENSGALG00010002415	0	NA	NA	NA	NA	ENSGALT00010005547	PCDH17	1	163343915	163426705
ENSGALG00010002420	0	NA	NA	NA	NA	ENSGALT00010005571	NA	1	170153077	170172072
ENSGALG00010002426	0	NA	NA	NA	NA	ENSGALT00010005582	TEX36	6	33269519	33274070
ENSGALG00010002442	0	NA	NA	NA	NA	ENSGALT00010005621	NA	16	1752030	1755042
ENSGALG00010002451	0	NA	NA	NA	NA	ENSGALT00010005651	NA	16	1830669	1864306
ENSGALG00010002452	0	NA	NA	NA	NA	ENSGALT00010005652	NA	1	129975844	129976799
ENSGALG00010002469	0	NA	NA	NA	NA	ENSGALT00010005702	MEPE	4	45245448	45249092
ENSGALG00010002477	0	NA	NA	NA	NA	ENSGALT00010005713	MBOAT4	4	49122226	49124103
ENSGALG00010002582	0	NA	NA	NA	NA	ENSGALT00010005932	NA	6	33545007	33560700
ENSGALG00010002595	0	NA	NA	NA	NA	ENSGALT00010005969	NA	16	2056012	2056700
ENSGALG00010002600	0	NA	NA	NA	NA	ENSGALT00010006004	TRPA1	2	117005006	117081708
ENSGALG00010002611	0	NA	NA	NA	NA	ENSGALT00010006035	NPS	6	33982915	33986003
ENSGALG00010002644	0	NA	NA	NA	NA	ENSGALT00010006128	KCNF1	3	96701012	96763082
ENSGALG00010002656	0	NA	NA	NA	NA	ENSGALT00010006171	GLRA3	4	43429083	43502382
ENSGALG00010002667	0	NA	NA	NA	NA	ENSGALT00010006186	NA	4	49128598	49132152
ENSGALG00010002679	0	NA	NA	NA	NA	ENSGALT00010006207	OLAH	2	20530117	20537218
ENSGALG00010002685	0	NA	NA	NA	NA	ENSGALT00010006224	CA8	2	112403462	112455650
ENSGALG00010002710	0	NA	NA	NA	NA	ENSGALT00010006280	NA	1	170884181	170885118
ENSGALG00010002719	0	NA	NA	NA	NA	ENSGALT00010006302	NA	1	195158349	195159779
ENSGALG00010002722	0	NA	NA	NA	NA	ENSGALT00010006306	TRIM7.1	16	2102197	2112440
ENSGALG00010002761	0	NA	NA	NA	NA	ENSGALT00010006387	NA	3	76749254	76771504
ENSGALG00010002767	0	NA	NA	NA	NA	ENSGALT00010006406	NA	1	171154947	171155856
ENSGALG00010002798	0	NA	NA	NA	NA	ENSGALT00010006481	TRIM39.1	16	2130569	2134950
ENSGALG00010002820	0	NA	NA	NA	NA	ENSGALT00010006525	DLEU7	1	169705076	169713257
ENSGALG00010002873	0	NA	NA	NA	NA	ENSGALT00010006650	MRAP2	3	77215295	77229776
ENSGALG00010002877	0	NA	NA	NA	NA	ENSGALT00010006658	NA	3	73489212	73489747
ENSGALG00010002907	0	NA	NA	NA	NA	ENSGALT00010006748	GABRG3	1	131063388	131365106
ENSGALG00010002932	0	NA	NA	NA	NA	ENSGALT00010006820	NA	4	42725214	42727279
ENSGALG00010002942	0	NA	NA	NA	NA	ENSGALT00010006852	GABRB3	1	131378592	131566074
ENSGALG00010002944	0	NA	NA	NA	NA	ENSGALT00010006850	NA	2	24272837	24273473
ENSGALG00010002956	0	NA	NA	NA	NA	ENSGALT00010006889	SCRG1	4	42888368	42896992
ENSGALG00010003040	0	NA	NA	NA	NA	ENSGALT00010007095	RS1	1	120569104	120590811
ENSGALG00010003061	0	NA	NA	NA	NA	ENSGALT00010007142	ABCB5	2	29965160	30012151
ENSGALG00010003199	0	NA	NA	NA	NA	ENSGALT00010007457	NA	6	32141687	32147978
ENSGALG00010003206	0	NA	NA	NA	NA	ENSGALT00010007477	NA	6	33572728	33575252
ENSGALG00010003210	0	NA	NA	NA	NA	ENSGALT00010007506	EYA1	2	116638427	116800218
ENSGALG00010003224	0	NA	NA	NA	NA	ENSGALT00010007544	NA	3	74902339	74903469
ENSGALG00010003238	0	NA	NA	NA	NA	ENSGALT00010007587	HEPACAM2	2	22829837	22851546
ENSGALG00010003241	0	NA	NA	NA	NA	ENSGALT00010007591	NA	4	49218269	49220288
ENSGALG00010003244	0	NA	NA	NA	NA	ENSGALT00010007601	NA	3	95803675	95804346
ENSGALG00010003247	0	NA	NA	NA	NA	ENSGALT00010007614	NA	1	118570715	118573884
ENSGALG00010003255	0	NA	NA	NA	NA	ENSGALT00010007629	CALCR	2	22961899	23086367
ENSGALG00010003258	0	NA	NA	NA	NA	ENSGALT00010007635	NA	16	1124635	1126844
ENSGALG00010003262	0	NA	NA	NA	NA	ENSGALT00010007639	NA	16	2649857	2654341
ENSGALG00010003267	0	NA	NA	NA	NA	ENSGALT00010007653	NA	16	85019	85990
ENSGALG00010003287	0	NA	NA	NA	NA	ENSGALT00010007707	NA	16	413003	415215
ENSGALG00010003296	0	NA	NA	NA	NA	ENSGALT00010007717	NA	1	195942114	195951671
ENSGALG00010003320	0	NA	NA	NA	NA	ENSGALT00010007772	OR51E2	1	195942065	195954820
ENSGALG00010003326	0	NA	NA	NA	NA	ENSGALT00010007778	NA	1	195957171	195965383
ENSGALG00010003342	0	NA	NA	NA	NA	ENSGALT00010007810	NA	1	195963263	195965448
ENSGALG00010003349	0	NA	NA	NA	NA	ENSGALT00010007829	OR51M1	1	195990996	195996161
ENSGALG00010003351	0	NA	NA	NA	NA	ENSGALT00010007823	NA	16	619151	621242
ENSGALG00010003363	0	NA	NA	NA	NA	ENSGALT00010007845	HBE1	1	196007679	196009064
ENSGALG00010003368	0	NA	NA	NA	NA	ENSGALT00010007855	NA	16	660377	662392
ENSGALG00010003371	0	NA	NA	NA	NA	ENSGALT00010007867	NA	1	196000587	196006042
ENSGALG00010003379	0	NA	NA	NA	NA	ENSGALT00010007882	NA	1	196004759	196013914
ENSGALG00010003384	0	NA	NA	NA	NA	ENSGALT00010007906	WDR17	4	43828104	43925806
ENSGALG00010003389	0	NA	NA	NA	NA	ENSGALT00010007917	NA	1	196007851	196009351
ENSGALG00010003415	0	NA	NA	NA	NA	ENSGALT00010007954	FOLR1	1	196040240	196043711
ENSGALG00010003422	0	NA	NA	NA	NA	ENSGALT00010007949	NA	3	75484268	75487701
ENSGALG00010003425	0	NA	NA	NA	NA	ENSGALT00010007955	NA	16	843629	844594
ENSGALG00010003429	0	NA	NA	NA	NA	ENSGALT00010007962	NA	16	1153362	1155342
ENSGALG00010003450	0	NA	NA	NA	NA	ENSGALT00010008036	NA	1	196051761	196052893
ENSGALG00010003453	0	NA	NA	NA	NA	ENSGALT00010008022	NA	4	46376607	46377137
ENSGALG00010003487	0	NA	NA	NA	NA	ENSGALT00010008113	OR52B2L	1	196062037	196067007
ENSGALG00010003494	0	NA	NA	NA	NA	ENSGALT00010008152	NA	1	196068480	196070311
ENSGALG00010003506	0	NA	NA	NA	NA	ENSGALT00010008179	DYNC1I1	2	23845831	24027355
ENSGALG00010003512	0	NA	NA	NA	NA	ENSGALT00010008185	NA	1	194535193	194537857
ENSGALG00010003522	0	NA	NA	NA	NA	ENSGALT00010008214	THRSPB	1	192745397	192746136
ENSGALG00010003535	0	NA	NA	NA	NA	ENSGALT00010008240	NA	1	195910816	195911781
ENSGALG00010003544	0	NA	NA	NA	NA	ENSGALT00010008256	OR52R1	1	195985863	195986810
ENSGALG00010003696	0	NA	NA	NA	NA	ENSGALT00010008534	NA	35	75995	77105
ENSGALG00010003716	0	NA	NA	NA	NA	ENSGALT00010008573	YLEC8	16	1438198	1444110
ENSGALG00010003718	0	NA	NA	NA	NA	ENSGALT00010008574	SIAH3	1	167777288	167814028
ENSGALG00010003742	0	NA	NA	NA	NA	ENSGALT00010008648	ZFHX4	2	119016533	119166779
ENSGALG00010003757	0	NA	NA	NA	NA	ENSGALT00010008676	NA	35	97194	97879
ENSGALG00010003774	0	NA	NA	NA	NA	ENSGALT00010008726	NA	30	75011	78680
ENSGALG00010003794	0	NA	NA	NA	NA	ENSGALT00010008777	NA	35	205046	205970
ENSGALG00010003809	0	NA	NA	NA	NA	ENSGALT00010008809	NA	1	167966564	167981135
ENSGALG00010003873	0	NA	NA	NA	NA	ENSGALT00010008959	CLUL1	2	101572056	101590354
ENSGALG00010003947	0	NA	NA	NA	NA	ENSGALT00010009131	NA	3	76340459	76342074
ENSGALG00010003965	0	NA	NA	NA	NA	ENSGALT00010009181	SNTG1	2	108439440	108781058
ENSGALG00010004005	0	NA	NA	NA	NA	ENSGALT00010009271	ERD2L	2	111054054	111063418
ENSGALG00010004014	0	NA	NA	NA	NA	ENSGALT00010009287	NA	2	113955132	113997173
ENSGALG00010004094	0	NA	NA	NA	NA	ENSGALT00010009538	DGKB	2	27288801	27623438
ENSGALG00010004108	0	NA	NA	NA	NA	ENSGALT00010009565	PERPB	3	54195286	54205867
ENSGALG00010004109	0	NA	NA	NA	NA	ENSGALT00010009568	AGMO	2	27740797	27923947
ENSGALG00010004136	0	NA	NA	NA	NA	ENSGALT00010009644	PRDM13	3	71074688	71080624
ENSGALG00010004201	0	NA	NA	NA	NA	ENSGALT00010009807	CPA6	2	115186771	115273799
ENSGALG00010004242	0	NA	NA	NA	NA	ENSGALT00010009914	ADAM22	2	20758073	20883484
ENSGALG00010004247	0	NA	NA	NA	NA	ENSGALT00010009938	MEOX2	2	27942086	27995342
ENSGALG00010004291	0	NA	NA	NA	NA	ENSGALT00010010024	NA	3	56472979	56477813
ENSGALG00010004296	0	NA	NA	NA	NA	ENSGALT00010010031	DSG1	2	105714492	105738019
ENSGALG00010004315	0	NA	NA	NA	NA	ENSGALT00010010060	TTR	2	105801983	105808084
ENSGALG00010004322	0	NA	NA	NA	NA	ENSGALT00010010074	TAAR5	3	56525114	56526595
ENSGALG00010004333	0	NA	NA	NA	NA	ENSGALT00010010102	DIO2	5	40057699	40153385
ENSGALG00010004361	0	NA	NA	NA	NA	ENSGALT00010010187	NPFFR2	4	49921198	49936757
ENSGALG00010004364	0	NA	NA	NA	NA	ENSGALT00010010196	TSHR	5	40273248	40325248
ENSGALG00010004377	0	NA	NA	NA	NA	ENSGALT00010010237	AGR2	2	28469539	28473632
ENSGALG00010004387	0	NA	NA	NA	NA	ENSGALT00010010251	NA	3	40707649	40708837
ENSGALG00010004496	0	NA	NA	NA	NA	ENSGALT00010010483	NA	4	48666925	48667158
ENSGALG00010004515	0	NA	NA	NA	NA	ENSGALT00010010514	NA	2	21544514	21557020
ENSGALG00010004516	0	NA	NA	NA	NA	ENSGALT00010010516	sox17	2	110223747	110225143
ENSGALG00010004518	0	NA	NA	NA	NA	ENSGALT00010010521	NA	4	49315846	49316064
ENSGALG00010004579	0	NA	NA	NA	NA	ENSGALT00010010642	NA	2	114672656	114672982
ENSGALG00010004729	0	NA	NA	NA	NA	ENSGALT00010010964	NA	31	105926	109726
ENSGALG00010004785	0	NA	NA	NA	NA	ENSGALT00010011106	NKX2-8	5	36182475	36184527
ENSGALG00010004907	0	NA	NA	NA	NA	ENSGALT00010011488	FRMD1	3	41709662	41746792
ENSGALG00010004973	0	NA	NA	NA	NA	ENSGALT00010011675	SLN	1	180364805	180366754
ENSGALG00010004978	0	NA	NA	NA	NA	ENSGALT00010011684	NA	3	72276571	72304741
ENSGALG00010005007	0	NA	NA	NA	NA	ENSGALT00010011776	NA	31	251718	257019
ENSGALG00010005008	0	NA	NA	NA	NA	ENSGALT00010011782	NA	1	88018867	88040715
ENSGALG00010005043	0	NA	NA	NA	NA	ENSGALT00010011883	NA	1	88591522	88592459
ENSGALG00010005075	0	NA	NA	NA	NA	ENSGALT00010011954	TRDN	3	60472437	60679684
ENSGALG00010005094	0	NA	NA	NA	NA	ENSGALT00010011997	AFP	4	50363879	50380073
ENSGALG00010005128	0	NA	NA	NA	NA	ENSGALT00010012070	NA	31	502644	511486
ENSGALG00010005138	0	NA	NA	NA	NA	ENSGALT00010012085	NA	4	50468061	50469586
ENSGALG00010005161	0	NA	NA	NA	NA	ENSGALT00010012157	VMO1	1	180604835	180608823
ENSGALG00010005163	0	NA	NA	NA	NA	ENSGALT00010012166	GPC6	1	146519135	147254986
ENSGALG00010005167	0	NA	NA	NA	NA	ENSGALT00010012176	GUCY1A2	1	180676055	180804280
ENSGALG00010005199	0	NA	NA	NA	NA	ENSGALT00010012300	NA	3	57284869	57285393
ENSGALG00010005225	0	NA	NA	NA	NA	ENSGALT00010012364	NA	5	38410701	38413172
ENSGALG00010005230	0	NA	NA	NA	NA	ENSGALT00010012377	NA	1	181522428	181523400
ENSGALG00010005234	0	NA	NA	NA	NA	ENSGALT00010012386	NA	1	4425938	4428963
ENSGALG00010005235	0	NA	NA	NA	NA	ENSGALT00010012384	ZDHHC22	5	38603889	38610249
ENSGALG00010005276	0	NA	NA	NA	NA	ENSGALT00010012499	NA	31	1426353	1428002
ENSGALG00010005289	0	NA	NA	NA	NA	ENSGALT00010012535	NA	1	145531837	145536365
ENSGALG00010005298	0	NA	NA	NA	NA	ENSGALT00010012562	NA	31	1452099	1452913
ENSGALG00010005325	0	NA	NA	NA	NA	ENSGALT00010012629	NA	1	2548862	2549295
ENSGALG00010005327	0	NA	NA	NA	NA	ENSGALT00010012640	NA	1	2563262	2565533
ENSGALG00010005339	0	NA	NA	NA	NA	ENSGALT00010012672	NA	4	90655754	90658150
ENSGALG00010005343	0	NA	NA	NA	NA	ENSGALT00010012687	RNF17	1	179179878	179222500
ENSGALG00010005348	0	NA	NA	NA	NA	ENSGALT00010012689	NA	31	1532469	1533691
ENSGALG00010005368	0	NA	NA	NA	NA	ENSGALT00010012766	CCDC3	1	7213806	7254935
ENSGALG00010005369	0	NA	NA	NA	NA	ENSGALT00010012759	DPT	1	84165385	84192670
ENSGALG00010005387	0	NA	NA	NA	NA	ENSGALT00010012810	CLDN10	1	146027760	146041349
ENSGALG00010005406	0	NA	NA	NA	NA	ENSGALT00010012856	FFAR2L	31	1687579	1710738
ENSGALG00010005413	0	NA	NA	NA	NA	ENSGALT00010012887	GAD2	2	16175700	16208595
ENSGALG00010005444	0	NA	NA	NA	NA	ENSGALT00010012985	ACTC1	5	31767488	31773080
ENSGALG00010005451	0	NA	NA	NA	NA	ENSGALT00010013006	NA	Z	61657744	61659346
ENSGALG00010005452	0	NA	NA	NA	NA	ENSGALT00010013008	NA	31	1789668	1791190
ENSGALG00010005474	0	NA	NA	NA	NA	ENSGALT00010013065	COL8A1	1	84514042	84600852
ENSGALG00010005496	0	NA	NA	NA	NA	ENSGALT00010013137	NA	1	1217956	1218986
ENSGALG00010005497	0	NA	NA	NA	NA	ENSGALT00010013142	MKX	2	15598192	15641410
ENSGALG00010005510	0	NA	NA	NA	NA	ENSGALT00010013170	MYOZ2	4	54292334	54309888
ENSGALG00010005522	0	NA	NA	NA	NA	ENSGALT00010013209	SYNPO2	4	54331152	54420468
ENSGALG00010005525	0	NA	NA	NA	NA	ENSGALT00010013218	ZIC5	1	144307149	144310015
ENSGALG00010005528	0	NA	NA	NA	NA	ENSGALT00010013225	NA	Z	66832302	66834154
ENSGALG00010005563	0	NA	NA	NA	NA	ENSGALT00010013327	NA	1	144385529	144385805
ENSGALG00010005569	0	NA	NA	NA	NA	ENSGALT00010013344	NEUROG2	4	56643149	56644452
ENSGALG00010005570	0	NA	NA	NA	NA	ENSGALT00010013345	NA	31	2062126	2062663
ENSGALG00010005571	0	NA	NA	NA	NA	ENSGALT00010013346	NA	31	2074431	2074965
ENSGALG00010005622	0	NA	NA	NA	NA	ENSGALT00010013444	NA	Z	67771131	67773323
ENSGALG00010005627	0	NA	NA	NA	NA	ENSGALT00010013467	NA	2	104655853	104657537
ENSGALG00010005701	0	NA	NA	NA	NA	ENSGALT00010013606	NA	31	2226246	2227635
ENSGALG00010005743	0	NA	NA	NA	NA	ENSGALT00010013693	ETNPPL	4	37227716	37244281
ENSGALG00010005776	0	NA	NA	NA	NA	ENSGALT00010013776	TACR3	4	38746179	38775935
ENSGALG00010005824	0	NA	NA	NA	NA	ENSGALT00010013868	NMBR	3	52730739	52747097
ENSGALG00010005835	0	NA	NA	NA	NA	ENSGALT00010013899	NA	Z	67594973	67608435
ENSGALG00010005843	0	NA	NA	NA	NA	ENSGALT00010013935	GPR12	1	176319952	176332682
ENSGALG00010005864	0	NA	NA	NA	NA	ENSGALT00010014004	NA	5	35188149	35188621
ENSGALG00010005882	0	NA	NA	NA	NA	ENSGALT00010014066	NA	1	149040589	149042026
ENSGALG00010005883	0	NA	NA	NA	NA	ENSGALT00010014070	NA	31	2378090	2381847
ENSGALG00010005916	0	NA	NA	NA	NA	ENSGALT00010014176	NA	Z	68497863	68503686
ENSGALG00010005918	0	NA	NA	NA	NA	ENSGALT00010014179	NA	31	2425866	2426845
ENSGALG00010005930	0	NA	NA	NA	NA	ENSGALT00010014204	NA	Z	68670189	68676820
ENSGALG00010005959	0	NA	NA	NA	NA	ENSGALT00010014264	NA	1	144884459	144885953
ENSGALG00010006011	0	NA	NA	NA	NA	ENSGALT00010014371	GIMD1	4	37967897	37972489
ENSGALG00010006019	0	NA	NA	NA	NA	ENSGALT00010014401	SLC10A2	1	142686213	142697612
ENSGALG00010006032	0	NA	NA	NA	NA	ENSGALT00010014437	MEIG1	1	8059870	8071710
ENSGALG00010006044	0	NA	NA	NA	NA	ENSGALT00010014467	NA	Z	61695744	61697200
ENSGALG00010006046	0	NA	NA	NA	NA	ENSGALT00010014468	NA	31	296410	305825
ENSGALG00010006067	0	NA	NA	NA	NA	ENSGALT00010014510	NA	Z	65210174	65212685
ENSGALG00010006069	0	NA	NA	NA	NA	ENSGALT00010014520	TTR	2	105791008	105800065
ENSGALG00010006082	0	NA	NA	NA	NA	ENSGALT00010014550	NA	4	38005799	38006428
ENSGALG00010006110	0	NA	NA	NA	NA	ENSGALT00010014602	NA	1	177282053	177282946
ENSGALG00010006136	0	NA	NA	NA	NA	ENSGALT00010014638	NA	31	1586430	1586685
ENSGALG00010006208	0	NA	NA	NA	NA	ENSGALT00010014784	NA	31	2014534	2016039
ENSGALG00010006239	0	NA	NA	NA	NA	ENSGALT00010014849	EYA4	3	56074460	56228390
ENSGALG00010006257	0	NA	NA	NA	NA	ENSGALT00010014904	NA	Z	61948854	61950287
ENSGALG00010006267	0	NA	NA	NA	NA	ENSGALT00010014934	NA	1	974689	976229
ENSGALG00010006269	0	NA	NA	NA	NA	ENSGALT00010014940	NA	3	45039831	45071366
ENSGALG00010006271	0	NA	NA	NA	NA	ENSGALT00010014945	NA	1	975636	990270
ENSGALG00010006291	0	NA	NA	NA	NA	ENSGALT00010015010	NA	5	37352969	37369889
ENSGALG00010006365	0	NA	NA	NA	NA	ENSGALT00010015201	TAAR2	3	56517063	56518091
ENSGALG00010006368	0	NA	NA	NA	NA	ENSGALT00010015211	MSH5	3	57117697	57120126
ENSGALG00010006492	0	NA	NA	NA	NA	ENSGALT00010015443	GAP43	1	82292162	82346200
ENSGALG00010006503	0	NA	NA	NA	NA	ENSGALT00010015464	LRRC19	Z	69105747	69112338
ENSGALG00010006537	0	NA	NA	NA	NA	ENSGALT00010015563	DRD3	1	83009381	83022450
ENSGALG00010006553	0	NA	NA	NA	NA	ENSGALT00010015596	NA	Z	69269523	69270673
ENSGALG00010006563	0	NA	NA	NA	NA	ENSGALT00010015629	NA	1	1488938	1490204
ENSGALG00010006574	0	NA	NA	NA	NA	ENSGALT00010015666	CPA1	1	1503030	1507277
ENSGALG00010006606	0	NA	NA	NA	NA	ENSGALT00010015772	SULT	3	41518627	41555799
ENSGALG00010006624	0	NA	NA	NA	NA	ENSGALT00010015837	NA	1	83135498	83144009
ENSGALG00010006694	0	NA	NA	NA	NA	ENSGALT00010015988	NA	1	82316536	82317183
ENSGALG00010006745	0	NA	NA	NA	NA	ENSGALT00010016086	NA	4	31778322	31778748
ENSGALG00010006901	0	NA	NA	NA	NA	ENSGALT00010016416	TUBAL3	1	1727414	1743448
ENSGALG00010006927	0	NA	NA	NA	NA	ENSGALT00010016448	UCN3	1	1751070	1756067
ENSGALG00010006948	0	NA	NA	NA	NA	ENSGALT00010016570	NA	1	1765363	1860279
ENSGALG00010006955	0	NA	NA	NA	NA	ENSGALT00010016511	HELT	4	38972382	38973703
ENSGALG00010007003	0	NA	NA	NA	NA	ENSGALT00010016624	NA	1	2020997	2022146
ENSGALG00010007005	0	NA	NA	NA	NA	ENSGALT00010016627	NA	1	2183111	2184959
ENSGALG00010007006	0	NA	NA	NA	NA	ENSGALT00010016628	NA	1	2170664	2171443
ENSGALG00010007014	0	NA	NA	NA	NA	ENSGALT00010016661	NA	1	2195603	2433928
ENSGALG00010007036	0	NA	NA	NA	NA	ENSGALT00010016699	NA	1	2196397	2197176
ENSGALG00010007039	0	NA	NA	NA	NA	ENSGALT00010016705	NA	1	95785385	95786077
ENSGALG00010007046	0	NA	NA	NA	NA	ENSGALT00010016714	NA	1	101154372	101154621
ENSGALG00010007060	0	NA	NA	NA	NA	ENSGALT00010016752	NA	2	59145611	59146214
ENSGALG00010007068	0	NA	NA	NA	NA	ENSGALT00010016767	NCAM2	1	100828671	101086888
ENSGALG00010007145	0	NA	NA	NA	NA	ENSGALT00010017013	NA	2	51640248	51641683
ENSGALG00010007172	0	NA	NA	NA	NA	ENSGALT00010017108	NA	1	178839754	178840068
ENSGALG00010007181	0	NA	NA	NA	NA	ENSGALT00010017128	GJB2	1	178839787	178840464
ENSGALG00010007184	0	NA	NA	NA	NA	ENSGALT00010017138	VGLL3	1	93119193	93140380
ENSGALG00010007185	0	NA	NA	NA	NA	ENSGALT00010017139	NA	1	93164976	93166744
ENSGALG00010007188	0	NA	NA	NA	NA	ENSGALT00010017142	MAB21L1	1	173020929	173027626
ENSGALG00010007213	0	NA	NA	NA	NA	ENSGALT00010017209	NA	2	52254531	52255940
ENSGALG00010007258	0	NA	NA	NA	NA	ENSGALT00010017326	NA	3	33337065	33337621
ENSGALG00010007270	0	NA	NA	NA	NA	ENSGALT00010017360	CDH5	11	11164878	11194081
ENSGALG00010007279	0	NA	NA	NA	NA	ENSGALT00010017372	NA	1	94036870	94037254
ENSGALG00010007295	0	NA	NA	NA	NA	ENSGALT00010017423	NA	1	182804810	182808602
ENSGALG00010007309	0	NA	NA	NA	NA	ENSGALT00010017441	NA	1	182816846	182817921
ENSGALG00010007328	0	NA	NA	NA	NA	ENSGALT00010017480	NOVA1	5	32365943	32475901
ENSGALG00010007355	0	NA	NA	NA	NA	ENSGALT00010017515	NA	Z	64907866	64910298
ENSGALG00010007362	0	NA	NA	NA	NA	ENSGALT00010017529	NA	1	182756366	182760162
ENSGALG00010007380	0	NA	NA	NA	NA	ENSGALT00010017585	NA	Z	64913774	64916167
ENSGALG00010007394	0	NA	NA	NA	NA	ENSGALT00010017616	NA	4	39450814	39452261
ENSGALG00010007395	0	NA	NA	NA	NA	ENSGALT00010017625	NA	Z	64919588	64922110
ENSGALG00010007398	0	NA	NA	NA	NA	ENSGALT00010017631	NA	1	347657	364453
ENSGALG00010007409	0	NA	NA	NA	NA	ENSGALT00010017652	NA	2	52076776	52077802
ENSGALG00010007421	0	NA	NA	NA	NA	ENSGALT00010017686	NA	1	182747587	182751383
ENSGALG00010007427	0	NA	NA	NA	NA	ENSGALT00010017699	NA	1	539693	541500
ENSGALG00010007575	0	NA	NA	NA	NA	ENSGALT00010018031	MMP27	1	182351658	182359718
ENSGALG00010007589	0	NA	NA	NA	NA	ENSGALT00010018073	NA	1	685314	687814
ENSGALG00010007591	0	NA	NA	NA	NA	ENSGALT00010018075	NA	1	709288	710561
ENSGALG00010007592	0	NA	NA	NA	NA	ENSGALT00010018076	NA	1	915875	917023
ENSGALG00010007598	0	NA	NA	NA	NA	ENSGALT00010018089	NA	1	3366703	3366936
ENSGALG00010007599	0	NA	NA	NA	NA	ENSGALT00010018091	NA	1	3374662	3374895
ENSGALG00010007604	0	NA	NA	NA	NA	ENSGALT00010018100	NA	1	1746263	1746919
ENSGALG00010007655	0	NA	NA	NA	NA	ENSGALT00010018228	SLC9A3	2	55391771	55455387
ENSGALG00010007717	0	NA	NA	NA	NA	ENSGALT00010018362	GALR1	2	90019126	90034988
ENSGALG00010007735	0	NA	NA	NA	NA	ENSGALT00010018398	NA	11	13583630	13603627
ENSGALG00010007762	0	NA	NA	NA	NA	ENSGALT00010018448	SH2D4A	4	33644044	33657215
ENSGALG00010007771	0	NA	NA	NA	NA	ENSGALT00010018477	CAPN9	3	40156888	40186448
ENSGALG00010007772	0	NA	NA	NA	NA	ENSGALT00010018476	CLEC3A	11	13682987	13689941
ENSGALG00010007802	0	NA	NA	NA	NA	ENSGALT00010018583	NA	2	81416220	81420793
ENSGALG00010007805	0	NA	NA	NA	NA	ENSGALT00010018590	NA	2	81425077	81429371
ENSGALG00010007815	0	NA	NA	NA	NA	ENSGALT00010018615	NA	2	81436686	81441204
ENSGALG00010007826	0	NA	NA	NA	NA	ENSGALT00010018635	NA	2	81448295	81451850
ENSGALG00010007848	0	NA	NA	NA	NA	ENSGALT00010018670	TFAP2D	3	108063682	108116559
ENSGALG00010007851	0	NA	NA	NA	NA	ENSGALT00010018681	AvBD7	3	107244665	107245561
ENSGALG00010007860	0	NA	NA	NA	NA	ENSGALT00010018708	DEFB4A	3	107254239	107256734
ENSGALG00010007863	0	NA	NA	NA	NA	ENSGALT00010018716	AvBD1	3	107258162	107261840
ENSGALG00010007864	0	NA	NA	NA	NA	ENSGALT00010018719	TYR	1	187752869	187810203
ENSGALG00010007870	0	NA	NA	NA	NA	ENSGALT00010018729	AvBD3	3	107262772	107269582
ENSGALG00010007928	0	NA	NA	NA	NA	ENSGALT00010018899	C11orf70	1	182589555	182609024
ENSGALG00010007929	0	NA	NA	NA	NA	ENSGALT00010018898	LRRC14B	2	55470831	55474422
ENSGALG00010007933	0	NA	NA	NA	NA	ENSGALT00010018910	CEP126	1	182635474	182672224
ENSGALG00010007936	0	NA	NA	NA	NA	ENSGALT00010018919	NA	2	55491725	55598483
ENSGALG00010007939	0	NA	NA	NA	NA	ENSGALT00010018924	NA	1	92559170	92559366
ENSGALG00010007949	0	NA	NA	NA	NA	ENSGALT00010018953	NA	1	182696476	182700873
ENSGALG00010007953	0	NA	NA	NA	NA	ENSGALT00010018960	SCGN	2	89504085	89529352
ENSGALG00010007954	0	NA	NA	NA	NA	ENSGALT00010018959	PSCA	2	147185748	147190697
ENSGALG00010007958	0	NA	NA	NA	NA	ENSGALT00010018971	NA	2	147211335	147217761
ENSGALG00010007961	0	NA	NA	NA	NA	ENSGALT00010018981	NA	1	182714616	182718409
ENSGALG00010007967	0	NA	NA	NA	NA	ENSGALT00010018994	NA	1	182723391	182727174
ENSGALG00010007969	0	NA	NA	NA	NA	ENSGALT00010018992	NA	2	148656048	148657295
ENSGALG00010007990	0	NA	NA	NA	NA	ENSGALT00010019043	TRHR	2	131482009	131497952
ENSGALG00010008003	0	NA	NA	NA	NA	ENSGALT00010019074	NA	4	28473453	28474391
ENSGALG00010008014	0	NA	NA	NA	NA	ENSGALT00010019103	NA	2	57577707	57578043
ENSGALG00010008030	0	NA	NA	NA	NA	ENSGALT00010019157	GJA5	1	92597739	92616037
ENSGALG00010008034	0	NA	NA	NA	NA	ENSGALT00010019158	DPEP1	11	18394291	18400638
ENSGALG00010008042	0	NA	NA	NA	NA	ENSGALT00010019182	NA	3	101414699	101426469
ENSGALG00010008049	0	NA	NA	NA	NA	ENSGALT00010019197	ANXA10	4	24520813	24544387
ENSGALG00010008054	0	NA	NA	NA	NA	ENSGALT00010019210	CRISP2	3	108493872	108506211
ENSGALG00010008060	0	NA	NA	NA	NA	ENSGALT00010019223	NA	1	15624838	15625419
ENSGALG00010008063	0	NA	NA	NA	NA	ENSGALT00010019229	KCNV1	2	131744296	131754370
ENSGALG00010008070	0	NA	NA	NA	NA	ENSGALT00010019242	NA	Z	73969675	73972917
ENSGALG00010008074	0	NA	NA	NA	NA	ENSGALT00010019256	RHAG	3	108552170	108572617
ENSGALG00010008076	0	NA	NA	NA	NA	ENSGALT00010019261	NA	1	15626460	15674062
ENSGALG00010008080	0	NA	NA	NA	NA	ENSGALT00010019270	NA	Z	74410471	74413734
ENSGALG00010008082	0	NA	NA	NA	NA	ENSGALT00010019275	PRL	2	58295959	58302119
ENSGALG00010008084	0	NA	NA	NA	NA	ENSGALT00010019276	CYP2AC1	3	108574628	108580479
ENSGALG00010008085	0	NA	NA	NA	NA	ENSGALT00010019283	NA	Z	74013262	74016526
ENSGALG00010008109	0	NA	NA	NA	NA	ENSGALT00010019336	OPN5L2	3	108621381	108625629
ENSGALG00010008114	0	NA	NA	NA	NA	ENSGALT00010019348	NA	2	148162525	148166872
ENSGALG00010008122	0	NA	NA	NA	NA	ENSGALT00010019371	NA	Z	74246899	74250594
ENSGALG00010008125	0	NA	NA	NA	NA	ENSGALT00010019374	NA	2	147990506	147994503
ENSGALG00010008137	0	NA	NA	NA	NA	ENSGALT00010019409	HHLA1	2	140371238	140394425
ENSGALG00010008138	0	NA	NA	NA	NA	ENSGALT00010019411	NA	13	4442981	4444247
ENSGALG00010008198	0	NA	NA	NA	NA	ENSGALT00010019612	GLRB	4	20806884	20853382
ENSGALG00010008220	0	NA	NA	NA	NA	ENSGALT00010019655	NA	2	149386524	149387326
ENSGALG00010008239	0	NA	NA	NA	NA	ENSGALT00010019708	NA	Z	74481254	74482299
ENSGALG00010008247	0	NA	NA	NA	NA	ENSGALT00010019726	GASK1B	4	21215369	21230924
ENSGALG00010008256	0	NA	NA	NA	NA	ENSGALT00010019746	NA	2	52776036	52776951
ENSGALG00010008266	0	NA	NA	NA	NA	ENSGALT00010019771	ECSCR	13	2037917	2056738
ENSGALG00010008280	0	NA	NA	NA	NA	ENSGALT00010019797	NA	Z	75111504	75112137
ENSGALG00010008315	0	NA	NA	NA	NA	ENSGALT00010019884	NA	Z	76282672	76283238
ENSGALG00010008322	0	NA	NA	NA	NA	ENSGALT00010019898	ens-2	1	101175045	101175293
ENSGALG00010008329	0	NA	NA	NA	NA	ENSGALT00010019919	NA	1	101165857	101166105
ENSGALG00010008357	0	NA	NA	NA	NA	ENSGALT00010019999	NA	Z	76776349	76778136
ENSGALG00010008368	0	NA	NA	NA	NA	ENSGALT00010020020	SNCA	4	34946605	35014146
ENSGALG00010008390	0	NA	NA	NA	NA	ENSGALT00010020072	NA	Z	77666965	77667531
ENSGALG00010008396	0	NA	NA	NA	NA	ENSGALT00010020085	LRRTM2	13	2280914	2284704
ENSGALG00010008402	0	NA	NA	NA	NA	ENSGALT00010020098	BKJ	6	9952549	9954740
ENSGALG00010008403	0	NA	NA	NA	NA	ENSGALT00010020103	GNAT3	1	11470630	11502275
ENSGALG00010008417	0	NA	NA	NA	NA	ENSGALT00010020128	IGFBP1	2	54589452	54602855
ENSGALG00010008423	0	NA	NA	NA	NA	ENSGALT00010020140	BKJ	6	9937361	9939552
ENSGALG00010008442	0	NA	NA	NA	NA	ENSGALT00010020179	WDR64	3	35434328	35494936
ENSGALG00010008494	0	NA	NA	NA	NA	ENSGALT00010020266	NA	2	149195129	149197656
ENSGALG00010008525	0	NA	NA	NA	NA	ENSGALT00010020333	NA	4	39452673	39453329
ENSGALG00010008619	0	NA	NA	NA	NA	ENSGALT00010020489	NA	6	5766751	5769062
ENSGALG00010008647	0	NA	NA	NA	NA	ENSGALT00010020513	NA	Z	80905376	80905942
ENSGALG00010008664	0	NA	NA	NA	NA	ENSGALT00010020557	TM4SF1a	1	185616737	185633119
ENSGALG00010008683	0	NA	NA	NA	NA	ENSGALT00010020596	SLC4A9	13	255695	272375
ENSGALG00010008687	0	NA	NA	NA	NA	ENSGALT00010020602	NA	2	147829975	147834694
ENSGALG00010008694	0	NA	NA	NA	NA	ENSGALT00010020617	NA	1	185636227	185645103
ENSGALG00010008703	0	NA	NA	NA	NA	ENSGALT00010020640	NA	2	147849537	147860379
ENSGALG00010008723	0	NA	NA	NA	NA	ENSGALT00010020686	NA	2	147880573	147881391
ENSGALG00010008736	0	NA	NA	NA	NA	ENSGALT00010020721	NA	2	147885402	147933384
ENSGALG00010008759	0	NA	NA	NA	NA	ENSGALT00010020774	NA	2	147885402	147901665
ENSGALG00010008763	0	NA	NA	NA	NA	ENSGALT00010020803	NA	Z	82009845	82151346
ENSGALG00010008773	0	NA	NA	NA	NA	ENSGALT00010020817	NA	2	147896259	147908159
ENSGALG00010008785	0	NA	NA	NA	NA	ENSGALT00010020841	NA	2	147928848	147948606
ENSGALG00010008802	0	NA	NA	NA	NA	ENSGALT00010020890	NA	2	147937171	147938003
ENSGALG00010008894	0	NA	NA	NA	NA	ENSGALT00010021101	NA	2	143468932	143470225
ENSGALG00010008900	0	NA	NA	NA	NA	ENSGALT00010021118	NA	Z	74200752	74203994
ENSGALG00010008947	0	NA	NA	NA	NA	ENSGALT00010021239	SPMIP2	4	21448046	21486465
ENSGALG00010008965	0	NA	NA	NA	NA	ENSGALT00010021305	CNTNAP4	Z	43448963	43666358
ENSGALG00010008973	0	NA	NA	NA	NA	ENSGALT00010021321	KCNK9	2	143937953	144017225
ENSGALG00010009021	0	NA	NA	NA	NA	ENSGALT00010021471	HNF4beta	11	16639756	16661617
ENSGALG00010009052	0	NA	NA	NA	NA	ENSGALT00010021555	SLC30A8	2	134661586	134683731
ENSGALG00010009063	0	NA	NA	NA	NA	ENSGALT00010021592	NA	Z	9577901	9582260
ENSGALG00010009074	0	NA	NA	NA	NA	ENSGALT00010021613	NA	Z	73991251	73994491
ENSGALG00010009084	0	NA	NA	NA	NA	ENSGALT00010021622	ARL14EPL	Z	73359741	73369696
ENSGALG00010009107	0	NA	NA	NA	NA	ENSGALT00010021693	NA	1	190427554	190429757
ENSGALG00010009136	0	NA	NA	NA	NA	ENSGALT00010021784	KHK	3	104314139	104315960
ENSGALG00010009169	0	NA	NA	NA	NA	ENSGALT00010021889	NA	1	190981034	190981969
ENSGALG00010009224	0	NA	NA	NA	NA	ENSGALT00010021991	NA	7	31103294	31104936
ENSGALG00010009257	0	NA	NA	NA	NA	ENSGALT00010022065	NA	7	31171177	31333643
ENSGALG00010009269	0	NA	NA	NA	NA	ENSGALT00010022087	NA	7	31704085	32040421
ENSGALG00010009333	0	NA	NA	NA	NA	ENSGALT00010022218	ADRA1B	13	7613469	7630515
ENSGALG00010009343	0	NA	NA	NA	NA	ENSGALT00010022250	SLC30A3	3	104366532	104370201
ENSGALG00010009349	0	NA	NA	NA	NA	ENSGALT00010022268	TPPP2	Z	44718040	44739662
ENSGALG00010009356	0	NA	NA	NA	NA	ENSGALT00010022285	NA	2	148291459	148292834
ENSGALG00010009424	0	NA	NA	NA	NA	ENSGALT00010022509	NA	13	7788987	7791452
ENSGALG00010009503	0	NA	NA	NA	NA	ENSGALT00010022700	IL11RA	Z	8869799	8887618
ENSGALG00010009504	0	NA	NA	NA	NA	ENSGALT00010022696	NA	11	17958007	17958603
ENSGALG00010009537	0	NA	NA	NA	NA	ENSGALT00010022749	NA	3	104695785	104697185
ENSGALG00010009558	0	NA	NA	NA	NA	ENSGALT00010022791	TMEM26	6	9207038	9267386
ENSGALG00010009584	0	NA	NA	NA	NA	ENSGALT00010022839	NA	2	147818993	147819470
ENSGALG00010009590	0	NA	NA	NA	NA	ENSGALT00010022849	NA	2	147822824	147823120
ENSGALG00010009591	0	NA	NA	NA	NA	ENSGALT00010022850	LYPD6	7	34501073	34526946
ENSGALG00010009598	0	NA	NA	NA	NA	ENSGALT00010022868	NA	2	147825890	147826186
ENSGALG00010009606	0	NA	NA	NA	NA	ENSGALT00010022907	CHSY3	Z	45808198	45956526
ENSGALG00010009613	0	NA	NA	NA	NA	ENSGALT00010022917	NA	2	147839324	147839620
ENSGALG00010009632	0	NA	NA	NA	NA	ENSGALT00010022979	NA	2	147863909	147864205
ENSGALG00010009636	0	NA	NA	NA	NA	ENSGALT00010022984	NA	2	147866988	147867284
ENSGALG00010009639	0	NA	NA	NA	NA	ENSGALT00010022994	NA	2	147872069	147872365
ENSGALG00010009641	0	NA	NA	NA	NA	ENSGALT00010022997	NA	7	34656497	34658382
ENSGALG00010009642	0	NA	NA	NA	NA	ENSGALT00010022999	NA	2	147875468	147875764
ENSGALG00010009655	0	NA	NA	NA	NA	ENSGALT00010023033	FAM83A	2	136939806	136951656
ENSGALG00010009661	0	NA	NA	NA	NA	ENSGALT00010023052	NA	2	147956348	147956644
ENSGALG00010009671	0	NA	NA	NA	NA	ENSGALT00010023082	MINAR2	Z	45982599	45991177
ENSGALG00010009681	0	NA	NA	NA	NA	ENSGALT00010023101	NA	2	147963515	147963811
ENSGALG00010009683	0	NA	NA	NA	NA	ENSGALT00010023114	ADAMTS19	Z	45994939	46156644
ENSGALG00010009685	0	NA	NA	NA	NA	ENSGALT00010023119	NA	Z	71608818	71633165
ENSGALG00010009701	0	NA	NA	NA	NA	ENSGALT00010023162	NA	Z	71625055	71630159
ENSGALG00010009716	0	NA	NA	NA	NA	ENSGALT00010023210	NA	Z	71637154	71638490
ENSGALG00010009720	0	NA	NA	NA	NA	ENSGALT00010023316	RELN	1	13244110	13516822
ENSGALG00010009727	0	NA	NA	NA	NA	ENSGALT00010023237	CDH20	2	68324190	68587747
ENSGALG00010009733	0	NA	NA	NA	NA	ENSGALT00010023252	NA	2	68684094	68685663
ENSGALG00010009734	0	NA	NA	NA	NA	ENSGALT00010023253	NA	Z	71694247	71695222
ENSGALG00010009757	0	NA	NA	NA	NA	ENSGALT00010023308	NA	8	8949522	8949873
ENSGALG00010009791	0	NA	NA	NA	NA	ENSGALT00010023385	GABRG2	13	6667875	6739159
ENSGALG00010009807	0	NA	NA	NA	NA	ENSGALT00010023425	NA	11	17531421	17531777
ENSGALG00010009814	0	NA	NA	NA	NA	ENSGALT00010023440	NA	8	9312527	9313897
ENSGALG00010009852	0	NA	NA	NA	NA	ENSGALT00010023520	NA	3	103953429	103969736
ENSGALG00010009930	0	NA	NA	NA	NA	ENSGALT00010023671	GABRA6	13	6894890	6920279
ENSGALG00010009971	0	NA	NA	NA	NA	ENSGALT00010023732	RGSL1	8	5617043	5629963
ENSGALG00010010027	0	NA	NA	NA	NA	ENSGALT00010023845	NA	4	73893426	73920476
ENSGALG00010010113	0	NA	NA	NA	NA	ENSGALT00010024009	NA	8	7027903	7029624
ENSGALG00010010129	0	NA	NA	NA	NA	ENSGALT00010024050	NA	1	60051917	60096135
ENSGALG00010010130	0	NA	NA	NA	NA	ENSGALT00010024059	NA	13	9953525	9955104
ENSGALG00010010147	0	NA	NA	NA	NA	ENSGALT00010024110	GLIS3	Z	27355976	27512852
ENSGALG00010010165	0	NA	NA	NA	NA	ENSGALT00010024166	NA	Z	290187	294656
ENSGALG00010010175	0	NA	NA	NA	NA	ENSGALT00010024192	NA	4	73072810	73074692
ENSGALG00010010185	0	NA	NA	NA	NA	ENSGALT00010024228	PHYHIPL	6	1340338	1393577
ENSGALG00010010198	0	NA	NA	NA	NA	ENSGALT00010024259	KCNV2	Z	27107745	27113620
ENSGALG00010010234	0	NA	NA	NA	NA	ENSGALT00010024359	NA	6	1590437	1598478
ENSGALG00010010245	0	NA	NA	NA	NA	ENSGALT00010024398	GALR3	1	51156143	51161759
ENSGALG00010010248	0	NA	NA	NA	NA	ENSGALT00010024412	NA	1	55167624	55196931
ENSGALG00010010259	0	NA	NA	NA	NA	ENSGALT00010024451	IGF1	1	55326281	55375657
ENSGALG00010010290	0	NA	NA	NA	NA	ENSGALT00010024546	NA	2	149067836	149084388
ENSGALG00010010314	0	NA	NA	NA	NA	ENSGALT00010024655	CRB1	8	2493274	2580122
ENSGALG00010010320	0	NA	NA	NA	NA	ENSGALT00010024674	SYPL1	1	14387699	14407265
ENSGALG00010010340	0	NA	NA	NA	NA	ENSGALT00010024729	NA	1	60184882	60190344
ENSGALG00010010387	0	NA	NA	NA	NA	ENSGALT00010024832	NA	3	105012486	105013582
ENSGALG00010010400	0	NA	NA	NA	NA	ENSGALT00010024870	CIMIP2C	3	105058796	105061062
ENSGALG00010010410	0	NA	NA	NA	NA	ENSGALT00010024919	CACNA2D1	1	10427911	10787255
ENSGALG00010010414	0	NA	NA	NA	NA	ENSGALT00010024908	NA	Z	44131124	44131441
ENSGALG00010010417	0	NA	NA	NA	NA	ENSGALT00010024920	OTOF	3	105065537	105137600
ENSGALG00010010429	0	NA	NA	NA	NA	ENSGALT00010024944	TLX3	13	2943164	2945442
ENSGALG00010010430	0	NA	NA	NA	NA	ENSGALT00010024947	ASTN1	8	6733531	6772248
ENSGALG00010010449	0	NA	NA	NA	NA	ENSGALT00010025006	PAPPA2	8	6779832	6852766
ENSGALG00010010486	0	NA	NA	NA	NA	ENSGALT00010025055	NA	13	3105040	3125436
ENSGALG00010010515	0	NA	NA	NA	NA	ENSGALT00010025094	RXRG	8	5132233	5155443
ENSGALG00010010517	0	NA	NA	NA	NA	ENSGALT00010025092	STMN4	3	105160456	105167584
ENSGALG00010010535	0	NA	NA	NA	NA	ENSGALT00010025114	LMX1A	8	5159893	5183854
ENSGALG00010010541	0	NA	NA	NA	NA	ENSGALT00010025128	ADIRF	6	3326329	3329213
ENSGALG00010010556	0	NA	NA	NA	NA	ENSGALT00010025158	POMC	3	105172802	105188795
ENSGALG00010010728	0	NA	NA	NA	NA	ENSGALT00010025615	ELOVL2	2	62874944	62922075
ENSGALG00010010732	0	NA	NA	NA	NA	ENSGALT00010025629	CCKAR	4	72729270	72736155
ENSGALG00010010747	0	NA	NA	NA	NA	ENSGALT00010025681	SYCP2L	2	62921426	62944329
ENSGALG00010010765	0	NA	NA	NA	NA	ENSGALT00010025733	NA	38	153048	155314
ENSGALG00010010783	0	NA	NA	NA	NA	ENSGALT00010025783	F2RL2	Z	24032594	24036406
ENSGALG00010010790	0	NA	NA	NA	NA	ENSGALT00010025808	GCM2	2	62944186	62951241
ENSGALG00010010830	0	NA	NA	NA	NA	ENSGALT00010025905	NA	6	3619106	3620074
ENSGALG00010010839	0	NA	NA	NA	NA	ENSGALT00010025931	CHAT	6	3623284	3659311
ENSGALG00010010840	0	NA	NA	NA	NA	ENSGALT00010025929	RGS16	8	5600759	5607877
ENSGALG00010010847	0	NA	NA	NA	NA	ENSGALT00010025963	NA	7	7043271	7044129
ENSGALG00010010848	0	NA	NA	NA	NA	ENSGALT00010025967	RGR	6	3687666	3701548
ENSGALG00010010863	0	NA	NA	NA	NA	ENSGALT00010026005	CNGB3	2	122766822	122791073
ENSGALG00010010864	0	NA	NA	NA	NA	ENSGALT00010025999	LRIT2	6	3733253	3737441
ENSGALG00010010899	0	NA	NA	NA	NA	ENSGALT00010026072	NA	38	385747	386232
ENSGALG00010010942	0	NA	NA	NA	NA	ENSGALT00010026200	NRN1	2	64854962	64862456
ENSGALG00010010944	0	NA	NA	NA	NA	ENSGALT00010026211	NPHS2	8	6137759	6144091
ENSGALG00010010950	0	NA	NA	NA	NA	ENSGALT00010026222	RAP1GDS1L	6	4985405	5016433
ENSGALG00010010969	0	NA	NA	NA	NA	ENSGALT00010026266	NA	13	951416	952807
ENSGALG00010010976	0	NA	NA	NA	NA	ENSGALT00010026286	DYDC2	6	5090652	5094331
ENSGALG00010010999	0	NA	NA	NA	NA	ENSGALT00010026363	NA	13	976011	976733
ENSGALG00010011005	0	NA	NA	NA	NA	ENSGALT00010026378	NA	13	984854	985565
ENSGALG00010011011	0	NA	NA	NA	NA	ENSGALT00010026387	NA	13	995200	996266
ENSGALG00010011013	0	NA	NA	NA	NA	ENSGALT00010026390	NA	1	48293424	48300784
ENSGALG00010011023	0	NA	NA	NA	NA	ENSGALT00010026409	NA	13	1005075	1006408
ENSGALG00010011036	0	NA	NA	NA	NA	ENSGALT00010026442	NA	13	1136799	1139141
ENSGALG00010011038	0	NA	NA	NA	NA	ENSGALT00010026448	GSG1	1	48328214	48340905
ENSGALG00010011045	0	NA	NA	NA	NA	ENSGALT00010026455	NA	13	1148171	1151544
ENSGALG00010011050	0	NA	NA	NA	NA	ENSGALT00010026464	SYT10	1	58685320	58741851
ENSGALG00010011056	0	NA	NA	NA	NA	ENSGALT00010026476	NA	13	1160330	1163029
ENSGALG00010011079	0	NA	NA	NA	NA	ENSGALT00010026514	NA	13	1185911	1186471
ENSGALG00010011088	0	NA	NA	NA	NA	ENSGALT00010026537	NA	13	1186119	1188494
ENSGALG00010011109	0	NA	NA	NA	NA	ENSGALT00010026588	NA	13	1214110	1217481
ENSGALG00010011112	0	NA	NA	NA	NA	ENSGALT00010026592	NA	4	75625525	75627524
ENSGALG00010011115	0	NA	NA	NA	NA	ENSGALT00010026594	TFF3	1	109461609	109465986
ENSGALG00010011134	0	NA	NA	NA	NA	ENSGALT00010026634	NA	2	61613686	61624399
ENSGALG00010011147	0	NA	NA	NA	NA	ENSGALT00010026656	BKJ	6	9928833	9929162
ENSGALG00010011149	0	NA	NA	NA	NA	ENSGALT00010026658	NA	13	1237522	1267963
ENSGALG00010011157	0	NA	NA	NA	NA	ENSGALT00010026677	NA	3	106547854	106571729
ENSGALG00010011163	0	NA	NA	NA	NA	ENSGALT00010026684	NA	1	59225497	59227400
ENSGALG00010011172	0	NA	NA	NA	NA	ENSGALT00010026707	NA	13	1247672	1250044
ENSGALG00010011185	0	NA	NA	NA	NA	ENSGALT00010026730	RSPH1	1	109532451	109545047
ENSGALG00010011205	0	NA	NA	NA	NA	ENSGALT00010026766	CYTL1	4	78406254	78419971
ENSGALG00010011207	0	NA	NA	NA	NA	ENSGALT00010026775	NA	13	1280917	1282254
ENSGALG00010011220	0	NA	NA	NA	NA	ENSGALT00010026806	NA	3	106911373	106911838
ENSGALG00010011230	0	NA	NA	NA	NA	ENSGALT00010026828	OvoDA1	3	106913727	106914737
ENSGALG00010011241	0	NA	NA	NA	NA	ENSGALT00010026839	OVODB1	3	106917243	106917901
ENSGALG00010011243	0	NA	NA	NA	NA	ENSGALT00010026842	ALX1	1	41914592	41937639
ENSGALG00010011248	0	NA	NA	NA	NA	ENSGALT00010026854	OvoDA1-2	3	106921298	106921871
ENSGALG00010011257	0	NA	NA	NA	NA	ENSGALT00010026881	OvoDA3	3	106924448	106924943
ENSGALG00010011261	0	NA	NA	NA	NA	ENSGALT00010026885	NA	13	1318958	1321254
ENSGALG00010011274	0	NA	NA	NA	NA	ENSGALT00010026902	NA	13	1320236	1323506
ENSGALG00010011281	0	NA	NA	NA	NA	ENSGALT00010026919	NA	13	1329115	1332227
ENSGALG00010011325	0	NA	NA	NA	NA	ENSGALT00010027078	NEIL2	3	107154798	107159123
ENSGALG00010011331	0	NA	NA	NA	NA	ENSGALT00010027094	PMCH	1	55417419	55421820
ENSGALG00010011352	0	NA	NA	NA	NA	ENSGALT00010027154	NTS	1	42211293	42240394
ENSGALG00010011354	0	NA	NA	NA	NA	ENSGALT00010027158	NA	13	1363432	1365132
ENSGALG00010011395	0	NA	NA	NA	NA	ENSGALT00010027257	NA	Z	24129778	24130752
ENSGALG00010011415	0	NA	NA	NA	NA	ENSGALT00010027291	NA	3	107203480	107205289
ENSGALG00010011416	0	NA	NA	NA	NA	ENSGALT00010027296	NA	13	1414774	1418773
ENSGALG00010011432	0	NA	NA	NA	NA	ENSGALT00010027348	NA	13	1432599	1434550
ENSGALG00010011435	0	NA	NA	NA	NA	ENSGALT00010027358	AvBD11	3	107206490	107210181
ENSGALG00010011437	0	NA	NA	NA	NA	ENSGALT00010027378	DMRT1	Z	26450329	26518458
ENSGALG00010011448	0	NA	NA	NA	NA	ENSGALT00010027395	AvBD10	3	107228064	107234071
ENSGALG00010011455	0	NA	NA	NA	NA	ENSGALT00010027411	AvBD8	3	107238852	107241638
ENSGALG00010011462	0	NA	NA	NA	NA	ENSGALT00010027429	NA	Z	26544103	26545702
ENSGALG00010011482	0	NA	NA	NA	NA	ENSGALT00010027491	DMRT2	Z	26545467	26550619
ENSGALG00010011491	0	NA	NA	NA	NA	ENSGALT00010027517	RELL2	13	1561888	1570746
ENSGALG00010011540	0	NA	NA	NA	NA	ENSGALT00010027612	APOBEC4	8	7630758	7633036
ENSGALG00010011562	0	NA	NA	NA	NA	ENSGALT00010027667	NA	1	68976446	68988575
ENSGALG00010011575	0	NA	NA	NA	NA	ENSGALT00010027699	NA	13	1598792	1604324
ENSGALG00010011578	0	NA	NA	NA	NA	ENSGALT00010027714	MYLK4	2	67260462	67341317
ENSGALG00010011584	0	NA	NA	NA	NA	ENSGALT00010027715	NA	W	1570534	1700208
ENSGALG00010011609	0	NA	NA	NA	NA	ENSGALT00010027750	AVDL	Z	9681782	9688091
ENSGALG00010011611	0	NA	NA	NA	NA	ENSGALT00010027756	NA	Z	7860743	7861324
ENSGALG00010011627	0	NA	NA	NA	NA	ENSGALT00010027792	NA	Z	7875766	7877341
ENSGALG00010011634	0	NA	NA	NA	NA	ENSGALT00010027807	AVD	Z	9717630	9719023
ENSGALG00010011641	0	NA	NA	NA	NA	ENSGALT00010027833	NA	4	12254196	12260168
ENSGALG00010011644	0	NA	NA	NA	NA	ENSGALT00010027842	NA	4	12258590	12259366
ENSGALG00010011664	0	NA	NA	NA	NA	ENSGALT00010027905	SERPINB10B	2	67398812	67404929
ENSGALG00010011666	0	NA	NA	NA	NA	ENSGALT00010027908	NA	4	15085344	15086639
ENSGALG00010011680	0	NA	NA	NA	NA	ENSGALT00010027938	IAPP	1	65321105	65328541
ENSGALG00010011683	0	NA	NA	NA	NA	ENSGALT00010027946	NIPAL2	2	127123381	127177583
ENSGALG00010011714	0	NA	NA	NA	NA	ENSGALT00010028030	OVALX	2	67456353	67463354
ENSGALG00010011735	0	NA	NA	NA	NA	ENSGALT00010028079	NA	Z	9690475	9691649
ENSGALG00010011853	0	NA	NA	NA	NA	ENSGALT00010028310	NRG2	13	404068	557600
ENSGALG00010011870	0	NA	NA	NA	NA	ENSGALT00010028356	AvBD6	3	107248549	107250114
ENSGALG00010011872	0	NA	NA	NA	NA	ENSGALT00010028359	NA	Z	54316609	54318954
ENSGALG00010011887	0	NA	NA	NA	NA	ENSGALT00010028414	PGM5	Z	26071191	26138065
ENSGALG00010011897	0	NA	NA	NA	NA	ENSGALT00010028441	NA	Z	56758200	56764277
ENSGALG00010011920	0	NA	NA	NA	NA	ENSGALT00010028512	NA	4	11562990	11565401
ENSGALG00010011980	0	NA	NA	NA	NA	ENSGALT00010028674	AvBD9	3	107234856	107237916
ENSGALG00010012032	0	NA	NA	NA	NA	ENSGALT00010028813	NA	Z	54458368	54459489
ENSGALG00010012039	0	NA	NA	NA	NA	ENSGALT00010028831	ODF1	2	128786601	128789356
ENSGALG00010012068	0	NA	NA	NA	NA	ENSGALT00010028909	CDX4	4	12065822	12075699
ENSGALG00010012073	0	NA	NA	NA	NA	ENSGALT00010028928	NA	W	357720	363540
ENSGALG00010012092	0	NA	NA	NA	NA	ENSGALT00010028984	OC3	1	48078936	48084887
ENSGALG00010012109	0	NA	NA	NA	NA	ENSGALT00010029029	NA	1	59920610	59921712
ENSGALG00010012115	0	NA	NA	NA	NA	ENSGALT00010029044	NA	1	59964279	59965433
ENSGALG00010012117	0	NA	NA	NA	NA	ENSGALT00010029049	SMCO3	1	48090209	48095484
ENSGALG00010012123	0	NA	NA	NA	NA	ENSGALT00010029067	RASL11AL	4	12186630	12202028
ENSGALG00010012126	0	NA	NA	NA	NA	ENSGALT00010029080	SIGLEC15	Z	2560541	2567393
ENSGALG00010012131	0	NA	NA	NA	NA	ENSGALT00010029095	NA	Z	2582583	2599020
ENSGALG00010012132	0	NA	NA	NA	NA	ENSGALT00010029101	MC4R	2	68795620	68797456
ENSGALG00010012134	0	NA	NA	NA	NA	ENSGALT00010029104	NA	Z	2612264	2628568
ENSGALG00010012137	0	NA	NA	NA	NA	ENSGALT00010029109	NA	4	11289405	11296813
ENSGALG00010012182	0	NA	NA	NA	NA	ENSGALT00010029213	CTSEAL	1	35646215	35653933
ENSGALG00010012206	0	NA	NA	NA	NA	ENSGALT00010029275	RIBC2	1	70482162	70496351
ENSGALG00010012231	0	NA	NA	NA	NA	ENSGALT00010029322	NA	4	16012475	16013673
ENSGALG00010012238	0	NA	NA	NA	NA	ENSGALT00010029332	NA	Z	51666409	51667554
ENSGALG00010012261	0	NA	NA	NA	NA	ENSGALT00010029366	NA	Z	53501488	53503343
ENSGALG00010012264	0	NA	NA	NA	NA	ENSGALT00010029375	MYF5	1	40098345	40099895
ENSGALG00010012270	0	NA	NA	NA	NA	ENSGALT00010029386	NA	Z	53552357	53554651
ENSGALG00010012271	0	NA	NA	NA	NA	ENSGALT00010029387	NA	1	40125280	40131199
ENSGALG00010012272	0	NA	NA	NA	NA	ENSGALT00010029389	NA	W	4049050	4050291
ENSGALG00010012278	0	NA	NA	NA	NA	ENSGALT00010029397	NA	Z	53558400	53560709
ENSGALG00010012297	0	NA	NA	NA	NA	ENSGALT00010029457	ABLIM3	13	8162896	8198082
ENSGALG00010012306	0	NA	NA	NA	NA	ENSGALT00010029456	NA	W	4182993	4184202
ENSGALG00010012308	0	NA	NA	NA	NA	ENSGALT00010029466	TRABD2A	Z	53591599	53676642
ENSGALG00010012311	0	NA	NA	NA	NA	ENSGALT00010029471	EDNRB2	4	11117093	11128187
ENSGALG00010012323	0	NA	NA	NA	NA	ENSGALT00010029507	SMAD7B	W	4306530	4334160
ENSGALG00010012356	0	NA	NA	NA	NA	ENSGALT00010029588	NA	Z	7824942	7825704
ENSGALG00010012357	0	NA	NA	NA	NA	ENSGALT00010029593	NA	W	5056820	5132190
ENSGALG00010012359	0	NA	NA	NA	NA	ENSGALT00010029591	NA	Z	53948948	53949988
ENSGALG00010012363	0	NA	NA	NA	NA	ENSGALT00010029597	NA	Z	7828914	7829676
ENSGALG00010012365	0	NA	NA	NA	NA	ENSGALT00010029601	NA	Z	53953554	53954594
ENSGALG00010012370	0	NA	NA	NA	NA	ENSGALT00010029616	NA	W	5062213	5063145
ENSGALG00010012416	0	NA	NA	NA	NA	ENSGALT00010029737	NA	Z	7949536	7950474
ENSGALG00010012421	0	NA	NA	NA	NA	ENSGALT00010029750	NA	Z	7957186	7957948
ENSGALG00010012451	0	NA	NA	NA	NA	ENSGALT00010029860	NA	Z	53229694	53231333
ENSGALG00010012453	0	NA	NA	NA	NA	ENSGALT00010029858	NA	Z	22763960	22766155
ENSGALG00010012457	0	NA	NA	NA	NA	ENSGALT00010029871	NA	Z	22776048	22777423
ENSGALG00010012459	0	NA	NA	NA	NA	ENSGALT00010029873	NA	W	5612677	5614530
ENSGALG00010012460	0	NA	NA	NA	NA	ENSGALT00010029877	NA	13	969580	970203
ENSGALG00010012474	0	NA	NA	NA	NA	ENSGALT00010029909	ASB18	7	5233595	5247286
ENSGALG00010012708	0	NA	NA	NA	NA	ENSGALT00010030423	SPP2	7	5668739	5682907
ENSGALG00010012757	0	NA	NA	NA	NA	ENSGALT00010030546	NA	Z	58129414	58130940
ENSGALG00010012800	0	NA	NA	NA	NA	ENSGALT00010030704	NA	13	15435187	15437477
ENSGALG00010012802	0	NA	NA	NA	NA	ENSGALT00010030708	POU4F3	13	17459363	17460811
ENSGALG00010012809	0	NA	NA	NA	NA	ENSGALT00010030737	RHOBTB3	Z	58158653	58203487
ENSGALG00010012853	0	NA	NA	NA	NA	ENSGALT00010030828	NA	1	105958666	105959727
ENSGALG00010012906	0	NA	NA	NA	NA	ENSGALT00010030972	NA	W	7105111	7115980
ENSGALG00010012923	0	NA	NA	NA	NA	ENSGALT00010031014	MLANA	Z	28229918	28235275
ENSGALG00010012979	0	NA	NA	NA	NA	ENSGALT00010031142	HTR1A	Z	20544030	20547076
ENSGALG00010013013	0	NA	NA	NA	NA	ENSGALT00010031217	DCSTAMP	2	129533980	129536722
ENSGALG00010013029	0	NA	NA	NA	NA	ENSGALT00010031249	MYLK2	20	10393778	10400968
ENSGALG00010013086	0	NA	NA	NA	NA	ENSGALT00010031375	CXCL14	13	14933731	14943824
ENSGALG00010013142	0	NA	NA	NA	NA	ENSGALT00010031499	FAM81B	Z	58288567	58306244
ENSGALG00010013156	0	NA	NA	NA	NA	ENSGALT00010031551	ABCC9	1	66924027	66997879
ENSGALG00010013167	0	NA	NA	NA	NA	ENSGALT00010031583	NA	1	68397809	68408002
ENSGALG00010013173	0	NA	NA	NA	NA	ENSGALT00010031589	KCNJ8	1	67006795	67014251
ENSGALG00010013188	0	NA	NA	NA	NA	ENSGALT00010031652	NA	Z	10869850	10881647
ENSGALG00010013191	0	NA	NA	NA	NA	ENSGALT00010031663	ABRA	2	130585454	130590934
ENSGALG00010013205	0	NA	NA	NA	NA	ENSGALT00010031701	KCNJ6	1	107307319	107466530
ENSGALG00010013207	0	NA	NA	NA	NA	ENSGALT00010031700	C1QTNF3	Z	10926543	10943139
ENSGALG00010013272	0	NA	NA	NA	NA	ENSGALT00010031905	NA	2	122342419	122343208
ENSGALG00010013288	0	NA	NA	NA	NA	ENSGALT00010031951	CA3A	2	122362448	122376529
ENSGALG00010013321	0	NA	NA	NA	NA	ENSGALT00010032042	PDCL2	4	64569032	64574372
ENSGALG00010013326	0	NA	NA	NA	NA	ENSGALT00010032060	FGF20	4	62783282	62787837
ENSGALG00010013336	0	NA	NA	NA	NA	ENSGALT00010032089	MTNR1A	4	61136435	61185620
ENSGALG00010013350	0	NA	NA	NA	NA	ENSGALT00010032132	NA	3	64230605	64232241
ENSGALG00010013362	0	NA	NA	NA	NA	ENSGALT00010032168	NA	1	56850845	56874734
ENSGALG00010013363	0	NA	NA	NA	NA	ENSGALT00010032167	HS3ST5	3	64371755	64466333
ENSGALG00010013376	0	NA	NA	NA	NA	ENSGALT00010032202	ARHGAP8	1	69930643	69991900
ENSGALG00010013380	0	NA	NA	NA	NA	ENSGALT00010032223	PHGDH	8	4252503	4256109
ENSGALG00010013518	0	NA	NA	NA	NA	ENSGALT00010032520	NA	W	9045002	9045483
ENSGALG00010013519	0	NA	NA	NA	NA	ENSGALT00010032525	NA	1	57064942	57217914
ENSGALG00010013535	0	NA	NA	NA	NA	ENSGALT00010032555	NA	W	1320417	1320671
ENSGALG00010013565	0	NA	NA	NA	NA	ENSGALT00010032617	NA	W	2945904	2946699
ENSGALG00010013580	0	NA	NA	NA	NA	ENSGALT00010032649	RANBP3L	Z	11577616	11618070
ENSGALG00010013632	0	NA	NA	NA	NA	ENSGALT00010032770	SLC1A3	Z	11722286	11786641
ENSGALG00010013636	0	NA	NA	NA	NA	ENSGALT00010032802	PLCZ1	1	64241236	64284270
ENSGALG00010013654	0	NA	NA	NA	NA	ENSGALT00010032817	SLC6A7	13	12822359	12832754
ENSGALG00010013660	0	NA	NA	NA	NA	ENSGALT00010032829	CDX1	13	12835829	12846155
ENSGALG00010013677	0	NA	NA	NA	NA	ENSGALT00010032861	GABRG1	4	66668470	66719788
ENSGALG00010013735	0	NA	NA	NA	NA	ENSGALT00010032962	NA	1	30459602	30465159
ENSGALG00010013742	0	NA	NA	NA	NA	ENSGALT00010032975	RSPO4	20	10228972	10235155
ENSGALG00010013755	0	NA	NA	NA	NA	ENSGALT00010033006	ANGPT4	20	10236283	10243977
ENSGALG00010013759	0	NA	NA	NA	NA	ENSGALT00010033051	ATP13A4	9	12762017	12795396
ENSGALG00010013765	0	NA	NA	NA	NA	ENSGALT00010033043	PRLL	1	30670357	30674227
ENSGALG00010013786	0	NA	NA	NA	NA	ENSGALT00010033131	ATP13A5	9	12800166	12827274
ENSGALG00010013792	0	NA	NA	NA	NA	ENSGALT00010033116	FGF10	Z	14563506	14567474
ENSGALG00010013801	0	NA	NA	NA	NA	ENSGALT00010033132	NA	Z	15225954	15228293
ENSGALG00010013841	0	NA	NA	NA	NA	ENSGALT00010033215	NA	Z	15236636	15238975
ENSGALG00010013862	0	NA	NA	NA	NA	ENSGALT00010033249	C21orf140	1	105952323	105953084
ENSGALG00010013863	0	NA	NA	NA	NA	ENSGALT00010033254	NA	Z	15241978	15244317
ENSGALG00010013866	0	NA	NA	NA	NA	ENSGALT00010033252	KCTD8	4	67206669	67291949
ENSGALG00010013884	0	NA	NA	NA	NA	ENSGALT00010033290	GRXCR1	4	67568785	67603833
ENSGALG00010013914	0	NA	NA	NA	NA	ENSGALT00010033393	NRG1	Z	54642190	55109686
ENSGALG00010013935	0	NA	NA	NA	NA	ENSGALT00010033405	NRSN2	20	10310545	10313027
ENSGALG00010013951	0	NA	NA	NA	NA	ENSGALT00010033455	NA	7	6882673	6883853
ENSGALG00010013963	0	NA	NA	NA	NA	ENSGALT00010033488	SPX	1	67192484	67196777
ENSGALG00010014054	0	NA	NA	NA	NA	ENSGALT00010033727	NA	20	10351969	10356584
ENSGALG00010014115	0	NA	NA	NA	NA	ENSGALT00010033910	GSX2	4	64978135	64979484
ENSGALG00010014194	0	NA	NA	NA	NA	ENSGALT00010034221	LRIG3	1	31862744	31939424
ENSGALG00010014197	0	NA	NA	NA	NA	ENSGALT00010034176	SH3GL2	Z	33488091	33508779
ENSGALG00010014224	0	NA	NA	NA	NA	ENSGALT00010034267	NMUR2	13	12289554	12298142
ENSGALG00010014231	0	NA	NA	NA	NA	ENSGALT00010034276	IFNK	Z	34737584	34740707
ENSGALG00010014234	0	NA	NA	NA	NA	ENSGALT00010034281	GLRA1	13	12434414	12474534
ENSGALG00010014235	0	NA	NA	NA	NA	ENSGALT00010034280	LRRC10	1	35641215	35642961
ENSGALG00010014291	0	NA	NA	NA	NA	ENSGALT00010034470	OSTN	9	13410700	13478234
ENSGALG00010014309	0	NA	NA	NA	NA	ENSGALT00010034450	NA	3	67061695	67062105
ENSGALG00010014320	0	NA	NA	NA	NA	ENSGALT00010034494	UTS2B	9	13401111	13407998
ENSGALG00010014326	0	NA	NA	NA	NA	ENSGALT00010034506	GMNC	9	13502222	13507531
ENSGALG00010014336	0	NA	NA	NA	NA	ENSGALT00010034525	NA	Z	60037654	60037908
ENSGALG00010014348	0	NA	NA	NA	NA	ENSGALT00010034548	CTXN3	Z	57332203	57332939
ENSGALG00010014349	0	NA	NA	NA	NA	ENSGALT00010034550	NA	1	139042294	139043248
ENSGALG00010014391	0	NA	NA	NA	NA	ENSGALT00010034617	NA	1	65784992	65787596
ENSGALG00010014454	0	NA	NA	NA	NA	ENSGALT00010034751	ATP4B	1	137286387	137313520
ENSGALG00010014468	0	NA	NA	NA	NA	ENSGALT00010034768	NA	1	47971442	47983306
ENSGALG00010014519	0	NA	NA	NA	NA	ENSGALT00010034861	BRS3	4	4278255	4284370
ENSGALG00010014540	0	NA	NA	NA	NA	ENSGALT00010035178	FTCD	7	6846178	6853114
ENSGALG00010014560	0	NA	NA	NA	NA	ENSGALT00010034941	NA	3	63053540	63063711
ENSGALG00010014596	0	NA	NA	NA	NA	ENSGALT00010035064	TMEM207	9	13610785	13616153
ENSGALG00010014602	0	NA	NA	NA	NA	ENSGALT00010035045	FRK	3	63742019	63788858
ENSGALG00010014619	0	NA	NA	NA	NA	ENSGALT00010035087	NA	13	10096285	10103814
ENSGALG00010014643	0	NA	NA	NA	NA	ENSGALT00010035130	CLDN16	9	13619823	13627624
ENSGALG00010014664	0	NA	NA	NA	NA	ENSGALT00010035192	NA	13	10134664	10135196
ENSGALG00010014842	0	NA	NA	NA	NA	ENSGALT00010035713	NA	13	10186943	10188361
ENSGALG00010014850	0	NA	NA	NA	NA	ENSGALT00010035730	NA	13	10193613	10198128
ENSGALG00010014881	0	NA	NA	NA	NA	ENSGALT00010035800	NA	1	40133382	40169977
ENSGALG00010014885	0	NA	NA	NA	NA	ENSGALT00010035804	NA	13	10201327	10211183
ENSGALG00010014890	0	NA	NA	NA	NA	ENSGALT00010035826	NA	4	19699518	19729018
ENSGALG00010014896	0	NA	NA	NA	NA	ENSGALT00010035839	NA	1	70797192	70797623
ENSGALG00010014904	0	NA	NA	NA	NA	ENSGALT00010035860	CAPZA3	1	64284315	64285282
ENSGALG00010014923	0	NA	NA	NA	NA	ENSGALT00010035901	CIMIP1	20	11613663	11618666
ENSGALG00010014972	0	NA	NA	NA	NA	ENSGALT00010036010	FGA	4	19786240	19794571
ENSGALG00010014982	0	NA	NA	NA	NA	ENSGALT00010036037	NALF1	1	140399649	140402599
ENSGALG00010015070	0	NA	NA	NA	NA	ENSGALT00010036264	EDN2	23	1326512	1330029
ENSGALG00010015073	0	NA	NA	NA	NA	ENSGALT00010036275	SOX3	4	10463112	10464062
ENSGALG00010015114	0	NA	NA	NA	NA	ENSGALT00010036391	CDC20B	Z	17211059	17245551
ENSGALG00010015118	0	NA	NA	NA	NA	ENSGALT00010036404	GPX8	Z	17236443	17240737
ENSGALG00010015144	0	NA	NA	NA	NA	ENSGALT00010036486	FOXB2	Z	38176113	38177591
ENSGALG00010015170	0	NA	NA	NA	NA	ENSGALT00010036554	EXOC1L	4	64505442	64512561
ENSGALG00010015183	0	NA	NA	NA	NA	ENSGALT00010036588	SLC5A7	1	136158262	136181553
ENSGALG00010015233	0	NA	NA	NA	NA	ENSGALT00010036715	NA	20	10639563	10644212
ENSGALG00010015237	0	NA	NA	NA	NA	ENSGALT00010036700	NA	7	4189986	4190549
ENSGALG00010015254	0	NA	NA	NA	NA	ENSGALT00010036722	NA	7	6157486	6158064
ENSGALG00010015257	0	NA	NA	NA	NA	ENSGALT00010036739	ISX	1	52282243	52372621
ENSGALG00010015494	0	NA	NA	NA	NA	ENSGALT00010037216	CHRDL1	4	13470068	13511920
ENSGALG00010015496	0	NA	NA	NA	NA	ENSGALT00010037214	NA	1	53291574	53313323
ENSGALG00010015511	0	NA	NA	NA	NA	ENSGALT00010037270	BPIFB4	20	10659580	10665739
ENSGALG00010015549	0	NA	NA	NA	NA	ENSGALT00010037384	NA	20	10666802	10672085
ENSGALG00010015585	0	NA	NA	NA	NA	ENSGALT00010037507	BDKRB1	5	45869906	45899428
ENSGALG00010015610	0	NA	NA	NA	NA	ENSGALT00010037587	NA	13	14020003	14048058
ENSGALG00010015633	0	NA	NA	NA	NA	ENSGALT00010037619	CCM2L	20	10443840	10448023
ENSGALG00010015648	0	NA	NA	NA	NA	ENSGALT00010037665	NA	1	51161288	51162007
ENSGALG00010015667	0	NA	NA	NA	NA	ENSGALT00010037732	NA	Z	18970882	19128712
ENSGALG00010015705	0	NA	NA	NA	NA	ENSGALT00010037808	NPY6R	13	14066653	14073003
ENSGALG00010015721	0	NA	NA	NA	NA	ENSGALT00010037841	NA	13	11658778	11660026
ENSGALG00010015740	0	NA	NA	NA	NA	ENSGALT00010037892	NA	20	12936798	12937605
ENSGALG00010015765	0	NA	NA	NA	NA	ENSGALT00010037951	NA	4	5164877	5167015
ENSGALG00010015802	0	NA	NA	NA	NA	ENSGALT00010038043	TRPC7	13	14594257	14660452
ENSGALG00010015822	0	NA	NA	NA	NA	ENSGALT00010038099	WFDC2	20	10823061	10827400
ENSGALG00010015828	0	NA	NA	NA	NA	ENSGALT00010038113	NA	20	10828474	10830484
ENSGALG00010015836	0	NA	NA	NA	NA	ENSGALT00010038131	NA	20	10832423	10833462
ENSGALG00010015842	0	NA	NA	NA	NA	ENSGALT00010038158	NA	20	10834089	10835059
ENSGALG00010015843	0	NA	NA	NA	NA	ENSGALT00010038165	RXFP2	4	556502	568839
ENSGALG00010015847	0	NA	NA	NA	NA	ENSGALT00010038173	NA	20	10834151	10835953
ENSGALG00010015854	0	NA	NA	NA	NA	ENSGALT00010038189	NA	20	10835776	10836532
ENSGALG00010015859	0	NA	NA	NA	NA	ENSGALT00010038203	NA	20	10837027	10838224
ENSGALG00010015862	0	NA	NA	NA	NA	ENSGALT00010038212	PDGFRL	4	62518112	62538325
ENSGALG00010015897	0	NA	NA	NA	NA	ENSGALT00010038314	NA	13	15538211	15539307
ENSGALG00010015898	0	NA	NA	NA	NA	ENSGALT00010038313	NA	20	10850739	10852863
ENSGALG00010015902	0	NA	NA	NA	NA	ENSGALT00010038320	NA	10	13145334	13147395
ENSGALG00010015903	0	NA	NA	NA	NA	ENSGALT00010038321	NA	10	20021424	20022702
ENSGALG00010015933	0	NA	NA	NA	NA	ENSGALT00010038394	NMS	1	133241888	133248198
ENSGALG00010015943	0	NA	NA	NA	NA	ENSGALT00010038421	NME9	2	46093232	46113884
ENSGALG00010015949	0	NA	NA	NA	NA	ENSGALT00010038434	NA	1	133260022	133262910
ENSGALG00010015956	0	NA	NA	NA	NA	ENSGALT00010038448	MESP1	10	20016921	20018405
ENSGALG00010015966	0	NA	NA	NA	NA	ENSGALT00010038468	NA	Z	30842675	30843194
ENSGALG00010015970	0	NA	NA	NA	NA	ENSGALT00010038480	THPO	9	15643066	15646133
ENSGALG00010016036	0	NA	NA	NA	NA	ENSGALT00010038599	NKX1-1	4	83927492	83932587
ENSGALG00010016057	0	NA	NA	NA	NA	ENSGALT00010038642	SOHO1	4	80909913	80913515
ENSGALG00010016067	0	NA	NA	NA	NA	ENSGALT00010038662	AHSG	9	15834135	15840791
ENSGALG00010016098	0	NA	NA	NA	NA	ENSGALT00010038701	NA	20	11068345	11070229
ENSGALG00010016115	0	NA	NA	NA	NA	ENSGALT00010038737	RD3L	5	50082272	50086016
ENSGALG00010016119	0	NA	NA	NA	NA	ENSGALT00010038761	FETUB	9	15841635	15854566
ENSGALG00010016130	0	NA	NA	NA	NA	ENSGALT00010038781	NA	10	12894483	12913543
ENSGALG00010016147	0	NA	NA	NA	NA	ENSGALT00010038813	FABP1	4	85610938	85616152
ENSGALG00010016173	0	NA	NA	NA	NA	ENSGALT00010038857	NA	4	1965939	1973949
ENSGALG00010016206	0	NA	NA	NA	NA	ENSGALT00010038936	KNG1	9	15869647	15887314
ENSGALG00010016241	0	NA	NA	NA	NA	ENSGALT00010039017	TOPAZ1	2	40546285	40604373
ENSGALG00010016263	0	NA	NA	NA	NA	ENSGALT00010039199	HGFAC	4	81438038	81479303
ENSGALG00010016298	0	NA	NA	NA	NA	ENSGALT00010039186	IL5	13	16509448	16513329
ENSGALG00010016327	0	NA	NA	NA	NA	ENSGALT00010039283	IL4	13	16557076	16561852
ENSGALG00010016373	0	NA	NA	NA	NA	ENSGALT00010039430	SRL	14	12664947	12686699
ENSGALG00010016380	0	NA	NA	NA	NA	ENSGALT00010039443	MCHR2	14	14539189	14547581
ENSGALG00010016399	0	NA	NA	NA	NA	ENSGALT00010039501	ACSM5	14	14571578	14589304
ENSGALG00010016406	0	NA	NA	NA	NA	ENSGALT00010039526	PDILT	14	14584347	14609915
ENSGALG00010016428	0	NA	NA	NA	NA	ENSGALT00010039585	ADRA1D	4	87932587	87969116
ENSGALG00010016436	0	NA	NA	NA	NA	ENSGALT00010039600	SLC30A2	23	3584475	3586541
ENSGALG00010016441	0	NA	NA	NA	NA	ENSGALT00010039618	NA	14	12835139	12839387
ENSGALG00010016446	0	NA	NA	NA	NA	ENSGALT00010039624	GNRHR	10	20013622	20016259
ENSGALG00010016478	0	NA	NA	NA	NA	ENSGALT00010039699	SOX12	20	10316062	10316919
ENSGALG00010016481	0	NA	NA	NA	NA	ENSGALT00010039707	MC3R	20	12404307	12405284
ENSGALG00010016514	0	NA	NA	NA	NA	ENSGALT00010039779	GASK1A	2	41059277	41078612
ENSGALG00010016543	0	NA	NA	NA	NA	ENSGALT00010039839	TCEA3	23	2539863	2545968
ENSGALG00010016555	0	NA	NA	NA	NA	ENSGALT00010039872	NA	21	6375603	6379563
ENSGALG00010016578	0	NA	NA	NA	NA	ENSGALT00010039947	GRIK3	23	4212992	4284470
ENSGALG00010016585	0	NA	NA	NA	NA	ENSGALT00010039958	OXT	4	88240356	88242419
ENSGALG00010016602	0	NA	NA	NA	NA	ENSGALT00010040013	HSPB7	21	4306603	4308270
ENSGALG00010016621	0	NA	NA	NA	NA	ENSGALT00010040083	GRXCR2	13	17369975	17372775
ENSGALG00010016632	0	NA	NA	NA	NA	ENSGALT00010040106	NA	Z	39995932	39996153
ENSGALG00010016709	0	NA	NA	NA	NA	ENSGALT00010040288	DNASE1	14	12322771	12326798
ENSGALG00010016744	0	NA	NA	NA	NA	ENSGALT00010040460	CRYBG2	23	565335	575293
ENSGALG00010016745	0	NA	NA	NA	NA	ENSGALT00010040368	BEGAIN	5	48171324	48317074
ENSGALG00010016760	0	NA	NA	NA	NA	ENSGALT00010040410	DLK1	5	48448895	48459296
ENSGALG00010016777	0	NA	NA	NA	NA	ENSGALT00010040457	TNMD	4	5141340	5149579
ENSGALG00010016850	0	NA	NA	NA	NA	ENSGALT00010040643	GPR83L	4	294811	300606
ENSGALG00010016853	0	NA	NA	NA	NA	ENSGALT00010040651	NA	4	321988	327805
ENSGALG00010016857	0	NA	NA	NA	NA	ENSGALT00010040657	NA	21	6015948	6017854
ENSGALG00010016886	0	NA	NA	NA	NA	ENSGALT00010040746	NA	4	85935627	85936605
ENSGALG00010016898	0	NA	NA	NA	NA	ENSGALT00010040777	NA	Z	38078389	38146382
ENSGALG00010016906	0	NA	NA	NA	NA	ENSGALT00010040799	NA	3	3023983	3025040
ENSGALG00010016928	0	NA	NA	NA	NA	ENSGALT00010040885	RGS11	14	12245001	12249187
ENSGALG00010016944	0	NA	NA	NA	NA	ENSGALT00010040907	OPRD1	23	2524846	2532516
ENSGALG00010016954	0	NA	NA	NA	NA	ENSGALT00010040974	NA	5	54131888	54163141
ENSGALG00010016955	0	NA	NA	NA	NA	ENSGALT00010040946	NA	9	20019022	20183939
ENSGALG00010016959	0	NA	NA	NA	NA	ENSGALT00010040940	PERCC1	14	12287270	12292553
ENSGALG00010016960	0	NA	NA	NA	NA	ENSGALT00010040944	GJB3	23	4812812	4816508
ENSGALG00010016979	0	NA	NA	NA	NA	ENSGALT00010040998	PLSCR5	9	11260171	11442904
ENSGALG00010016990	0	NA	NA	NA	NA	ENSGALT00010041021	GPR78	4	80670561	80676819
ENSGALG00010016991	0	NA	NA	NA	NA	ENSGALT00010041032	PDLIM3	4	60580166	60602662
ENSGALG00010016992	0	NA	NA	NA	NA	ENSGALT00010041033	NA	13	14698491	14698811
ENSGALG00010017003	0	NA	NA	NA	NA	ENSGALT00010041070	CPZ	4	80691120	80726555
ENSGALG00010017092	0	NA	NA	NA	NA	ENSGALT00010041254	ANKS4B	14	15155133	15161084
ENSGALG00010017116	0	NA	NA	NA	NA	ENSGALT00010041298	NA	2	42360778	42522383
ENSGALG00010017117	0	NA	NA	NA	NA	ENSGALT00010041305	C1orf94	23	4971340	4978308
ENSGALG00010017123	0	NA	NA	NA	NA	ENSGALT00010041320	NA	23	5052449	5053701
ENSGALG00010017132	0	NA	NA	NA	NA	ENSGALT00010041333	TMEM108	2	42512850	42514232
ENSGALG00010017136	0	NA	NA	NA	NA	ENSGALT00010041346	NPW	14	6230560	6232162
ENSGALG00010017144	0	NA	NA	NA	NA	ENSGALT00010041361	CPB1	9	12111308	12127926
ENSGALG00010017155	0	NA	NA	NA	NA	ENSGALT00010041395	BFSP2	2	42525384	42540855
ENSGALG00010017295	0	NA	NA	NA	NA	ENSGALT00010041693	NA	3	7131393	7132932
ENSGALG00010017301	0	NA	NA	NA	NA	ENSGALT00010041719	LHCGR	3	7804451	7823959
ENSGALG00010017305	0	NA	NA	NA	NA	ENSGALT00010041721	HS3ST2	14	7038067	7048373
ENSGALG00010017371	0	NA	NA	NA	NA	ENSGALT00010041906	TMEM114	14	10136067	10147660
ENSGALG00010017389	0	NA	NA	NA	NA	ENSGALT00010041963	NA	4	85575743	85579995
ENSGALG00010017394	0	NA	NA	NA	NA	ENSGALT00010041965	NA	4	3719844	3721104
ENSGALG00010017417	0	NA	NA	NA	NA	ENSGALT00010042030	PRLHRL	22	2403571	2406759
ENSGALG00010017426	0	NA	NA	NA	NA	ENSGALT00010042052	NA	22	2407436	2409493
ENSGALG00010017444	0	NA	NA	NA	NA	ENSGALT00010042112	RNP	21	5565376	5566252
ENSGALG00010017445	0	NA	NA	NA	NA	ENSGALT00010042115	F9	4	4966586	4979338
ENSGALG00010017447	0	NA	NA	NA	NA	ENSGALT00010042170	CAPN13	3	8034889	8086030
ENSGALG00010017460	0	NA	NA	NA	NA	ENSGALT00010042166	SERPINA10	5	45021096	45038833
ENSGALG00010017466	0	NA	NA	NA	NA	ENSGALT00010042177	SPIA4	5	45046478	45056290
ENSGALG00010017512	0	NA	NA	NA	NA	ENSGALT00010042314	NA	5	45104310	45108933
ENSGALG00010017515	0	NA	NA	NA	NA	ENSGALT00010042322	NA	5	45119082	45127581
ENSGALG00010017523	0	NA	NA	NA	NA	ENSGALT00010042360	NA	14	14052374	14053463
ENSGALG00010017536	0	NA	NA	NA	NA	ENSGALT00010042388	GSC	5	45229986	45231681
ENSGALG00010017557	0	NA	NA	NA	NA	ENSGALT00010042439	NA	4	1152158	1155347
ENSGALG00010017567	0	NA	NA	NA	NA	ENSGALT00010042460	NA	21	5540670	5544954
ENSGALG00010017575	0	NA	NA	NA	NA	ENSGALT00010042491	CLCN2	9	15620037	15630787
ENSGALG00010017584	0	NA	NA	NA	NA	ENSGALT00010042503	WNT11B	4	1157250	1168718
ENSGALG00010017602	0	NA	NA	NA	NA	ENSGALT00010042552	SLC7A14	9	19467055	19479043
ENSGALG00010017603	0	NA	NA	NA	NA	ENSGALT00010042556	CYP3A5	14	3929399	3939857
ENSGALG00010017607	0	NA	NA	NA	NA	ENSGALT00010042562	NA	14	14294802	14295710
ENSGALG00010017614	0	NA	NA	NA	NA	ENSGALT00010042570	NA	14	14320345	14321253
ENSGALG00010017623	0	NA	NA	NA	NA	ENSGALT00010042587	NA	14	14345863	14346792
ENSGALG00010017624	0	NA	NA	NA	NA	ENSGALT00010042589	NA	2	49123052	49125246
ENSGALG00010017627	0	NA	NA	NA	NA	ENSGALT00010042593	NA	3	10176134	10176797
ENSGALG00010017637	0	NA	NA	NA	NA	ENSGALT00010042619	NA	14	14383615	14384540
ENSGALG00010017650	0	NA	NA	NA	NA	ENSGALT00010042651	NA	5	43387006	43388377
ENSGALG00010017674	0	NA	NA	NA	NA	ENSGALT00010042722	NA	21	6466438	6466839
ENSGALG00010017680	0	NA	NA	NA	NA	ENSGALT00010042753	NA	22	1626240	1626935
ENSGALG00010017686	0	NA	NA	NA	NA	ENSGALT00010042764	NA	22	1637084	1638218
ENSGALG00010017709	0	NA	NA	NA	NA	ENSGALT00010042814	NA	5	52897409	52898444
ENSGALG00010017715	0	NA	NA	NA	NA	ENSGALT00010042833	CILP	10	17821084	17831649
ENSGALG00010017718	0	NA	NA	NA	NA	ENSGALT00010042842	ATOH8	4	84825178	84845098
ENSGALG00010017719	0	NA	NA	NA	NA	ENSGALT00010042860	NA	9	12866711	12882931
ENSGALG00010017722	0	NA	NA	NA	NA	ENSGALT00010042850	NA	3	10869446	10870139
ENSGALG00010017728	0	NA	NA	NA	NA	ENSGALT00010042862	NA	3	10924590	10925859
ENSGALG00010017731	0	NA	NA	NA	NA	ENSGALT00010042867	NA	9	12887824	12890580
ENSGALG00010017732	0	NA	NA	NA	NA	ENSGALT00010042868	RHOJ	5	52922366	52967227
ENSGALG00010017736	0	NA	NA	NA	NA	ENSGALT00010042879	NA	9	12895586	12904587
ENSGALG00010017743	0	NA	NA	NA	NA	ENSGALT00010042890	KCNH5	5	53008708	53151338
ENSGALG00010017747	0	NA	NA	NA	NA	ENSGALT00010042893	DUSP26	22	1784648	1788634
ENSGALG00010017748	0	NA	NA	NA	NA	ENSGALT00010042898	NA	5	53348778	53350357
ENSGALG00010017752	0	NA	NA	NA	NA	ENSGALT00010042901	NA	22	2633489	2639690
ENSGALG00010017759	0	NA	NA	NA	NA	ENSGALT00010042916	NA	22	2426564	2428647
ENSGALG00010017808	0	NA	NA	NA	NA	ENSGALT00010043029	SFRP5	6	23084497	23087452
ENSGALG00010017819	0	NA	NA	NA	NA	ENSGALT00010043066	SLC24A1	10	18096637	18111587
ENSGALG00010017835	0	NA	NA	NA	NA	ENSGALT00010043103	NA	23	4814463	4814756
ENSGALG00010017854	0	NA	NA	NA	NA	ENSGALT00010043158	NA	2	49111073	49113267
ENSGALG00010017861	0	NA	NA	NA	NA	ENSGALT00010043178	PRSS56	9	15292836	15298333
ENSGALG00010017868	0	NA	NA	NA	NA	ENSGALT00010043197	CHRND	9	15298699	15302214
ENSGALG00010017878	0	NA	NA	NA	NA	ENSGALT00010043237	CHRNG	9	15302745	15307091
ENSGALG00010017891	0	NA	NA	NA	NA	ENSGALT00010043255	GOLGA7B	6	23077781	23083216
ENSGALG00010017945	0	NA	NA	NA	NA	ENSGALT00010043373	CYP2AB1	9	15388116	15393406
ENSGALG00010017950	0	NA	NA	NA	NA	ENSGALT00010043385	FBLN7	3	3400546	3407071
ENSGALG00010017964	0	NA	NA	NA	NA	ENSGALT00010043411	NA	6	23861626	23862336
ENSGALG00010018073	0	NA	NA	NA	NA	ENSGALT00010043706	TUNAR	5	45737975	45738121
ENSGALG00010018083	0	NA	NA	NA	NA	ENSGALT00010043720	PAX1	3	3670010	3673310
ENSGALG00010018110	0	NA	NA	NA	NA	ENSGALT00010043819	CFAP65	7	21947510	21964498
ENSGALG00010018124	0	NA	NA	NA	NA	ENSGALT00010043784	FBXO41	4	89270918	89282254
ENSGALG00010018125	0	NA	NA	NA	NA	ENSGALT00010043782	NKX2-4	3	3722176	3723279
ENSGALG00010018145	0	NA	NA	NA	NA	ENSGALT00010043845	NA	7	21705887	21708078
ENSGALG00010018168	0	NA	NA	NA	NA	ENSGALT00010043891	NA	7	21752152	21756001
ENSGALG00010018170	0	NA	NA	NA	NA	ENSGALT00010043922	SLC5A11	14	6552738	6562790
ENSGALG00010018183	0	NA	NA	NA	NA	ENSGALT00010043950	CYP17A1	6	24174657	24177355
ENSGALG00010018217	0	NA	NA	NA	NA	ENSGALT00010044014	NA	14	6563326	6566924
ENSGALG00010018247	0	NA	NA	NA	NA	ENSGALT00010044060	NOTO	4	89308101	89311303
ENSGALG00010018266	0	NA	NA	NA	NA	ENSGALT00010044095	GNOT2	4	89319455	89321979
ENSGALG00010018273	0	NA	NA	NA	NA	ENSGALT00010044109	PROM2	22	500467	507655
ENSGALG00010018303	0	NA	NA	NA	NA	ENSGALT00010044163	RHBDL1	14	13147900	13152170
ENSGALG00010018327	0	NA	NA	NA	NA	ENSGALT00010044247	SNAP25	3	13347707	13413160
ENSGALG00010018334	0	NA	NA	NA	NA	ENSGALT00010044255	ANKEF1	3	13461611	13475806
ENSGALG00010018343	0	NA	NA	NA	NA	ENSGALT00010044268	NA	3	13480095	13493547
ENSGALG00010018349	0	NA	NA	NA	NA	ENSGALT00010044305	KCNMB2	9	17316296	17433506
ENSGALG00010018356	0	NA	NA	NA	NA	ENSGALT00010044306	ADRA1A	22	4371445	4376247
ENSGALG00010018361	0	NA	NA	NA	NA	ENSGALT00010044331	ASIC4	7	21708272	21713823
ENSGALG00010018369	0	NA	NA	NA	NA	ENSGALT00010044346	NA	7	21939620	21946027
ENSGALG00010018398	0	NA	NA	NA	NA	ENSGALT00010044439	LRFN5	5	59247832	59267042
ENSGALG00010018403	0	NA	NA	NA	NA	ENSGALT00010044458	CCDC78	14	13192384	13206403
ENSGALG00010018450	0	NA	NA	NA	NA	ENSGALT00010044612	SCNN1D	21	2443596	2455364
ENSGALG00010018461	0	NA	NA	NA	NA	ENSGALT00010044641	NA	2	41554388	41556127
ENSGALG00010018478	0	NA	NA	NA	NA	ENSGALT00010044697	NA	14	5833912	5834289
ENSGALG00010018499	0	NA	NA	NA	NA	ENSGALT00010044751	TBPL2	5	55767500	55775675
ENSGALG00010018500	0	NA	NA	NA	NA	ENSGALT00010044757	NA	4	90314972	90316710
ENSGALG00010018507	0	NA	NA	NA	NA	ENSGALT00010044778	SPATA16	9	18847899	18909686
ENSGALG00010018528	0	NA	NA	NA	NA	ENSGALT00010044828	NA	2	41684665	41687852
ENSGALG00010018538	0	NA	NA	NA	NA	ENSGALT00010044850	NA	4	90481567	90481755
ENSGALG00010018553	0	NA	NA	NA	NA	ENSGALT00010044876	NA	10	14687852	14688629
ENSGALG00010018585	0	NA	NA	NA	NA	ENSGALT00010044998	GDPD2	4	2486911	2496959
ENSGALG00010018603	0	NA	NA	NA	NA	ENSGALT00010045016	NA	4	2487860	2489791
ENSGALG00010018615	0	NA	NA	NA	NA	ENSGALT00010045052	HTR2C	4	2586673	2780602
ENSGALG00010018630	0	NA	NA	NA	NA	ENSGALT00010045068	NA	2	42097842	42114797
ENSGALG00010018684	0	NA	NA	NA	NA	ENSGALT00010045185	PADI2	21	180596	190049
ENSGALG00010018717	0	NA	NA	NA	NA	ENSGALT00010045234	NA	14	6058233	6071605
ENSGALG00010018790	0	NA	NA	NA	NA	ENSGALT00010045381	PRR35	14	13488475	13499743
ENSGALG00010018855	0	NA	NA	NA	NA	ENSGALT00010045542	SYNDIG1	3	15382648	15496905
ENSGALG00010018862	0	NA	NA	NA	NA	ENSGALT00010045562	NA	22	720081	721816
ENSGALG00010018875	0	NA	NA	NA	NA	ENSGALT00010045616	NA	4	2958228	2959838
ENSGALG00010018938	0	NA	NA	NA	NA	ENSGALT00010045825	NA	5	56309518	56311738
ENSGALG00010018942	0	NA	NA	NA	NA	ENSGALT00010045837	NA	5	56440501	56442151
ENSGALG00010018945	0	NA	NA	NA	NA	ENSGALT00010045856	HABP2	6	28138122	28246097
ENSGALG00010018996	0	NA	NA	NA	NA	ENSGALT00010045979	IL20RB	14	11805994	11818051
ENSGALG00010019015	0	NA	NA	NA	NA	ENSGALT00010046045	GSG1L	14	11832049	11895022
ENSGALG00010019033	0	NA	NA	NA	NA	ENSGALT00010046081	CYP2AB4	9	15357979	15369795
ENSGALG00010019035	0	NA	NA	NA	NA	ENSGALT00010046085	NA	14	8742387	8743222
ENSGALG00010019052	0	NA	NA	NA	NA	ENSGALT00010046124	PFN3	3	18325547	18325951
ENSGALG00010019124	0	NA	NA	NA	NA	ENSGALT00010046305	BMPER	2	47436151	47583594
ENSGALG00010019190	0	NA	NA	NA	NA	ENSGALT00010046387	NA	12	19702867	19714663
ENSGALG00010019225	0	NA	NA	NA	NA	ENSGALT00010046452	PROK2	12	16489187	16493873
ENSGALG00010019237	0	NA	NA	NA	NA	ENSGALT00010047297	SORCS3	6	25216446	25484618
ENSGALG00010019273	0	NA	NA	NA	NA	ENSGALT00010046598	CFAP161	10	12171014	12175994
ENSGALG00010019308	0	NA	NA	NA	NA	ENSGALT00010046695	NA	10	12257495	12257809
ENSGALG00010019314	0	NA	NA	NA	NA	ENSGALT00010046707	GKN2	22	314449	318947
ENSGALG00010019315	0	NA	NA	NA	NA	ENSGALT00010046709	PRRT3	12	11684975	11687283
ENSGALG00010019416	0	NA	NA	NA	NA	ENSGALT00010046921	GPR39	7	29322105	29325428
ENSGALG00010019451	0	NA	NA	NA	NA	ENSGALT00010046984	CAV3	12	19457798	19461511
ENSGALG00010019488	0	NA	NA	NA	NA	ENSGALT00010047051	TEKT5	14	9134357	9155357
ENSGALG00010019688	0	NA	NA	NA	NA	ENSGALT00010047527	OTX2	5	55389749	55396769
ENSGALG00010019691	0	NA	NA	NA	NA	ENSGALT00010047528	NA	2	45042973	45043341
ENSGALG00010019692	0	NA	NA	NA	NA	ENSGALT00010047549	MMEL1	21	1376648	1404327
ENSGALG00010019698	0	NA	NA	NA	NA	ENSGALT00010047559	NA	5	263544	266476
ENSGALG00010019701	0	NA	NA	NA	NA	ENSGALT00010047560	NA	2	47421183	47421785
ENSGALG00010019724	0	NA	NA	NA	NA	ENSGALT00010047626	HES5	21	1418661	1427241
ENSGALG00010019728	0	NA	NA	NA	NA	ENSGALT00010047629	NA	5	54432988	54434245
ENSGALG00010019743	0	NA	NA	NA	NA	ENSGALT00010047665	KCNU1	22	2133985	2201543
ENSGALG00010019748	0	NA	NA	NA	NA	ENSGALT00010047664	NA	5	54472698	54475001
ENSGALG00010019759	0	NA	NA	NA	NA	ENSGALT00010047694	NA	5	54481993	54484303
ENSGALG00010019763	0	NA	NA	NA	NA	ENSGALT00010047713	TECTB	6	27468675	27476751
ENSGALG00010019776	0	NA	NA	NA	NA	ENSGALT00010047731	NA	5	54505903	54507160
ENSGALG00010019805	0	NA	NA	NA	NA	ENSGALT00010047819	NA	5	54525291	54526865
ENSGALG00010019806	0	NA	NA	NA	NA	ENSGALT00010047825	NA	5	54538669	54540833
ENSGALG00010019871	0	NA	NA	NA	NA	ENSGALT00010048028	TAFA1	12	15084374	15321295
ENSGALG00010019935	0	NA	NA	NA	NA	ENSGALT00010048135	NA	22	1458304	1463991
ENSGALG00010019964	0	NA	NA	NA	NA	ENSGALT00010048205	PKD2L1	6	18283829	18298963
ENSGALG00010019968	0	NA	NA	NA	NA	ENSGALT00010048241	RHCG	10	12872197	12880323
ENSGALG00010019979	0	NA	NA	NA	NA	ENSGALT00010048239	NA	4	8761775	8863779
ENSGALG00010019997	0	NA	NA	NA	NA	ENSGALT00010048299	FSHR	3	7605953	7718302
ENSGALG00010020018	0	NA	NA	NA	NA	ENSGALT00010048344	NA	5	51337893	51341300
ENSGALG00010020024	0	NA	NA	NA	NA	ENSGALT00010048366	NA	5	56304334	56305962
ENSGALG00010020043	0	NA	NA	NA	NA	ENSGALT00010048419	NA	5	56398903	56400399
ENSGALG00010020045	0	NA	NA	NA	NA	ENSGALT00010048429	GRIFIN	14	3180412	3182665
ENSGALG00010020060	0	NA	NA	NA	NA	ENSGALT00010048468	NA	5	56456095	56457723
ENSGALG00010020068	0	NA	NA	NA	NA	ENSGALT00010048493	NA	5	56539403	56541031
ENSGALG00010020077	0	NA	NA	NA	NA	ENSGALT00010048508	NA	5	56544618	56546291
ENSGALG00010020086	0	NA	NA	NA	NA	ENSGALT00010048516	NA	5	56549850	56551478
ENSGALG00010020093	0	NA	NA	NA	NA	ENSGALT00010048531	NA	5	56555057	56556730
ENSGALG00010020099	0	NA	NA	NA	NA	ENSGALT00010048545	NA	5	56560309	56561937
ENSGALG00010020105	0	NA	NA	NA	NA	ENSGALT00010048555	NA	5	56618663	56620282
ENSGALG00010020110	0	NA	NA	NA	NA	ENSGALT00010048568	NA	5	56629082	56630701
ENSGALG00010020119	0	NA	NA	NA	NA	ENSGALT00010048584	NA	5	56644716	56646335
ENSGALG00010020124	0	NA	NA	NA	NA	ENSGALT00010048604	NA	5	56655136	56656755
ENSGALG00010020128	0	NA	NA	NA	NA	ENSGALT00010048616	KIF6	3	28628492	28771065
ENSGALG00010020134	0	NA	NA	NA	NA	ENSGALT00010048637	KCNK16	3	28774685	28782829
ENSGALG00010020135	0	NA	NA	NA	NA	ENSGALT00010048640	NA	5	54422887	54424422
ENSGALG00010020139	0	NA	NA	NA	NA	ENSGALT00010048655	NA	5	54446366	54447901
ENSGALG00010020144	0	NA	NA	NA	NA	ENSGALT00010048665	NA	5	54459769	54461304
ENSGALG00010020189	0	NA	NA	NA	NA	ENSGALT00010048762	NKX2-6	22	1216508	1219704
ENSGALG00010020201	0	NA	NA	NA	NA	ENSGALT00010048788	NKX3-1	22	1221200	1224701
ENSGALG00010020240	0	NA	NA	NA	NA	ENSGALT00010048854	SV2B	10	14220497	14243344
ENSGALG00010020246	0	NA	NA	NA	NA	ENSGALT00010048896	ADAMTS9	12	13917905	13980351
ENSGALG00010020264	0	NA	NA	NA	NA	ENSGALT00010048902	GKN1	22	298680	302962
ENSGALG00010020275	0	NA	NA	NA	NA	ENSGALT00010048924	ELOVL3	6	17564778	17569189
ENSGALG00010020297	0	NA	NA	NA	NA	ENSGALT00010048973	NA	6	12278510	12279925
ENSGALG00010020325	0	NA	NA	NA	NA	ENSGALT00010049082	NA	5	24849286	24888663
ENSGALG00010020348	0	NA	NA	NA	NA	ENSGALT00010049152	NA	5	24894930	24913888
ENSGALG00010020359	0	NA	NA	NA	NA	ENSGALT00010049177	NA	12	17073791	17074798
ENSGALG00010020369	0	NA	NA	NA	NA	ENSGALT00010049209	CNTN3	12	17076110	17168309
ENSGALG00010020395	0	NA	NA	NA	NA	ENSGALT00010049309	CTXND1	10	12573065	12573244
ENSGALG00010020396	0	NA	NA	NA	NA	ENSGALT00010049350	CHL1	12	17389334	17494242
ENSGALG00010020416	0	NA	NA	NA	NA	ENSGALT00010049362	NA	5	24915705	24948857
ENSGALG00010020425	0	NA	NA	NA	NA	ENSGALT00010049386	CNTN6	12	17701691	17828686
ENSGALG00010020436	0	NA	NA	NA	NA	ENSGALT00010049410	CNTN4	12	18011810	18269853
ENSGALG00010020444	0	NA	NA	NA	NA	ENSGALT00010049428	NA	5	24985486	25008790
ENSGALG00010020456	0	NA	NA	NA	NA	ENSGALT00010049453	NA	21	4528962	4530550
ENSGALG00010020498	0	NA	NA	NA	NA	ENSGALT00010049535	FRMPD2	6	18921797	18989666
ENSGALG00010020528	0	NA	NA	NA	NA	ENSGALT00010049576	NEUROG3	6	11690149	11691263
ENSGALG00010020690	0	NA	NA	NA	NA	ENSGALT00010050004	GLP1R	3	28981913	28991689
ENSGALG00010020724	0	NA	NA	NA	NA	ENSGALT00010050081	TACR1	22	3224714	3239812
ENSGALG00010020734	0	NA	NA	NA	NA	ENSGALT00010050106	SIGIRR	5	1736214	1741059
ENSGALG00010020757	0	NA	NA	NA	NA	ENSGALT00010050182	NA	22	2285502	2285831
ENSGALG00010020758	0	NA	NA	NA	NA	ENSGALT00010050187	DNAI3	8	16075263	16100646
ENSGALG00010020777	0	NA	NA	NA	NA	ENSGALT00010050254	PLA2G2A	21	4841318	4842594
ENSGALG00010020809	0	NA	NA	NA	NA	ENSGALT00010050318	NA	6	17571473	17589429
ENSGALG00010020884	0	NA	NA	NA	NA	ENSGALT00010050478	NA	8	16236719	16238673
ENSGALG00010020947	0	NA	NA	NA	NA	ENSGALT00010050614	NA	5	1825068	1827272
ENSGALG00010020958	0	NA	NA	NA	NA	ENSGALT00010050650	FAM3D	12	12055756	12060559
ENSGALG00010020959	0	NA	NA	NA	NA	ENSGALT00010050647	ZNF488	6	18723655	18743568
ENSGALG00010020960	0	NA	NA	NA	NA	ENSGALT00010050651	CLEC19A	14	8426803	8432869
ENSGALG00010020969	0	NA	NA	NA	NA	ENSGALT00010050672	RBP3	6	18745509	18778412
ENSGALG00010020976	0	NA	NA	NA	NA	ENSGALT00010050692	GDF10	6	18781076	18794424
ENSGALG00010020992	0	NA	NA	NA	NA	ENSGALT00010050740	KCNH7	7	20455399	20660555
ENSGALG00010021018	0	NA	NA	NA	NA	ENSGALT00010050852	F3	8	13268039	13274418
ENSGALG00010021039	0	NA	NA	NA	NA	ENSGALT00010050905	NR2E3	10	1423924	1427667
ENSGALG00010021046	0	NA	NA	NA	NA	ENSGALT00010050913	PDPN	21	5181262	5196605
ENSGALG00010021049	0	NA	NA	NA	NA	ENSGALT00010050929	C1orf158	21	5247472	5250839
ENSGALG00010021054	0	NA	NA	NA	NA	ENSGALT00010050940	FEZF2	12	13324082	13327231
ENSGALG00010021056	0	NA	NA	NA	NA	ENSGALT00010050944	NA	21	5267688	5273942
ENSGALG00010021059	0	NA	NA	NA	NA	ENSGALT00010050952	NA	21	5279395	5287045
ENSGALG00010021061	0	NA	NA	NA	NA	ENSGALT00010050956	NA	14	5553588	5555366
ENSGALG00010021063	0	NA	NA	NA	NA	ENSGALT00010050966	NA	15	1422795	1423481
ENSGALG00010021066	0	NA	NA	NA	NA	ENSGALT00010050965	NA	21	5293737	5300900
ENSGALG00010021081	0	NA	NA	NA	NA	ENSGALT00010051179	KCNH6	27	2324168	2352336
ENSGALG00010021089	0	NA	NA	NA	NA	ENSGALT00010051044	NA	5	8589796	8590852
ENSGALG00010021101	0	NA	NA	NA	NA	ENSGALT00010051085	TMEM240	21	2136536	2143573
ENSGALG00010021113	0	NA	NA	NA	NA	ENSGALT00010051138	SYP	12	13589413	13674926
ENSGALG00010021119	0	NA	NA	NA	NA	ENSGALT00010051142	SNTN	12	13678332	13681365
ENSGALG00010021128	0	NA	NA	NA	NA	ENSGALT00010051162	CALHM1	6	24430981	24434022
ENSGALG00010021130	0	NA	NA	NA	NA	ENSGALT00010051166	NA	6	18583469	18592151
ENSGALG00010021132	0	NA	NA	NA	NA	ENSGALT00010051172	CALHM3	6	24437249	24440215
ENSGALG00010021142	0	NA	NA	NA	NA	ENSGALT00010051199	WNT6	7	22026370	22035655
ENSGALG00010021151	0	NA	NA	NA	NA	ENSGALT00010051224	WNT10A	7	22009636	22021134
ENSGALG00010021179	0	NA	NA	NA	NA	ENSGALT00010051329	CRYBB2	15	7004517	7006664
ENSGALG00010021183	0	NA	NA	NA	NA	ENSGALT00010051334	CFAP100	12	10837959	10850048
ENSGALG00010021198	0	NA	NA	NA	NA	ENSGALT00010051374	CRYBA2	7	21973755	21976092
ENSGALG00010021205	0	NA	NA	NA	NA	ENSGALT00010051383	CDK5R2	7	21975863	21990148
ENSGALG00010021208	0	NA	NA	NA	NA	ENSGALT00010051389	NA	10	2589569	2612190
ENSGALG00010021216	0	NA	NA	NA	NA	ENSGALT00010051419	NA	5	457917	465657
ENSGALG00010021219	0	NA	NA	NA	NA	ENSGALT00010051421	STRA6	10	2613795	2625670
ENSGALG00010021220	0	NA	NA	NA	NA	ENSGALT00010051417	SYNPO2L	6	16749859	16781307
ENSGALG00010021224	0	NA	NA	NA	NA	ENSGALT00010051434	MYOZ1	6	16789337	16807787
ENSGALG00010021225	0	NA	NA	NA	NA	ENSGALT00010051443	NA	5	485040	487107
ENSGALG00010021226	0	NA	NA	NA	NA	ENSGALT00010051439	FEV	7	21976814	21985010
ENSGALG00010021314	0	NA	NA	NA	NA	ENSGALT00010051651	ZP3	10	2658939	2662941
ENSGALG00010021316	0	NA	NA	NA	NA	ENSGALT00010051652	PLA2G12B	6	11939209	11950268
ENSGALG00010021408	0	NA	NA	NA	NA	ENSGALT00010051871	TTC9	5	26899959	26927707
ENSGALG00010021432	0	NA	NA	NA	NA	ENSGALT00010051966	SYT9	5	6849758	6910160
ENSGALG00010021446	0	NA	NA	NA	NA	ENSGALT00010052000	HOXB8	27	3402859	3404508
ENSGALG00010021447	0	NA	NA	NA	NA	ENSGALT00010051994	OCSTAMP	20	5885687	5893095
ENSGALG00010021464	0	NA	NA	NA	NA	ENSGALT00010052033	NA	11	1497045	1498647
ENSGALG00010021471	0	NA	NA	NA	NA	ENSGALT00010052054	NANOG	1	75876516	75881386
ENSGALG00010021491	0	NA	NA	NA	NA	ENSGALT00010052117	SLC10A1	5	27386224	27388828
ENSGALG00010021494	0	NA	NA	NA	NA	ENSGALT00010052126	SLC2A10	20	5931192	5934898
ENSGALG00010021497	0	NA	NA	NA	NA	ENSGALT00010052122	PDC	8	10220870	10240121
ENSGALG00010021537	0	NA	NA	NA	NA	ENSGALT00010052237	GPX2	5	530037	530890
ENSGALG00010021620	0	NA	NA	NA	NA	ENSGALT00010052488	TTLL10	21	2569978	2589440
ENSGALG00010021673	0	NA	NA	NA	NA	ENSGALT00010052655	GLP1R	3	29005048	29061195
ENSGALG00010021690	0	NA	NA	NA	NA	ENSGALT00010052692	NA	27	2476714	2482143
ENSGALG00010021711	0	NA	NA	NA	NA	ENSGALT00010052749	NA	6	17187178	17194785
ENSGALG00010021712	0	NA	NA	NA	NA	ENSGALT00010052764	NA	1	77849519	77850109
ENSGALG00010021779	0	NA	NA	NA	NA	ENSGALT00010053048	UNC13C	10	8165343	8330634
ENSGALG00010021780	0	NA	NA	NA	NA	ENSGALT00010052962	NA	6	22298087	22300313
ENSGALG00010021781	0	NA	NA	NA	NA	ENSGALT00010052996	RAPGEF4	7	17063155	17207833
ENSGALG00010021796	0	NA	NA	NA	NA	ENSGALT00010053040	VENTX	6	22310430	22312300
ENSGALG00010021832	0	NA	NA	NA	NA	ENSGALT00010053122	NA	10	184528	187165
ENSGALG00010021842	0	NA	NA	NA	NA	ENSGALT00010053176	NA	6	22322142	22381297
ENSGALG00010021875	0	NA	NA	NA	NA	ENSGALT00010053213	TMEM72	6	19896109	19902441
ENSGALG00010021886	0	NA	NA	NA	NA	ENSGALT00010053236	NA	6	19927040	19940117
ENSGALG00010021891	0	NA	NA	NA	NA	ENSGALT00010053240	GPR19	1	72063975	72072470
ENSGALG00010021893	0	NA	NA	NA	NA	ENSGALT00010053244	FAM43B	21	4886376	4889560
ENSGALG00010021918	0	NA	NA	NA	NA	ENSGALT00010053291	OCM1	14	1033525	1036914
ENSGALG00010021928	0	NA	NA	NA	NA	ENSGALT00010053314	NA	14	1042198	1046037
ENSGALG00010021943	0	NA	NA	NA	NA	ENSGALT00010053347	OCM3	14	1049237	1057464
ENSGALG00010021962	0	NA	NA	NA	NA	ENSGALT00010053393	NA	5	23443151	23444323
ENSGALG00010021993	0	NA	NA	NA	NA	ENSGALT00010053468	NA	10	725048	726288
ENSGALG00010021994	0	NA	NA	NA	NA	ENSGALT00010053477	NA	6	22732015	22777819
ENSGALG00010022017	0	NA	NA	NA	NA	ENSGALT00010053516	CNP1	1	76898722	76900455
ENSGALG00010022031	0	NA	NA	NA	NA	ENSGALT00010053537	NA	10	738753	739988
ENSGALG00010022075	0	NA	NA	NA	NA	ENSGALT00010053686	NA	10	760120	761519
ENSGALG00010022083	0	NA	NA	NA	NA	ENSGALT00010053699	MDFIC2	12	15836160	15878801
ENSGALG00010022092	0	NA	NA	NA	NA	ENSGALT00010053723	CTRL	11	1003878	1005549
ENSGALG00010022145	0	NA	NA	NA	NA	ENSGALT00010053872	P2RX2	15	10008315	10012275
ENSGALG00010022146	0	NA	NA	NA	NA	ENSGALT00010053868	NPPA	21	5570001	5573063
ENSGALG00010022175	0	NA	NA	NA	NA	ENSGALT00010053957	NA	8	18548400	18549840
ENSGALG00010022183	0	NA	NA	NA	NA	ENSGALT00010053963	NA	21	5256269	5260775
ENSGALG00010022202	0	NA	NA	NA	NA	ENSGALT00010054015	CX3CL1	11	797798	805814
ENSGALG00010022257	0	NA	NA	NA	NA	ENSGALT00010054162	KCNK18	6	29897247	29901616
ENSGALG00010022258	0	NA	NA	NA	NA	ENSGALT00010054163	NA	12	11778959	11780590
ENSGALG00010022261	0	NA	NA	NA	NA	ENSGALT00010054176	ALOX15B	5	35140	40096
ENSGALG00010022277	0	NA	NA	NA	NA	ENSGALT00010054205	NA	34	241539	242758
ENSGALG00010022287	0	NA	NA	NA	NA	ENSGALT00010054225	NA	34	296130	300413
ENSGALG00010022303	0	NA	NA	NA	NA	ENSGALT00010054255	DUSP13A	6	15668380	15671341
ENSGALG00010022307	0	NA	NA	NA	NA	ENSGALT00010054265	NA	6	15689015	15693595
ENSGALG00010022314	0	NA	NA	NA	NA	ENSGALT00010054285	DUSP13B	6	15695565	15718345
ENSGALG00010022319	0	NA	NA	NA	NA	ENSGALT00010054297	NA	6	15703470	15704178
ENSGALG00010022321	0	NA	NA	NA	NA	ENSGALT00010054299	NA	14	2230465	2231077
ENSGALG00010022339	0	NA	NA	NA	NA	ENSGALT00010054343	NA	5	84774	86107
ENSGALG00010022351	0	NA	NA	NA	NA	ENSGALT00010054368	C11orf91	5	6431919	6433080
ENSGALG00010022371	0	NA	NA	NA	NA	ENSGALT00010054404	NA	1	73368499	73369518
ENSGALG00010022389	0	NA	NA	NA	NA	ENSGALT00010054426	DUOXA1L	10	1062192	1070773
ENSGALG00010022491	0	NA	NA	NA	NA	ENSGALT00010054743	NA	5	5892807	5902073
ENSGALG00010022524	0	NA	NA	NA	NA	ENSGALT00010054820	SOX18	20	9722904	9726321
ENSGALG00010022527	0	NA	NA	NA	NA	ENSGALT00010054842	NA	20	9730132	9731505
ENSGALG00010022528	0	NA	NA	NA	NA	ENSGALT00010054838	SIDT1	1	79322491	79363119
ENSGALG00010022555	0	NA	NA	NA	NA	ENSGALT00010054884	NA	14	9762607	9763440
ENSGALG00010022577	0	NA	NA	NA	NA	ENSGALT00010054946	NA	6	10100747	10108016
ENSGALG00010022587	0	NA	NA	NA	NA	ENSGALT00010054978	NA	6	10113278	10120921
ENSGALG00010022601	0	NA	NA	NA	NA	ENSGALT00010055005	CYP19A1	10	9235651	9257293
ENSGALG00010022609	0	NA	NA	NA	NA	ENSGALT00010055019	RBBP8NL	20	8303979	8320290
ENSGALG00010022659	0	NA	NA	NA	NA	ENSGALT00010055131	TIE1	8	19348526	19360558
ENSGALG00010022668	0	NA	NA	NA	NA	ENSGALT00010055149	CCDC172	6	29561713	29575237
ENSGALG00010022676	0	NA	NA	NA	NA	ENSGALT00010055156	NA	11	1188621	1193397
ENSGALG00010022693	0	NA	NA	NA	NA	ENSGALT00010055186	NA	6	29615733	29633085
ENSGALG00010022705	0	NA	NA	NA	NA	ENSGALT00010055228	CRHR1	27	1880802	1906671
ENSGALG00010022713	0	NA	NA	NA	NA	ENSGALT00010055237	PNLIPRP1	6	29635546	29646556
ENSGALG00010022748	0	NA	NA	NA	NA	ENSGALT00010055307	NA	24	5548733	5558464
ENSGALG00010022760	0	NA	NA	NA	NA	ENSGALT00010055334	ELAVL4	8	23236327	23311901
ENSGALG00010022765	0	NA	NA	NA	NA	ENSGALT00010055335	KRT12	27	4508384	4513391
ENSGALG00010022773	0	NA	NA	NA	NA	ENSGALT00010055376	NA	11	1516368	1529518
ENSGALG00010022775	0	NA	NA	NA	NA	ENSGALT00010055373	NA	27	1927333	1932517
ENSGALG00010022779	0	NA	NA	NA	NA	ENSGALT00010055382	BSND	8	24962571	24964205
ENSGALG00010022791	0	NA	NA	NA	NA	ENSGALT00010055411	PCSK9	8	24966097	24969141
ENSGALG00010022794	0	NA	NA	NA	NA	ENSGALT00010055427	RPRML	27	1952050	1953066
ENSGALG00010022817	0	NA	NA	NA	NA	ENSGALT00010055501	KRT23	27	4528504	4538153
ENSGALG00010022821	0	NA	NA	NA	NA	ENSGALT00010055518	NA	1	76105482	76139266
ENSGALG00010022822	0	NA	NA	NA	NA	ENSGALT00010055508	KCNJ13	9	638260	646516
ENSGALG00010022841	0	NA	NA	NA	NA	ENSGALT00010055569	NA	6	10957188	10958769
ENSGALG00010022872	0	NA	NA	NA	NA	ENSGALT00010055654	KRT13	27	4540893	4546119
ENSGALG00010022948	0	NA	NA	NA	NA	ENSGALT00010055843	PDZK1IP1	8	21583726	21596324
ENSGALG00010022953	0	NA	NA	NA	NA	ENSGALT00010055864	NA	27	4559107	4563212
ENSGALG00010022961	0	NA	NA	NA	NA	ENSGALT00010055883	FSHB	5	4729850	4733228
ENSGALG00010022964	0	NA	NA	NA	NA	ENSGALT00010055893	NA	27	1980983	1985023
ENSGALG00010022967	0	NA	NA	NA	NA	ENSGALT00010055899	ADAMTS15	24	1731427	1743161
ENSGALG00010022999	0	NA	NA	NA	NA	ENSGALT00010056010	NA	8	21293108	21303876
ENSGALG00010023003	0	NA	NA	NA	NA	ENSGALT00010056024	NA	1	76225835	76263556
ENSGALG00010023054	0	NA	NA	NA	NA	ENSGALT00010056143	AQP9	10	7072525	7118412
ENSGALG00010023099	0	NA	NA	NA	NA	ENSGALT00010056281	DNAJC22	34	1860873	1863236
ENSGALG00010023101	0	NA	NA	NA	NA	ENSGALT00010056291	CLCA2	8	15684106	15716170
ENSGALG00010023132	0	NA	NA	NA	NA	ENSGALT00010056375	NA	34	2538086	2539004
ENSGALG00010023141	0	NA	NA	NA	NA	ENSGALT00010056401	NA	34	2629908	2635723
ENSGALG00010023153	0	NA	NA	NA	NA	ENSGALT00010056428	NA	34	2632265	2633171
ENSGALG00010023162	0	NA	NA	NA	NA	ENSGALT00010056454	CHRNA4	20	9212833	9232959
ENSGALG00010023163	0	NA	NA	NA	NA	ENSGALT00010056452	CRTAC1	6	23067445	23077748
ENSGALG00010023176	0	NA	NA	NA	NA	ENSGALT00010056488	NA	34	2854607	2857784
ENSGALG00010023183	0	NA	NA	NA	NA	ENSGALT00010056502	NA	27	4610869	4613838
ENSGALG00010023224	0	NA	NA	NA	NA	ENSGALT00010056625	OR8U1	5	1213638	1217476
ENSGALG00010023232	0	NA	NA	NA	NA	ENSGALT00010056648	OR1052	5	1221385	1231307
ENSGALG00010023241	0	NA	NA	NA	NA	ENSGALT00010056670	NA	5	1238534	1240292
ENSGALG00010023242	0	NA	NA	NA	NA	ENSGALT00010056672	MYT1	20	9445372	9499311
ENSGALG00010023253	0	NA	NA	NA	NA	ENSGALT00010056689	TACR2	6	11663361	11670748
ENSGALG00010023268	0	NA	NA	NA	NA	ENSGALT00010056735	KCNJ11	5	11473559	11479311
ENSGALG00010023270	0	NA	NA	NA	NA	ENSGALT00010056740	NA	6	15696735	15697010
ENSGALG00010023275	0	NA	NA	NA	NA	ENSGALT00010056758	TWIST3	34	583611	589337
ENSGALG00010023293	0	NA	NA	NA	NA	ENSGALT00010056880	COL11A1	8	10889243	11078388
ENSGALG00010023314	0	NA	NA	NA	NA	ENSGALT00010056835	CYB561	27	2288076	2292990
ENSGALG00010023340	0	NA	NA	NA	NA	ENSGALT00010056894	P3H3	1	77182715	77193732
ENSGALG00010023343	0	NA	NA	NA	NA	ENSGALT00010056906	TMEM233	15	9656333	9670055
ENSGALG00010023369	0	NA	NA	NA	NA	ENSGALT00010056963	ACE	27	2300485	2316547
ENSGALG00010023371	0	NA	NA	NA	NA	ENSGALT00010056961	CTRB2	11	1990892	1992694
ENSGALG00010023454	0	NA	NA	NA	NA	ENSGALT00010057143	HOXB1	27	3487287	3490152
ENSGALG00010023485	0	NA	NA	NA	NA	ENSGALT00010057212	BARX2	24	1391955	1431024
ENSGALG00010023507	0	NA	NA	NA	NA	ENSGALT00010057252	TMEM45B	24	1470411	1480072
ENSGALG00010023543	0	NA	NA	NA	NA	ENSGALT00010057317	TMEM45BL	24	1480861	1489031
ENSGALG00010023583	0	NA	NA	NA	NA	ENSGALT00010057398	NA	1	77323932	77324656
ENSGALG00010023605	0	NA	NA	NA	NA	ENSGALT00010057466	INSYN1	10	2300588	2307771
ENSGALG00010023611	0	NA	NA	NA	NA	ENSGALT00010057485	NA	8	11441727	11442242
ENSGALG00010023617	0	NA	NA	NA	NA	ENSGALT00010057497	NA	10	2357780	2359774
ENSGALG00010023626	0	NA	NA	NA	NA	ENSGALT00010057520	LOXL1	10	2358169	2366912
ENSGALG00010023658	0	NA	NA	NA	NA	ENSGALT00010057631	NA	5	5522908	5523683
ENSGALG00010023660	0	NA	NA	NA	NA	ENSGALT00010057645	CRYBB1	15	7184935	7306907
ENSGALG00010023672	0	NA	NA	NA	NA	ENSGALT00010057671	NA	15	7201182	7202326
ENSGALG00010023673	0	NA	NA	NA	NA	ENSGALT00010057702	SGK2	20	3995167	4009459
ENSGALG00010023674	0	NA	NA	NA	NA	ENSGALT00010057676	NA	27	1326360	1329912
ENSGALG00010023721	0	NA	NA	NA	NA	ENSGALT00010057831	NA	20	4090342	4090997
ENSGALG00010023801	0	NA	NA	NA	NA	ENSGALT00010058018	NA	5	473166	474272
ENSGALG00010023810	0	NA	NA	NA	NA	ENSGALT00010058036	NA	1	78203589	78210828
ENSGALG00010023812	0	NA	NA	NA	NA	ENSGALT00010058043	NA	5	1566126	1567064
ENSGALG00010023816	0	NA	NA	NA	NA	ENSGALT00010058051	OLFR6	5	1569155	1570093
ENSGALG00010023825	0	NA	NA	NA	NA	ENSGALT00010058068	NA	5	1209203	1210446
ENSGALG00010023827	0	NA	NA	NA	NA	ENSGALT00010058071	NA	34	2447429	2448680
ENSGALG00010023848	0	NA	NA	NA	NA	ENSGALT00010058119	NA	7	15167100	15168787
ENSGALG00010023878	0	NA	NA	NA	NA	ENSGALT00010058186	NA	6	18598547	18602491
ENSGALG00010023886	0	NA	NA	NA	NA	ENSGALT00010058200	CYP2C18	6	17340656	17345957
ENSGALG00010023891	0	NA	NA	NA	NA	ENSGALT00010058209	NA	27	994895	998879
ENSGALG00010023947	0	NA	NA	NA	NA	ENSGALT00010058324	NA	7	18305844	18338259
ENSGALG00010023952	0	NA	NA	NA	NA	ENSGALT00010058329	NA	1	78284609	78287938
ENSGALG00010023958	0	NA	NA	NA	NA	ENSGALT00010058346	NA	8	29015680	29017041
ENSGALG00010024014	0	NA	NA	NA	NA	ENSGALT00010058476	NA	34	1894408	1895936
ENSGALG00010024018	0	NA	NA	NA	NA	ENSGALT00010058493	KRT18	34	1895373	1903183
ENSGALG00010024054	0	NA	NA	NA	NA	ENSGALT00010058606	NA	34	1924558	1929500
ENSGALG00010024061	0	NA	NA	NA	NA	ENSGALT00010058625	NA	34	1934286	1939482
ENSGALG00010024084	0	NA	NA	NA	NA	ENSGALT00010058703	NA	24	531283	532166
ENSGALG00010024114	0	NA	NA	NA	NA	ENSGALT00010058813	TMEM52B	1	78475969	78486661
ENSGALG00010024123	0	NA	NA	NA	NA	ENSGALT00010058829	PLPPR4	8	11970507	11999138
ENSGALG00010024125	0	NA	NA	NA	NA	ENSGALT00010058834	NA	34	1986217	1991851
ENSGALG00010024127	0	NA	NA	NA	NA	ENSGALT00010058832	NA	15	7954754	7955965
ENSGALG00010024130	0	NA	NA	NA	NA	ENSGALT00010058839	NA	8	12049750	12051435
ENSGALG00010024131	0	NA	NA	NA	NA	ENSGALT00010058842	NA	34	2014937	2022169
ENSGALG00010024156	0	NA	NA	NA	NA	ENSGALT00010058941	KRT75	34	2056921	2060738
ENSGALG00010024161	0	NA	NA	NA	NA	ENSGALT00010058932	NA	5	13146216	13146968
ENSGALG00010024166	0	NA	NA	NA	NA	ENSGALT00010058944	NA	7	18460193	18478259
ENSGALG00010024167	0	NA	NA	NA	NA	ENSGALT00010058951	CHRNA3	10	3643923	3650735
ENSGALG00010024176	0	NA	NA	NA	NA	ENSGALT00010058980	NA	34	2068547	2072485
ENSGALG00010024200	0	NA	NA	NA	NA	ENSGALT00010059055	GCHFR	5	1184440	1191485
ENSGALG00010024206	0	NA	NA	NA	NA	ENSGALT00010059061	KRT80	34	2099676	2115202
ENSGALG00010024210	0	NA	NA	NA	NA	ENSGALT00010059072	NXPH3	27	2999781	3002856
ENSGALG00010024233	0	NA	NA	NA	NA	ENSGALT00010059125	FAIM2	34	2141507	2161125
ENSGALG00010024342	0	NA	NA	NA	NA	ENSGALT00010059366	HNF4A	20	5759574	5789267
ENSGALG00010024349	0	NA	NA	NA	NA	ENSGALT00010059385	R3HDML	20	5790532	5794508
ENSGALG00010024380	0	NA	NA	NA	NA	ENSGALT00010059456	PNMT	27	4217758	4219993
ENSGALG00010024408	0	NA	NA	NA	NA	ENSGALT00010059550	NA	1	74221075	74222658
ENSGALG00010024417	0	NA	NA	NA	NA	ENSGALT00010059572	NA	1	74261349	74262867
ENSGALG00010024436	0	NA	NA	NA	NA	ENSGALT00010059624	NA	9	3040847	3042165
ENSGALG00010024444	0	NA	NA	NA	NA	ENSGALT00010059640	NA	9	3052062	3052879
ENSGALG00010024448	0	NA	NA	NA	NA	ENSGALT00010059649	NA	9	3074123	3074776
ENSGALG00010024453	0	NA	NA	NA	NA	ENSGALT00010059656	HTR3A	24	4510250	4517827
ENSGALG00010024456	0	NA	NA	NA	NA	ENSGALT00010059665	NA	11	1258986	1266757
ENSGALG00010024477	0	NA	NA	NA	NA	ENSGALT00010059707	NA	9	3118114	3120885
ENSGALG00010024483	0	NA	NA	NA	NA	ENSGALT00010059714	ALX3	26	1364000	1365781
ENSGALG00010024492	0	NA	NA	NA	NA	ENSGALT00010059737	NTF3	1	74314246	74388375
ENSGALG00010024503	0	NA	NA	NA	NA	ENSGALT00010059762	NA	1	74442485	74444248
ENSGALG00010024507	0	NA	NA	NA	NA	ENSGALT00010059773	NA	1	74450103	74640532
ENSGALG00010024518	0	NA	NA	NA	NA	ENSGALT00010059816	NA	20	7002297	7017920
ENSGALG00010024535	0	NA	NA	NA	NA	ENSGALT00010059848	NA	24	299758	305223
ENSGALG00010024538	0	NA	NA	NA	NA	ENSGALT00010059854	BRDT	8	14027953	14047869
ENSGALG00010024543	0	NA	NA	NA	NA	ENSGALT00010059869	NA	27	4242569	4245884
ENSGALG00010024560	0	NA	NA	NA	NA	ENSGALT00010059915	A4GNT	9	3764626	3771239
ENSGALG00010024561	0	NA	NA	NA	NA	ENSGALT00010060056	ROBO3	24	304913	314477
ENSGALG00010024562	0	NA	NA	NA	NA	ENSGALT00010059917	NA	5	13275880	13276704
ENSGALG00010024574	0	NA	NA	NA	NA	ENSGALT00010059944	INS	5	13353120	13357237
ENSGALG00010024603	0	NA	NA	NA	NA	ENSGALT00010060026	NA	26	1559517	1566419
ENSGALG00010024612	0	NA	NA	NA	NA	ENSGALT00010060051	NA	5	13708262	13709559
ENSGALG00010024633	0	NA	NA	NA	NA	ENSGALT00010060120	NRGN	24	352862	354602
ENSGALG00010024658	0	NA	NA	NA	NA	ENSGALT00010060192	CSF3	27	4307579	4309480
ENSGALG00010024661	0	NA	NA	NA	NA	ENSGALT00010060205	NA	24	375070	379289
ENSGALG00010024704	0	NA	NA	NA	NA	ENSGALT00010060309	FOXB1	10	5267968	5270521
ENSGALG00010024713	0	NA	NA	NA	NA	ENSGALT00010060327	RND2	27	5125105	5139667
ENSGALG00010024721	0	NA	NA	NA	NA	ENSGALT00010060415	NA	5	14315019	14337654
ENSGALG00010024727	0	NA	NA	NA	NA	ENSGALT00010060361	NA	9	4281532	4288013
ENSGALG00010024740	0	NA	NA	NA	NA	ENSGALT00010060396	SLC38A8	11	2548891	2552694
ENSGALG00010024746	0	NA	NA	NA	NA	ENSGALT00010060408	HOXD4	7	15898314	15900370
ENSGALG00010024750	0	NA	NA	NA	NA	ENSGALT00010060419	APOA4	24	5162773	5164877
ENSGALG00010024753	0	NA	NA	NA	NA	ENSGALT00010060425	HOXD8	7	15913086	15916284
ENSGALG00010024774	0	NA	NA	NA	NA	ENSGALT00010060477	NA	8	22802983	22803778
ENSGALG00010024777	0	NA	NA	NA	NA	ENSGALT00010060485	NA	5	17479913	17480518
ENSGALG00010024782	0	NA	NA	NA	NA	ENSGALT00010060498	HOXD12	7	15941698	15943367
ENSGALG00010024790	0	NA	NA	NA	NA	ENSGALT00010060513	HOXD13	7	15947381	15949933
ENSGALG00010024819	0	NA	NA	NA	NA	ENSGALT00010060585	H2BK1	2	163786	165815
ENSGALG00010024832	0	NA	NA	NA	NA	ENSGALT00010060615	HTR5A	2	7734438	7736968
ENSGALG00010024891	0	NA	NA	NA	NA	ENSGALT00010060784	PKP1	26	864603	905731
ENSGALG00010024906	0	NA	NA	NA	NA	ENSGALT00010060811	NA	10	709161	709502
ENSGALG00010024912	0	NA	NA	NA	NA	ENSGALT00010060826	NA	10	861060	862064
ENSGALG00010024916	0	NA	NA	NA	NA	ENSGALT00010060846	NA	2	3296937	3327683
ENSGALG00010024920	0	NA	NA	NA	NA	ENSGALT00010060869	VIPR2	2	9619572	9670846
ENSGALG00010024926	0	NA	NA	NA	NA	ENSGALT00010060879	ELF5	5	18252623	18267923
ENSGALG00010024932	0	NA	NA	NA	NA	ENSGALT00010060890	ANKK1	24	5803800	5810251
ENSGALG00010024959	0	NA	NA	NA	NA	ENSGALT00010060955	AGXT	9	4533098	4537738
ENSGALG00010024981	0	NA	NA	NA	NA	ENSGALT00010061016	PPY	27	2706185	2707923
ENSGALG00010024988	0	NA	NA	NA	NA	ENSGALT00010061045	RNF32	2	8422395	8435376
ENSGALG00010024999	0	NA	NA	NA	NA	ENSGALT00010061035	NA	20	9743729	9747234
ENSGALG00010025006	0	NA	NA	NA	NA	ENSGALT00010061048	NA	27	2709290	2718526
ENSGALG00010025143	0	NA	NA	NA	NA	ENSGALT00010061340	NA	5	18756760	18757272
ENSGALG00010025169	0	NA	NA	NA	NA	ENSGALT00010061391	RBP2	9	5572816	5587833
ENSGALG00010025172	0	NA	NA	NA	NA	ENSGALT00010061407	RBP1	9	5601599	5616562
ENSGALG00010025192	0	NA	NA	NA	NA	ENSGALT00010061482	CRYAB	24	6257233	6273112
ENSGALG00010025210	0	NA	NA	NA	NA	ENSGALT00010061499	HSPB2	24	6264931	6267832
ENSGALG00010025223	0	NA	NA	NA	NA	ENSGALT00010061532	CFAP68	24	6273690	6275565
ENSGALG00010025225	0	NA	NA	NA	NA	ENSGALT00010061551	DMRTB1	8	24557343	24564887
ENSGALG00010025265	0	NA	NA	NA	NA	ENSGALT00010061684	TRIM42	9	6088029	6094051
ENSGALG00010025305	0	NA	NA	NA	NA	ENSGALT00010061755	GPR182	34	1574183	1577163
ENSGALG00010025309	0	NA	NA	NA	NA	ENSGALT00010061771	GALR1L	11	3072111	3087295
ENSGALG00010025318	0	NA	NA	NA	NA	ENSGALT00010061796	NUAK2	26	2109853	2119053
ENSGALG00010025321	0	NA	NA	NA	NA	ENSGALT00010061798	NA	10	771680	772843
ENSGALG00010025326	0	NA	NA	NA	NA	ENSGALT00010061814	NA	10	719789	720275
ENSGALG00010025369	0	NA	NA	NA	NA	ENSGALT00010061956	NA	26	3981629	3992796
ENSGALG00010025372	0	NA	NA	NA	NA	ENSGALT00010061961	NA	11	3189275	3190179
ENSGALG00010025375	0	NA	NA	NA	NA	ENSGALT00010061969	NA	5	16666960	16667882
ENSGALG00010025394	0	NA	NA	NA	NA	ENSGALT00010062007	TSHB	26	4020463	4023296
ENSGALG00010025417	0	NA	NA	NA	NA	ENSGALT00010062049	B3GAT1	24	2644082	2675722
ENSGALG00010025418	0	NA	NA	NA	NA	ENSGALT00010062053	CASQ2	1	80504381	80536553
ENSGALG00010025430	0	NA	NA	NA	NA	ENSGALT00010062083	IRX5	11	3825718	3827539
ENSGALG00010025432	0	NA	NA	NA	NA	ENSGALT00010062097	IRX3	11	4191279	4193065
ENSGALG00010025482	0	NA	NA	NA	NA	ENSGALT00010062194	NA	34	2199309	2201881
ENSGALG00010025487	0	NA	NA	NA	NA	ENSGALT00010062201	FGF3	5	17174381	17180646
ENSGALG00010025495	0	NA	NA	NA	NA	ENSGALT00010062238	NA	27	299969	312850
ENSGALG00010025498	0	NA	NA	NA	NA	ENSGALT00010062236	NA	7	19004125	19007385
ENSGALG00010025507	0	NA	NA	NA	NA	ENSGALT00010062267	ATP12A	24	2903560	2921221
ENSGALG00010025546	0	NA	NA	NA	NA	ENSGALT00010062313	INHBE	34	1737848	1740586
ENSGALG00010025552	0	NA	NA	NA	NA	ENSGALT00010062330	HOXC12	34	894619	896519
ENSGALG00010025568	0	NA	NA	NA	NA	ENSGALT00010062381	MYL3	2	3447153	3484338
ENSGALG00010025581	0	NA	NA	NA	NA	ENSGALT00010062413	NA	9	4870865	4873336
ENSGALG00010025593	0	NA	NA	NA	NA	ENSGALT00010062443	AQP2	34	2169432	2175042
ENSGALG00010025602	0	NA	NA	NA	NA	ENSGALT00010062477	NA	34	2171671	2171959
ENSGALG00010025605	0	NA	NA	NA	NA	ENSGALT00010062484	NA	7	19442465	19443690
ENSGALG00010025626	0	NA	NA	NA	NA	ENSGALT00010062542	NA	34	2183784	2184163
ENSGALG00010025628	0	NA	NA	NA	NA	ENSGALT00010062558	NA	7	19534351	19592045
ENSGALG00010025639	0	NA	NA	NA	NA	ENSGALT00010062573	MYL2	15	6049150	6054433
ENSGALG00010025666	0	NA	NA	NA	NA	ENSGALT00010062663	CUX2	15	6058386	6110494
ENSGALG00010025669	0	NA	NA	NA	NA	ENSGALT00010062665	NA	1	77434238	77435221
ENSGALG00010025701	0	NA	NA	NA	NA	ENSGALT00010062731	NA	27	476980	478161
ENSGALG00010025748	0	NA	NA	NA	NA	ENSGALT00010062832	ETNK2	26	1751604	1759577
ENSGALG00010025782	0	NA	NA	NA	NA	ENSGALT00010062875	NA	27	548929	550065
ENSGALG00010025816	0	NA	NA	NA	NA	ENSGALT00010062950	EVX2	7	15954166	15957043
ENSGALG00010025820	0	NA	NA	NA	NA	ENSGALT00010062955	NA	24	3605630	3606416
ENSGALG00010025827	0	NA	NA	NA	NA	ENSGALT00010062966	NA	27	600033	601181
ENSGALG00010025855	0	NA	NA	NA	NA	ENSGALT00010063023	CPO	7	11971431	11984891
ENSGALG00010025858	0	NA	NA	NA	NA	ENSGALT00010063047	NA	27	618113	628430
ENSGALG00010025871	0	NA	NA	NA	NA	ENSGALT00010063055	NA	27	627351	628049
ENSGALG00010025876	0	NA	NA	NA	NA	ENSGALT00010063069	NA	27	631635	632786
ENSGALG00010025877	0	NA	NA	NA	NA	ENSGALT00010063070	NA	27	640693	641959
ENSGALG00010025893	0	NA	NA	NA	NA	ENSGALT00010063111	NA	27	654417	664239
ENSGALG00010025895	0	NA	NA	NA	NA	ENSGALT00010063119	NA	27	658920	660073
ENSGALG00010025898	0	NA	NA	NA	NA	ENSGALT00010063128	NA	27	663138	664241
ENSGALG00010025900	0	NA	NA	NA	NA	ENSGALT00010063133	FAM237A	7	12045574	12053050
ENSGALG00010025902	0	NA	NA	NA	NA	ENSGALT00010063132	NA	27	666164	667177
ENSGALG00010025927	0	NA	NA	NA	NA	ENSGALT00010063204	NA	34	1943344	1955843
ENSGALG00010025942	0	NA	NA	NA	NA	ENSGALT00010063243	NA	34	1996501	2003237
ENSGALG00010025946	0	NA	NA	NA	NA	ENSGALT00010063257	KRT5	34	2035371	2042420
ENSGALG00010025947	0	NA	NA	NA	NA	ENSGALT00010063259	CATHB1	2	4013411	4014539
ENSGALG00010025992	0	NA	NA	NA	NA	ENSGALT00010063399	MMP11	15	7985067	8002682
ENSGALG00010025993	0	NA	NA	NA	NA	ENSGALT00010063401	MEIOC	27	840686	853380
ENSGALG00010026041	0	NA	NA	NA	NA	ENSGALT00010063508	NA	27	1182154	1186583
ENSGALG00010026090	0	NA	NA	NA	NA	ENSGALT00010063589	USP2	24	4234222	4245394
ENSGALG00010026113	0	NA	NA	NA	NA	ENSGALT00010063620	MFRP	24	4245882	4250150
ENSGALG00010026120	0	NA	NA	NA	NA	ENSGALT00010063632	C1QTNF5	24	4251093	4253633
ENSGALG00010026124	0	NA	NA	NA	NA	ENSGALT00010063640	PACSIN1	26	4400112	4415340
ENSGALG00010026141	0	NA	NA	NA	NA	ENSGALT00010063687	WNT3A	2	2487406	2572306
ENSGALG00010026205	0	NA	NA	NA	NA	ENSGALT00010063794	NA	27	1334444	1345134
ENSGALG00010026357	0	NA	NA	NA	NA	ENSGALT00010064135	NA	27	4169823	4170182
ENSGALG00010026367	0	NA	NA	NA	NA	ENSGALT00010064175	RBP	8	20930696	20948905
ENSGALG00010026370	0	NA	NA	NA	NA	ENSGALT00010064165	NA	27	7199	8131
ENSGALG00010026425	0	NA	NA	NA	NA	ENSGALT00010064273	NA	2	4615841	4616308
ENSGALG00010026432	0	NA	NA	NA	NA	ENSGALT00010064280	NA	27	645879	646193
ENSGALG00010026447	0	NA	NA	NA	NA	ENSGALT00010064306	NA	27	1380590	1381387
ENSGALG00010026453	0	NA	NA	NA	NA	ENSGALT00010064317	LASP1NB	27	4058013	4058090
ENSGALG00010026539	0	NA	NA	NA	NA	ENSGALT00010064483	NA	2	4827381	4828102
ENSGALG00010026559	0	NA	NA	NA	NA	ENSGALT00010064522	RAB36	15	8686049	8693825
ENSGALG00010026628	0	NA	NA	NA	NA	ENSGALT00010064661	NA	8	25468565	25512830
ENSGALG00010026635	0	NA	NA	NA	NA	ENSGALT00010064672	C8A	8	25492993	25509050
ENSGALG00010026690	0	NA	NA	NA	NA	ENSGALT00010064778	KRT14	27	4617715	4622040
ENSGALG00010026692	0	NA	NA	NA	NA	ENSGALT00010064772	NMNAT3	9	5619592	5643611
ENSGALG00010026706	0	NA	NA	NA	NA	ENSGALT00010064808	KRT24	27	4548239	4552890
ENSGALG00010026743	0	NA	NA	NA	NA	ENSGALT00010064883	TNNT2	26	842346	855079
ENSGALG00010026794	0	NA	NA	NA	NA	ENSGALT00010065665	NA	2	5385669	5416878
ENSGALG00010026845	0	NA	NA	NA	NA	ENSGALT00010065106	NA	27	505571	506354
ENSGALG00010026851	0	NA	NA	NA	NA	ENSGALT00010065123	NA	27	636250	637093
ENSGALG00010026870	0	NA	NA	NA	NA	ENSGALT00010065242	NA	8	26027232	26030575
ENSGALG00010026925	0	NA	NA	NA	NA	ENSGALT00010065313	NA	12	9440900	9441225
ENSGALG00010026936	0	NA	NA	NA	NA	ENSGALT00010065327	NA	8	21662510	21664227
ENSGALG00010026940	0	NA	NA	NA	NA	ENSGALT00010065341	TH	5	13321388	13349785
ENSGALG00010026984	0	NA	NA	NA	NA	ENSGALT00010065416	PGR2/3	5	16579267	16580416
ENSGALG00010027089	0	NA	NA	NA	NA	ENSGALT00010065659	CTSE	26	2390671	2394822
ENSGALG00010027091	0	NA	NA	NA	NA	ENSGALT00010065663	AVPR1B	26	2401115	2404243
ENSGALG00010027094	0	NA	NA	NA	NA	ENSGALT00010065666	NA	2	5414085	5415177
ENSGALG00010027120	0	NA	NA	NA	NA	ENSGALT00010065754	NA	28	1581892	1610654
ENSGALG00010027144	0	NA	NA	NA	NA	ENSGALT00010065809	NA	28	1610883	1634133
ENSGALG00010027175	0	NA	NA	NA	NA	ENSGALT00010065905	NOS3	2	341514	357493
ENSGALG00010027177	0	NA	NA	NA	NA	ENSGALT00010065889	NA	12	3439710	3443314
ENSGALG00010027179	0	NA	NA	NA	NA	ENSGALT00010065894	NA	12	3446380	3450026
ENSGALG00010027191	0	NA	NA	NA	NA	ENSGALT00010065927	AOC1	2	383966	407757
ENSGALG00010027198	0	NA	NA	NA	NA	ENSGALT00010065941	ECM2	12	3544355	3562934
ENSGALG00010027204	0	NA	NA	NA	NA	ENSGALT00010065948	OMD	12	3601755	3608935
ENSGALG00010027206	0	NA	NA	NA	NA	ENSGALT00010065955	HSD11B1b	26	3187137	3190090
ENSGALG00010027220	0	NA	NA	NA	NA	ENSGALT00010065989	ANKRD24	28	3027588	3033768
ENSGALG00010027238	0	NA	NA	NA	NA	ENSGALT00010066037	NA	2	532504	533903
ENSGALG00010027266	0	NA	NA	NA	NA	ENSGALT00010066106	SLC26A6	12	9232353	9239180
ENSGALG00010027277	0	NA	NA	NA	NA	ENSGALT00010066138	KCND3	26	3337930	3431437
ENSGALG00010027294	0	NA	NA	NA	NA	ENSGALT00010066181	NA	25	306954	308460
ENSGALG00010027296	0	NA	NA	NA	NA	ENSGALT00010066185	EDCH5	25	1682111	1684667
ENSGALG00010027302	0	NA	NA	NA	NA	ENSGALT00010066197	NA	2	950104	951344
ENSGALG00010027318	0	NA	NA	NA	NA	ENSGALT00010066222	NA	12	2736518	2740046
ENSGALG00010027338	0	NA	NA	NA	NA	ENSGALT00010066282	NA	12	2884461	2887776
ENSGALG00010027342	0	NA	NA	NA	NA	ENSGALT00010066293	NA	12	2890318	2893314
ENSGALG00010027343	0	NA	NA	NA	NA	ENSGALT00010066299	GHRHR	2	1187466	1206029
ENSGALG00010027352	0	NA	NA	NA	NA	ENSGALT00010066314	PGA3	26	1469455	1472591
ENSGALG00010027357	0	NA	NA	NA	NA	ENSGALT00010066322	GHRHR-LR	2	1521960	1546832
ENSGALG00010027364	0	NA	NA	NA	NA	ENSGALT00010066346	FSTL3	28	3172354	3180890
ENSGALG00010027371	0	NA	NA	NA	NA	ENSGALT00010066364	PRSS57	28	3182764	3186587
ENSGALG00010027373	0	NA	NA	NA	NA	ENSGALT00010066373	MLN	26	4614777	4620843
ENSGALG00010027379	0	NA	NA	NA	NA	ENSGALT00010066383	OPTC	26	5218089	5221467
ENSGALG00010027385	0	NA	NA	NA	NA	ENSGALT00010066403	CNTN2	26	2015205	2039377
ENSGALG00010027389	0	NA	NA	NA	NA	ENSGALT00010066402	NA	12	3035283	3038086
ENSGALG00010027390	0	NA	NA	NA	NA	ENSGALT00010066404	NA	12	3046164	3047630
ENSGALG00010027398	0	NA	NA	NA	NA	ENSGALT00010066428	NA	12	3089636	3091339
ENSGALG00010027418	0	NA	NA	NA	NA	ENSGALT00010066480	NA	25	2716666	2721226
ENSGALG00010027446	0	NA	NA	NA	NA	ENSGALT00010066531	CFAP126	25	2469520	2471722
ENSGALG00010027496	0	NA	NA	NA	NA	ENSGALT00010066610	NR1I3	25	2488748	2494136
ENSGALG00010027528	0	NA	NA	NA	NA	ENSGALT00010066672	NA	25	2498977	2499393
ENSGALG00010027535	0	NA	NA	NA	NA	ENSGALT00010066692	GUCA1A	26	3220642	3225058
ENSGALG00010027550	0	NA	NA	NA	NA	ENSGALT00010066729	CIMIP3	26	3226159	3230822
ENSGALG00010027557	0	NA	NA	NA	NA	ENSGALT00010066747	C6orf132	26	3230451	3249627
ENSGALG00010027581	0	NA	NA	NA	NA	ENSGALT00010066811	NA	17	2626496	2629753
ENSGALG00010027588	0	NA	NA	NA	NA	ENSGALT00010066825	PRDM12	17	6562160	6569431
ENSGALG00010027632	0	NA	NA	NA	NA	ENSGALT00010066963	LAMC3	17	6661035	6684544
ENSGALG00010027697	0	NA	NA	NA	NA	ENSGALT00010067124	CATH2	2	4011265	4013202
ENSGALG00010027728	0	NA	NA	NA	NA	ENSGALT00010067218	CRNN	25	1294804	1298265
ENSGALG00010027737	0	NA	NA	NA	NA	ENSGALT00010067239	NA	26	2153444	2153545
ENSGALG00010027742	0	NA	NA	NA	NA	ENSGALT00010067251	NA	26	2669153	2669551
ENSGALG00010027748	0	NA	NA	NA	NA	ENSGALT00010067265	NA	25	1319602	1320972
ENSGALG00010027767	0	NA	NA	NA	NA	ENSGALT00010067297	NA	25	1338079	1346812
ENSGALG00010027772	0	NA	NA	NA	NA	ENSGALT00010067306	NA	25	1346504	1349200
ENSGALG00010027808	0	NA	NA	NA	NA	ENSGALT00010067370	LCN15	17	1181614	1184077
ENSGALG00010027878	0	NA	NA	NA	NA	ENSGALT00010067572	AQP10	25	1922745	1925822
ENSGALG00010027900	0	NA	NA	NA	NA	ENSGALT00010067638	REN	26	1761605	1767900
ENSGALG00010027906	0	NA	NA	NA	NA	ENSGALT00010067643	LHX6	17	9329735	9341490
ENSGALG00010027963	0	NA	NA	NA	NA	ENSGALT00010067775	NA	28	5017070	5018800
ENSGALG00010027967	0	NA	NA	NA	NA	ENSGALT00010067781	NA	28	5017694	5019114
ENSGALG00010027978	0	NA	NA	NA	NA	ENSGALT00010067822	NA	25	304226	305732
ENSGALG00010028053	0	NA	NA	NA	NA	ENSGALT00010067976	ORM1	17	5464452	5466008
ENSGALG00010028065	0	NA	NA	NA	NA	ENSGALT00010068010	REEP6	28	3665753	3676282
ENSGALG00010028094	0	NA	NA	NA	NA	ENSGALT00010068076	NA	25	430763	433924
ENSGALG00010028097	0	NA	NA	NA	NA	ENSGALT00010068080	TTC24	25	434788	439294
ENSGALG00010028143	0	NA	NA	NA	NA	ENSGALT00010068194	NA	17	6714271	6715346
ENSGALG00010028166	0	NA	NA	NA	NA	ENSGALT00010068249	NA	12	2424760	2426954
ENSGALG00010028203	0	NA	NA	NA	NA	ENSGALT00010068351	LHX3	17	8651988	8658835
ENSGALG00010028204	0	NA	NA	NA	NA	ENSGALT00010068352	NA	12	9282395	9282787
ENSGALG00010028216	0	NA	NA	NA	NA	ENSGALT00010068374	NKX2-3	25	1655155	1658945
ENSGALG00010028219	0	NA	NA	NA	NA	ENSGALT00010068382	NA	25	1661426	1662786
ENSGALG00010028234	0	NA	NA	NA	NA	ENSGALT00010068414	EDCH3	25	1663443	1665935
ENSGALG00010028239	0	NA	NA	NA	NA	ENSGALT00010068425	EDMPN2	25	1676330	1677447
ENSGALG00010028245	0	NA	NA	NA	NA	ENSGALT00010068437	JAC1	25	1680162	1681219
ENSGALG00010028259	0	NA	NA	NA	NA	ENSGALT00010068454	NA	28	506369	507020
ENSGALG00010028279	0	NA	NA	NA	NA	ENSGALT00010068477	EDBETA	25	1620217	1633092
ENSGALG00010028283	0	NA	NA	NA	NA	ENSGALT00010068484	NA	28	509337	566508
ENSGALG00010028286	0	NA	NA	NA	NA	ENSGALT00010068490	KCTD12A	25	1615546	1618103
ENSGALG00010028290	0	NA	NA	NA	NA	ENSGALT00010068498	EDYM1	25	1625019	1627960
ENSGALG00010028301	0	NA	NA	NA	NA	ENSGALT00010068518	NA	28	748104	807082
ENSGALG00010028311	0	NA	NA	NA	NA	ENSGALT00010068527	NA	28	824055	872323
ENSGALG00010028339	0	NA	NA	NA	NA	ENSGALT00010068632	BCAN	25	993644	1012148
ENSGALG00010028351	0	NA	NA	NA	NA	ENSGALT00010068680	NA	25	1693707	1694581
ENSGALG00010028353	0	NA	NA	NA	NA	ENSGALT00010068683	NA	25	1689969	1691782
ENSGALG00010028360	0	NA	NA	NA	NA	ENSGALT00010068707	NA	25	1698271	1701520
ENSGALG00010028364	0	NA	NA	NA	NA	ENSGALT00010068714	MHM2	25	1703584	1704371
ENSGALG00010028379	0	NA	NA	NA	NA	ENSGALT00010068758	HAPLN4	28	3988078	3991285
ENSGALG00010028384	0	NA	NA	NA	NA	ENSGALT00010068772	NA	25	1711926	1713996
ENSGALG00010028401	0	NA	NA	NA	NA	ENSGALT00010068807	NA	25	1715334	1716480
ENSGALG00010028413	0	NA	NA	NA	NA	ENSGALT00010068820	NA	17	7822721	7824718
ENSGALG00010028416	0	NA	NA	NA	NA	ENSGALT00010068825	NA	25	1722355	1725345
ENSGALG00010028436	0	NA	NA	NA	NA	ENSGALT00010068872	S100A1	25	1736929	1739269
ENSGALG00010028451	0	NA	NA	NA	NA	ENSGALT00010068904	TMEM59L	28	4317034	4327699
ENSGALG00010028469	0	NA	NA	NA	NA	ENSGALT00010068939	ACTL9	28	2287797	2290119
ENSGALG00010028479	0	NA	NA	NA	NA	ENSGALT00010068954	CASQ1	25	75246	79890
ENSGALG00010028499	0	NA	NA	NA	NA	ENSGALT00010069005	NA	17	1608676	1616650
ENSGALG00010028504	0	NA	NA	NA	NA	ENSGALT00010069018	RNF224	17	1644257	1671659
ENSGALG00010028515	0	NA	NA	NA	NA	ENSGALT00010069064	NA	25	1404349	1408031
ENSGALG00010028519	0	NA	NA	NA	NA	ENSGALT00010069072	NA	25	1411287	1412854
ENSGALG00010028521	0	NA	NA	NA	NA	ENSGALT00010069076	NA	25	1434583	1435413
ENSGALG00010028522	0	NA	NA	NA	NA	ENSGALT00010069077	NA	25	1436125	1436873
ENSGALG00010028524	0	NA	NA	NA	NA	ENSGALT00010069079	NA	25	1438478	1439223
ENSGALG00010028526	0	NA	NA	NA	NA	ENSGALT00010069083	NA	25	1442392	1447046
ENSGALG00010028527	0	NA	NA	NA	NA	ENSGALT00010069084	NA	25	1450383	1451131
ENSGALG00010028530	0	NA	NA	NA	NA	ENSGALT00010069092	NA	25	1451844	1452672
ENSGALG00010028531	0	NA	NA	NA	NA	ENSGALT00010069093	NA	25	1455310	1456322
ENSGALG00010028532	0	NA	NA	NA	NA	ENSGALT00010069094	NA	25	1457360	1459137
ENSGALG00010028533	0	NA	NA	NA	NA	ENSGALT00010069095	NA	25	1461253	1462453
ENSGALG00010028534	0	NA	NA	NA	NA	ENSGALT00010069096	NA	25	1463003	1465266
ENSGALG00010028537	0	NA	NA	NA	NA	ENSGALT00010069109	NA	25	1474587	1477764
ENSGALG00010028539	0	NA	NA	NA	NA	ENSGALT00010069116	NA	25	1479877	1496371
ENSGALG00010028540	0	NA	NA	NA	NA	ENSGALT00010069118	NA	17	1720159	1726570
ENSGALG00010028542	0	NA	NA	NA	NA	ENSGALT00010069121	NA	25	1484588	1487236
ENSGALG00010028545	0	NA	NA	NA	NA	ENSGALT00010069128	NA	25	1489524	1540096
ENSGALG00010028546	0	NA	NA	NA	NA	ENSGALT00010069131	NA	25	1493012	1493911
ENSGALG00010028552	0	NA	NA	NA	NA	ENSGALT00010069151	NA	25	1544756	1546544
ENSGALG00010028554	0	NA	NA	NA	NA	ENSGALT00010069166	NA	25	1538560	1566307
ENSGALG00010028555	0	NA	NA	NA	NA	ENSGALT00010069168	NA	25	1502297	1503427
ENSGALG00010028557	0	NA	NA	NA	NA	ENSGALT00010069169	NA	25	1506293	1516115
ENSGALG00010028558	0	NA	NA	NA	NA	ENSGALT00010069175	NA	25	1515339	1531074
ENSGALG00010028560	0	NA	NA	NA	NA	ENSGALT00010069178	NA	25	1518275	1519330
ENSGALG00010028563	0	NA	NA	NA	NA	ENSGALT00010069183	NA	25	1521211	1522266
ENSGALG00010028564	0	NA	NA	NA	NA	ENSGALT00010069188	NA	25	1530160	1536711
ENSGALG00010028567	0	NA	NA	NA	NA	ENSGALT00010069196	NA	25	1564128	1567696
ENSGALG00010028576	0	NA	NA	NA	NA	ENSGALT00010069209	NA	28	3806301	3808363
ENSGALG00010028588	0	NA	NA	NA	NA	ENSGALT00010069231	ABHD8	28	3837193	3844843
ENSGALG00010028619	0	NA	NA	NA	NA	ENSGALT00010069302	NA	25	2312435	2313365
ENSGALG00010028683	0	NA	NA	NA	NA	ENSGALT00010069437	CRPL2	25	2428938	2431016
ENSGALG00010028698	0	NA	NA	NA	NA	ENSGALT00010069473	NA	25	723602	732918
ENSGALG00010028703	0	NA	NA	NA	NA	ENSGALT00010069482	NA	25	1389831	1390901
ENSGALG00010028710	0	NA	NA	NA	NA	ENSGALT00010069499	NA	25	1362009	1363655
ENSGALG00010028713	0	NA	NA	NA	NA	ENSGALT00010069511	NA	25	1365035	1366738
ENSGALG00010028732	0	NA	NA	NA	NA	ENSGALT00010069537	NA	25	798889	800640
ENSGALG00010028737	0	NA	NA	NA	NA	ENSGALT00010069543	NA	25	1385860	1387396
ENSGALG00010028741	0	NA	NA	NA	NA	ENSGALT00010069554	NA	25	1586500	1596256
ENSGALG00010028749	0	NA	NA	NA	NA	ENSGALT00010069568	NA	25	1588779	1589552
ENSGALG00010028754	0	NA	NA	NA	NA	ENSGALT00010069576	NA	25	1588649	1598339
ENSGALG00010028755	0	NA	NA	NA	NA	ENSGALT00010069578	NA	25	1591121	1596404
ENSGALG00010028756	0	NA	NA	NA	NA	ENSGALT00010069579	NA	25	1600222	1602294
ENSGALG00010028757	0	NA	NA	NA	NA	ENSGALT00010069580	MAT2A	25	1604597	1605799
ENSGALG00010028758	0	NA	NA	NA	NA	ENSGALT00010069581	NA	25	1357493	1359383
ENSGALG00010028762	0	NA	NA	NA	NA	ENSGALT00010069604	CACNA1B	17	2776593	3034848
ENSGALG00010028765	0	NA	NA	NA	NA	ENSGALT00010069610	NA	25	1419230	1419595
ENSGALG00010028766	0	NA	NA	NA	NA	ENSGALT00010069611	NA	25	1420737	1421102
ENSGALG00010028767	0	NA	NA	NA	NA	ENSGALT00010069612	NA	25	1423210	1423575
ENSGALG00010028769	0	NA	NA	NA	NA	ENSGALT00010069616	NA	25	1424725	1425090
ENSGALG00010028770	0	NA	NA	NA	NA	ENSGALT00010069621	NA	25	1427243	1427608
ENSGALG00010028773	0	NA	NA	NA	NA	ENSGALT00010069625	NA	25	1428736	1429393
ENSGALG00010028774	0	NA	NA	NA	NA	ENSGALT00010069627	NA	25	1431254	1431619
ENSGALG00010028775	0	NA	NA	NA	NA	ENSGALT00010069628	NA	25	1432773	1433138
ENSGALG00010028776	0	NA	NA	NA	NA	ENSGALT00010069629	NA	25	1440220	1440585
ENSGALG00010028778	0	NA	NA	NA	NA	ENSGALT00010069633	NA	25	1444177	1444542
ENSGALG00010028779	0	NA	NA	NA	NA	ENSGALT00010069634	NA	25	1448174	1448539
ENSGALG00010028781	0	NA	NA	NA	NA	ENSGALT00010069637	NA	25	1453873	1454511
ENSGALG00010028826	0	NA	NA	NA	NA	ENSGALT00010069729	CEL	17	7379989	7385460
ENSGALG00010028853	0	NA	NA	NA	NA	ENSGALT00010069796	NA	25	2705721	2711121
ENSGALG00010028862	0	NA	NA	NA	NA	ENSGALT00010069815	EDMTF4	25	1613036	1614671
ENSGALG00010028863	0	NA	NA	NA	NA	ENSGALT00010069818	EDQM1	25	1696951	1697910
ENSGALG00010028864	0	NA	NA	NA	NA	ENSGALT00010069819	NA	25	1686238	1687585
ENSGALG00010028873	0	NA	NA	NA	NA	ENSGALT00010069838	TMEM8C	17	7564798	7571821
ENSGALG00010028879	0	NA	NA	NA	NA	ENSGALT00010069847	DBH	17	7619372	7630881
ENSGALG00010028880	0	NA	NA	NA	NA	ENSGALT00010069848	NA	25	1568559	1569421
ENSGALG00010028882	0	NA	NA	NA	NA	ENSGALT00010069851	NA	25	1573315	1578450
ENSGALG00010028883	0	NA	NA	NA	NA	ENSGALT00010069853	NA	25	1582111	1582861
ENSGALG00010028886	0	NA	NA	NA	NA	ENSGALT00010069862	NA	25	1570972	1584833
ENSGALG00010028890	0	NA	NA	NA	NA	ENSGALT00010069884	NA	17	3039289	3082842
ENSGALG00010028902	0	NA	NA	NA	NA	ENSGALT00010069928	NA	17	3894451	3895188
ENSGALG00010028903	0	NA	NA	NA	NA	ENSGALT00010069932	ASTN2	17	3899583	4161858
ENSGALG00010028907	0	NA	NA	NA	NA	ENSGALT00010069940	NA	17	453442	454641
ENSGALG00010028908	0	NA	NA	NA	NA	ENSGALT00010069941	NA	17	466881	468289
ENSGALG00010028910	0	NA	NA	NA	NA	ENSGALT00010069943	NA	17	10659260	10661030
ENSGALG00010028920	0	NA	NA	NA	NA	ENSGALT00010069972	QRFP	17	6646264	6646632
ENSGALG00010028927	0	NA	NA	NA	NA	ENSGALT00010069979	NA	17	447214	448152
ENSGALG00010028928	0	NA	NA	NA	NA	ENSGALT00010069980	NA	17	1168198	1169229
ENSGALG00010029162	0	NA	NA	NA	NA	ENSGALT00010070468	ELN	19	1280322	1299776
ENSGALG00010029185	0	NA	NA	NA	NA	ENSGALT00010070532	NA	19	9177637	9179657
ENSGALG00010029190	0	NA	NA	NA	NA	ENSGALT00010070544	DHRS7C	18	739616	751062
ENSGALG00010029205	0	NA	NA	NA	NA	ENSGALT00010070580	CACNG1	18	7857102	7864116
ENSGALG00010029213	0	NA	NA	NA	NA	ENSGALT00010070598	APOH	18	8074639	8081362
ENSGALG00010029232	0	NA	NA	NA	NA	ENSGALT00010070647	CA10	18	5779127	5947059
ENSGALG00010029236	0	NA	NA	NA	NA	ENSGALT00010070664	ENPP7	18	10273380	10277048
ENSGALG00010029258	0	NA	NA	NA	NA	ENSGALT00010070735	TMEM100	18	6634308	6671124
ENSGALG00010029265	0	NA	NA	NA	NA	ENSGALT00010070765	NA	19	4171153	4186252
ENSGALG00010029302	0	NA	NA	NA	NA	ENSGALT00010070862	NA	18	10145334	10146625
ENSGALG00010029334	0	NA	NA	NA	NA	ENSGALT00010070943	PIRT	18	2290141	2295989
ENSGALG00010029358	0	NA	NA	NA	NA	ENSGALT00010070999	NA	18	2561558	2564177
ENSGALG00010029393	0	NA	NA	NA	NA	ENSGALT00010071098	NA	18	4961727	4962903
ENSGALG00010029432	0	NA	NA	NA	NA	ENSGALT00010071205	NA	19	22374	25991
ENSGALG00010029441	0	NA	NA	NA	NA	ENSGALT00010071220	NA	19	71560	75191
ENSGALG00010029448	0	NA	NA	NA	NA	ENSGALT00010071229	NA	19	202220	205139
ENSGALG00010029467	0	NA	NA	NA	NA	ENSGALT00010071257	NA	19	216110	219556
ENSGALG00010029471	0	NA	NA	NA	NA	ENSGALT00010071264	NA	19	245075	249834
ENSGALG00010029484	0	NA	NA	NA	NA	ENSGALT00010071287	NA	19	332112	332990
ENSGALG00010029488	0	NA	NA	NA	NA	ENSGALT00010071295	NA	18	9640018	9640513
ENSGALG00010029493	0	NA	NA	NA	NA	ENSGALT00010071303	NA	18	9721752	9722508
ENSGALG00010029499	0	NA	NA	NA	NA	ENSGALT00010071315	KIF19	18	9751732	9754506
ENSGALG00010029530	0	NA	NA	NA	NA	ENSGALT00010071376	NA	18	946196	1002146
ENSGALG00010029554	0	NA	NA	NA	NA	ENSGALT00010071436	NA	18	1183838	1186068
ENSGALG00010029557	0	NA	NA	NA	NA	ENSGALT00010071443	NA	18	1230612	1232369
ENSGALG00010029558	0	NA	NA	NA	NA	ENSGALT00010071444	NA	18	1264687	1266908
ENSGALG00010029559	0	NA	NA	NA	NA	ENSGALT00010071445	NA	18	1300380	1301230
ENSGALG00010029575	0	NA	NA	NA	NA	ENSGALT00010071485	ANKFN1	18	6690540	6812789
ENSGALG00010029587	0	NA	NA	NA	NA	ENSGALT00010071520	NA	19	1318315	1319205
ENSGALG00010029589	0	NA	NA	NA	NA	ENSGALT00010071523	NA	19	1325172	1328767
ENSGALG00010029612	0	NA	NA	NA	NA	ENSGALT00010071599	HSPB1	19	4740669	4743451
ENSGALG00010029640	0	NA	NA	NA	NA	ENSGALT00010071667	NA	19	5290493	5292416
ENSGALG00010029645	0	NA	NA	NA	NA	ENSGALT00010071677	NF2L	19	5313941	5335975
ENSGALG00010029651	0	NA	NA	NA	NA	ENSGALT00010071689	CHAD	18	10987162	10994839
ENSGALG00010029680	0	NA	NA	NA	NA	ENSGALT00010071786	OTOP3	18	11194314	11201444
ENSGALG00010029714	0	NA	NA	NA	NA	ENSGALT00010071871	MCHR1	18	11506083	11510501
ENSGALG00010029751	0	NA	NA	NA	NA	ENSGALT00010071977	SPATA22	19	7195363	7201364
ENSGALG00010029760	0	NA	NA	NA	NA	ENSGALT00010071995	SHISA6	18	1879496	2097152
ENSGALG00010029762	0	NA	NA	NA	NA	ENSGALT00010072001	SLC47A2	19	7337766	7344838
ENSGALG00010029769	0	NA	NA	NA	NA	ENSGALT00010072023	NA	19	7414012	7415961
ENSGALG00010029779	0	NA	NA	NA	NA	ENSGALT00010072042	OPNP	19	7534710	7537505
ENSGALG00010029785	0	NA	NA	NA	NA	ENSGALT00010072058	NA	19	4742664	4743407
ENSGALG00010029786	0	NA	NA	NA	NA	ENSGALT00010072059	NA	19	4950305	4950559
ENSGALG00010029788	0	NA	NA	NA	NA	ENSGALT00010072064	NA	18	5335045	5341614
ENSGALG00010029789	0	NA	NA	NA	NA	ENSGALT00010072063	BHLHA9	19	6792573	6793553
ENSGALG00010029930	0	NA	NA	NA	NA	ENSGALT00010072340	ARHGAP44	18	2836631	2857594
ENSGALG00010029931	0	NA	NA	NA	NA	ENSGALT00010072344	NA	18	2861999	2874035
ENSGALG00010029942	0	NA	NA	NA	NA	ENSGALT00010072370	NA	19	252917	257713
ENSGALG00010029945	0	NA	NA	NA	NA	ENSGALT00010072375	CCL4	19	913121	915305
ENSGALG00010029949	0	NA	NA	NA	NA	ENSGALT00010072380	KIF2B	18	6264214	6266133
ENSGALG00010029956	0	NA	NA	NA	NA	ENSGALT00010072388	CCLI5	19	5275480	5277105
ENSGALG00010007919	681.511	15.0008	3.20458	6.5526e-23	2.0081e-21	ENSGALT00010018865	IL17F	3	107359430	107362106
ENSGALG00010015647	269.647	13.6479	2.99011	6.05583e-28	2.42422e-26	ENSGALT00010037697	PDZD2	Z	10009151	10099827
ENSGALG00010013332	146.066	12.6078	2.91267	3.31434e-24	1.08863e-22	ENSGALT00010032087	LUM	1	44041576	44054368
ENSGALG00010025577	72.4511	11.5428	2.88579	8.30245e-19	1.96953e-17	ENSGALT00010062410	PTH2R	2	3589214	3695785
ENSGALG00010012274	47.6404	11.0651	2.86306	1.11335e-18	2.5931e-17	ENSGALT00010029398	B4GALNT3	1	60356304	60414354
ENSGALG00010007922	708.124	10.9129	1.8871	8.28223e-11	9.74246e-10	ENSGALT00010018882	IL17A	3	107368321	107370478
ENSGALG00010018193	58.3531	10.8635	3.06573	1.70451e-10	1.94606e-09	ENSGALT00010044023	ANK1	22	2784680	2833907
ENSGALG00010006175	8281.65	10.808	0.296462	2.75635e-294	3.53089e-290	ENSGALT00010014702	IL2RA	1	4023671	4043101
ENSGALG00010008637	59.6328	10.4668	3.75646	5.86126e-06	3.53165e-05	ENSGALT00010020603	RGS7	3	35567288	35819840
ENSGALG00010011688	37.9834	10.383	2.76714	1.90857e-16	3.78464e-15	ENSGALT00010027962	PDE3A	1	64942643	65179434
ENSGALG00010019875	358.815	10.3446	0.837445	1.7606e-33	9.39721e-32	ENSGALT00010048020	PLEKHH1	5	28319337	28371192
ENSGALG00010007987	127.12	10.2765	1.31023	1.08179e-22	3.27606e-21	ENSGALT00010019033	NA	4	34183943	34189485
ENSGALG00010014862	32.1189	10.2697	2.76291	6.74246e-17	1.37973e-15	ENSGALT00010035766	NA	Z	10140693	10141932
ENSGALG00010010434	1977.94	9.85868	0.366826	3.08509e-158	4.94e-155	ENSGALT00010025001	PROM1	4	76039356	76098054
ENSGALG00010022382	100.298	9.83333	1.34481	1.41761e-19	3.52613e-18	ENSGALT00010054418	CALB2	11	1508701	1513328
ENSGALG00010028041	2555.75	9.75261	0.395873	1.03298e-135	8.82166e-133	ENSGALT00010067950	RORC	25	2929338	2932901
ENSGALG00010028006	9126.39	9.5472	0.438605	4.23295e-109	1.86979e-106	ENSGALT00010067885	NA	25	2833626	2841834
ENSGALG00010003372	28.3541	9.54018	3.63315	1.52981e-05	8.50187e-05	ENSGALT00010007872	ENOX1	1	166671040	167037555
ENSGALG00010015035	17.8446	9.16349	2.68514	5.9334e-13	8.58835e-12	ENSGALT00010036157	SLC35F1	3	62751673	63001451
ENSGALG00010007867	223.416	8.6971	0.643626	5.63143e-41	3.83716e-39	ENSGALT00010018722	ZNF516	2	90397574	90526009
ENSGALG00010029367	829.557	8.44208	0.670085	6.70116e-40	4.40214e-38	ENSGALT00010071021	DUSP14	19	9065226	9090598
ENSGALG00010005190	677.032	8.36716	0.399197	2.2143e-97	7.46451e-95	ENSGALT00010012261	NA	2	103027216	103034665
ENSGALG00010014614	82.4291	8.36054	1.05157	1.54643e-15	2.80989e-14	ENSGALT00010035089	GHR	Z	13962276	14094487
ENSGALG00010019426	10.9133	8.35552	2.66114	3.57056e-10	3.89267e-09	ENSGALT00010046944	GRM7	12	19044624	19268738
ENSGALG00010022117	36.8134	8.34035	1.35709	4.78088e-14	7.5984e-13	ENSGALT00010053790	FAM20C	14	1738288	1790836
ENSGALG00010011570	770.312	8.30637	0.387467	5.4924e-102	2.06934e-99	ENSGALT00010027691	RGL1	8	7662502	7729686
ENSGALG00010004760	298.505	8.16566	0.54391	2.76355e-50	2.97488e-48	ENSGALT00010011062	THBS2	3	41028065	41060665
ENSGALG00010021622	8.86553	7.93231	2.70529	3.91993e-08	3.31011e-07	ENSGALT00010052520	PTHLH	1	72858164	72871051
ENSGALG00010010467	92.7192	7.91191	0.961819	4.26187e-17	8.89163e-16	ENSGALT00010025015	FGFBP2	4	76098099	76101433
ENSGALG00010020013	182.818	7.7632	0.584697	3.8458e-40	2.5793e-38	ENSGALT00010048330	ADAM8	6	10046215	10058000
ENSGALG00010027095	7.3375	7.73431	2.70952	9.50409e-08	7.59972e-07	ENSGALT00010065676	SCN5A	2	5433099	5638470
ENSGALG00010005035	176.827	7.72347	0.575432	1.63419e-41	1.163e-39	ENSGALT00010011857	NECTIN3	1	88441627	88503941
ENSGALG00010023159	746.459	7.72093	0.365009	1.03696e-100	3.79528e-98	ENSGALT00010056456	DAW1	9	9217329	9243608
ENSGALG00010013828	7.88154	7.55529	2.62655	5.63821e-08	4.64174e-07	ENSGALT00010033204	PTN	1	57693551	57782583
ENSGALG00010016421	6.29051	7.52449	2.83761	8.75847e-07	6.03853e-06	ENSGALT00010039567	NA	10	20005365	20010464
ENSGALG00010010298	6.62978	7.5079	2.6972	2.26948e-07	1.71618e-06	ENSGALT00010024621	KCNIP4	4	74095758	74477824
ENSGALG00010006499	8308.02	7.40997	0.245813	8.01337e-201	3.42171e-197	ENSGALT00010015457	CCR6	3	42155330	42166284
ENSGALG00010003958	89.7465	7.40898	0.787605	2.07355e-21	5.73696e-20	ENSGALT00010009152	CYSLTR2	1	168785413	168795646
ENSGALG00010023125	6.91034	7.39858	2.5895	4.75055e-08	3.96447e-07	ENSGALT00010056435	COL20A1	20	9164831	9214811
ENSGALG00010002774	8.07979	7.2921	2.57107	8.15734e-08	6.59278e-07	ENSGALT00010006430	TBX18	3	76935443	76958100
ENSGALG00010021671	9.73236	7.25777	2.62844	4.71829e-07	3.41862e-06	ENSGALT00010052641	TNFRSF13B	14	4659204	4664017
ENSGALG00010027706	1242.05	7.21861	0.271982	2.55572e-156	3.27388e-153	ENSGALT00010067152	GSN	17	9005165	9031107
ENSGALG00010004391	195.322	7.19657	0.500543	4.12963e-47	3.86136e-45	ENSGALT00010010265	AGR3	2	28495995	28506435
ENSGALG00010023956	19.967	7.10619	1.59206	4.10113e-08	3.45401e-07	ENSGALT00010058351	KREMEN1	15	7809406	7830683
ENSGALG00010023671	617.431	7.08047	0.368464	3.39809e-83	9.67322e-81	ENSGALT00010057672	NA	24	5486060	5491772
ENSGALG00010007934	5.47739	7.04063	2.59483	4.16452e-07	3.04495e-06	ENSGALT00010018934	PKHD1	3	107404059	107634778
ENSGALG00010023872	619.398	6.97176	0.866428	3.63295e-17	7.64173e-16	ENSGALT00010058167	CCL20	9	9206095	9208357
ENSGALG00010009517	5.83008	6.93351	2.79681	1.46779e-05	8.18922e-05	ENSGALT00010022720	CLNK	4	77719578	77776561
ENSGALG00010005568	7.43397	6.73416	2.70091	1.16935e-05	6.64567e-05	ENSGALT00010013343	PLEKHG1	3	48194601	48323733
ENSGALG00010005790	4.25445	6.69992	2.80551	2.27439e-05	0.000123036	ENSGALT00010013804	MUSK	Z	67406024	67450765
ENSGALG00010027729	319.533	6.6575	0.463329	6.32989e-48	6.05118e-46	ENSGALT00010067220	EPS8L3	26	1307547	1325449
ENSGALG00010020194	6.32016	6.62508	2.54349	1.92071e-06	1.25468e-05	ENSGALT00010048771	PRICKLE2	12	13817353	13907269
ENSGALG00010004880	16.405	6.62165	1.41421	7.29695e-09	6.81297e-08	ENSGALT00010011405	STAP1	4	51116517	51126407
ENSGALG00010013715	616.904	6.59557	0.365531	3.69727e-76	8.77074e-74	ENSGALT00010032955	IL1R1	1	133914645	133937543
ENSGALG00010001856	8.2425	6.56988	2.60279	8.25216e-06	4.84021e-05	ENSGALT00010004214	CHST15	6	32643763	32686894
ENSGALG00010023130	4.22436	6.56917	2.70591	1.47074e-05	8.19849e-05	ENSGALT00010056370	DYNLT5	8	28250624	28252948
ENSGALG00010007183	5.15752	6.54019	3.2103	0.000286484	0.0012241	ENSGALT00010017136	VOPP1	2	51648556	51747264
ENSGALG00010008009	29.9132	6.52313	0.958779	5.88724e-12	7.78282e-11	ENSGALT00010019092	GPLD1	2	57555147	57577671
ENSGALG00010013744	531.713	6.51728	0.592539	1.07701e-31	5.32683e-30	ENSGALT00010032984	NA	1	133942197	133957406
ENSGALG00010010395	5.38359	6.51147	2.76352	3.91662e-05	0.000200768	ENSGALT00010024846	GRP	Z	1240944	1245675
ENSGALG00010027275	82.863	6.48735	0.604036	2.65025e-27	1.03822e-25	ENSGALT00010066128	CPAMD8	28	4659947	4700661
ENSGALG00010021914	47.7407	6.46027	0.709227	1.30484e-19	3.25195e-18	ENSGALT00010053301	NA	10	619941	636971
FOXP3	1039.39	6.45059	0.300284	1.39435e-103	5.41261e-101	FOXP3	FOXP3	NA	NA	NA
ENSGALG00010022662	5.45633	6.43439	2.58921	7.45839e-06	4.40501e-05	ENSGALT00010055126	GFRA1	6	29397270	29537416
ENSGALG00010023250	17.0335	6.42552	1.42265	2.58821e-08	2.24323e-07	ENSGALT00010056682	FZD10	15	3407744	3442339
ENSGALG00010013797	509.09	6.41382	0.288945	6.17987e-110	2.82729e-107	ENSGALT00010033164	IL1RL1	1	133978131	134005547
ENSGALG00010009740	273.817	6.35879	0.290964	2.22091e-106	9.48327e-104	ENSGALT00010023273	LRRC73	3	30610588	30616494
ENSGALG00010027997	4.44408	6.34978	2.58944	8.66677e-06	5.06022e-05	ENSGALT00010067861	NA	12	111297	120627
ENSGALG00010016665	183.842	6.33826	0.402925	4.95783e-56	6.28809e-54	ENSGALT00010040177	NA	2	46149029	46156037
ENSGALG00010023235	2555.1	6.32964	0.225742	2.60817e-174	6.68214e-171	ENSGALT00010056662	NA	8	28313354	28326345
ENSGALG00010002312	104.094	6.29023	0.745868	2.49624e-18	5.66965e-17	ENSGALT00010005226	NA	1	193459033	193478074
ENSGALG00010022597	427.575	6.27258	0.451571	2.04345e-45	1.79292e-43	ENSGALT00010054998	SLCO4A1	20	8523010	8548327
ENSGALG00010014102	10.0485	6.268	1.51188	6.2372e-08	5.10534e-07	ENSGALT00010033858	TRIM2	4	19266441	19340397
ENSGALG00010000615	18.0737	6.2631	1.01897	2.75291e-10	3.05588e-09	ENSGALT00010001305	NA	29	68561	73033
ENSGALG00010020896	122.604	6.22859	1.05287	9.82387e-11	1.15347e-09	ENSGALT00010050509	MARCO	7	28099485	28129253
ENSGALG00010021228	36.4097	6.20779	0.902361	8.38326e-13	1.19721e-11	ENSGALT00010051449	ESRP2	11	2898885	2942792
ENSGALG00010028601	504.081	6.1512	0.614176	4.52775e-25	1.56335e-23	ENSGALT00010069268	ANO8	28	3858645	3868999
ENSGALG00010008203	67.2283	6.12429	0.960977	1.11492e-11	1.43394e-10	ENSGALT00010019621	CXCL13	4	34561104	34562394
ENSGALG00010017860	1408.26	6.10739	0.271509	5.43458e-114	2.78468e-111	ENSGALT00010043177	CYSLTR1	4	1302212	1376965
ENSGALG00010012398	3.92284	6.08786	2.67103	5.10884e-05	0.000255342	ENSGALT00010029696	NA	13	2034189	2034596
ENSGALG00010012472	25.4505	6.08469	1.52085	1.4132e-06	9.40907e-06	ENSGALT00010029910	IL22	1	35228884	35231341
ENSGALG00010021721	240.294	6.0805	0.552679	1.96942e-29	8.49437e-28	ENSGALT00010052788	TP53I11	5	21713649	21733073
ENSGALG00010001628	802.084	6.04692	0.586514	1.91186e-27	7.53566e-26	ENSGALT00010003720	MAPK11	1	20591528	20622092
ENSGALG00010013757	107.232	6.00269	0.463857	1.38054e-38	8.75483e-37	ENSGALT00010033023	DGKI	1	57480943	57686582
ENSGALG00010002251	3.62963	5.98526	2.61918	4.24576e-05	0.000215912	ENSGALT00010005090	GRK5	6	30821487	30978964
ENSGALG00010027924	81.0517	5.93317	0.637604	6.23933e-22	1.78009e-20	ENSGALT00010067683	NA	28	2617523	2631837
ENSGALG00010014355	103.398	5.90796	0.580305	8.14838e-26	2.96536e-24	ENSGALT00010034560	RAB20	1	139065400	139089205
ENSGALG00010020507	20.1481	5.85393	1.06491	2.34245e-08	2.04267e-07	ENSGALT00010049558	ANKRD1	6	20401373	20410128
ENSGALG00010010871	137.195	5.8366	1.14713	7.11779e-09	6.65054e-08	ENSGALT00010026012	GCNT2	2	62989249	63004305
ENSGALG00010005457	9.66318	5.78299	1.71693	7.4586e-06	4.40501e-05	ENSGALT00010013030	SEMA3D	1	8899137	9042001
ENSGALG00010022401	5.58442	5.77931	2.57935	6.27851e-05	0.000309043	ENSGALT00010054455	LCAT	11	1061123	1068084
ENSGALG00010005263	4.57205	5.77579	3.17982	0.00108864	0.0040375	ENSGALT00010012469	NA	31	1388357	1617269
ENSGALG00010013377	3.66651	5.69929	2.64179	0.000145893	0.000658987	ENSGALT00010032210	PLEKHG7	1	44634684	44668124
ENSGALG00010013292	758.168	5.67429	0.312005	2.53125e-75	5.79024e-73	ENSGALT00010031972	PRDM1	3	68037917	68144103
ENSGALG00010029778	4.11896	5.63383	3.03148	0.000768312	0.00295736	ENSGALT00010072041	DOC2B	19	7515930	7534325
ENSGALG00010025692	997.011	5.62861	0.243524	9.90228e-122	6.34241e-119	ENSGALT00010062715	NA	9	5028468	5039541
ENSGALG00010005839	96.0858	5.59761	0.431579	3.5796e-39	2.30426e-37	ENSGALT00010013924	RPS6KA2	3	42251633	42514548
ENSGALG00010015205	46.7692	5.59423	0.556503	4.70849e-24	1.53086e-22	ENSGALT00010036644	BPIFB3	20	10629758	10638321
ENSGALG00010010409	3.80364	5.59248	2.57291	9.54993e-05	0.000449099	ENSGALT00010024887	RAX	Z	1250244	1251953
TNFA	224.251	5.58229	0.315938	3.80458e-70	7.61511e-68	TNFA	TNFA	NA	NA	NA
ENSGALG00010005421	7.8196	5.57639	1.41303	9.25015e-07	6.33999e-06	ENSGALT00010012913	NA	31	1736894	1935877
ENSGALG00010011295	3.04133	5.57612	2.89661	0.000533167	0.00213701	ENSGALT00010026965	NA	3	107010937	107030564
ENSGALG00010003259	3.51382	5.55169	3.14068	0.00107283	0.00398463	ENSGALT00010007636	VEGFC	4	44043322	44114581
ENSGALG00010002972	5.7798	5.51438	2.53651	9.21908e-05	0.000434498	ENSGALT00010006952	ME1	3	77448702	77617495
ENSGALG00010023240	3.88841	5.47987	2.61592	0.000161778	0.000725114	ENSGALT00010056677	PIWIL1	15	3355170	3373360
ENSGALG00010022473	18.2684	5.47497	0.849132	2.93967e-11	3.65248e-10	ENSGALT00010054670	ZNF385A	34	745032	749817
ENSGALG00010013308	3.74391	5.46775	3.24226	0.001488	0.00533332	ENSGALT00010032023	NMU	4	64556177	64567802
ENSGALG00010012725	177.046	5.4439	0.356946	3.00528e-53	3.5646e-51	ENSGALT00010030453	NA	4	17360842	17394161
ENSGALG00010024964	3557.42	5.41105	0.153885	3.93679e-272	2.52151e-268	ENSGALT00010060964	ITM2C	9	5046218	5066337
ENSGALG00010005800	91.6648	5.38866	0.65951	2.90365e-17	6.14806e-16	ENSGALT00010013838	FRMD4A	1	7458576	7816711
ENSGALG00010005377	18.9852	5.38766	0.840219	5.26331e-11	6.34272e-10	ENSGALT00010012782	EMCN	4	59695589	59739097
ENSGALG00010001436	3.15913	5.38726	3.14718	0.00113534	0.00419369	ENSGALT00010003305	NA	2	30435253	30457885
ENSGALG00010021047	39.5343	5.38664	0.60217	3.12319e-20	8.13172e-19	ENSGALT00010050920	TMC5	14	8506844	8535953
ENSGALG00010008111	259.953	5.38263	0.32552	9.04042e-63	1.4476e-60	ENSGALT00010019343	SYTL2	1	190169172	190222369
ENSGALG00010001082	203.967	5.3532	0.510866	3.22193e-27	1.25832e-25	ENSGALT00010002409	P2RY1	9	23074028	23080835
ENSGALG00010000715	34.5924	5.34047	0.912641	8.92767e-10	9.35105e-09	ENSGALT00010001523	PCDH20	1	161770430	161775675
ENSGALG00010027945	17.2493	5.3056	1.07979	2.24782e-07	1.70181e-06	ENSGALT00010067735	DCST2	25	2059265	2070416
ENSGALG00010017278	3293.97	5.29391	0.233639	1.9004e-115	1.01434e-112	ENSGALT00010041665	CCR5	2	42584752	42609141
ENSGALG00010005521	3157.43	5.27754	0.18015	2.04645e-190	6.55375e-187	ENSGALT00010013208	SYTL3	3	51767830	51793914
ENSGALG00010013857	698.592	5.20953	0.233329	5.17298e-111	2.54869e-108	ENSGALT00010033244	IL18RAP	1	134035672	134051127
ENSGALG00010029662	3.51765	5.20675	3.20792	0.0017701	0.00623968	ENSGALT00010071715	NA	18	11055688	11057230
ENSGALG00010020438	196.231	5.19976	0.472111	1.68671e-29	7.32433e-28	ENSGALT00010049413	HTR7	6	20347157	20377945
ENSGALG00010019673	9.5883	5.17741	1.15284	1.5691e-06	1.03609e-05	ENSGALT00010047483	NID2	5	57861576	57873536
ENSGALG00010023069	121.99	5.17548	0.338107	1.19014e-53	1.46594e-51	ENSGALT00010056182	DEPTOR	20	9149479	9163483
ENSGALG00010001287	3.56801	5.15922	3.07928	0.00147974	0.00530521	ENSGALT00010002976	PLPP4	6	31309650	31357684
ENSGALG00010002827	3.72304	5.15192	2.82967	0.000783736	0.00300859	ENSGALT00010006547	SBSPON	2	117356773	117369750
ENSGALG00010027534	40.0885	5.14613	0.744249	1.74985e-13	2.65588e-12	ENSGALT00010066690	KCNN3	25	1985504	2008434
ENSGALG00010016030	113.738	5.13733	0.963318	3.96125e-09	3.80958e-08	ENSGALT00010038592	TGM4	2	43072806	43083354
ENSGALG00010001144	3.25065	5.03929	2.61487	0.000478202	0.00193792	ENSGALT00010002602	CDKN2B	Z	83341829	83345255
ENSGALG00010002539	35.4593	5.039	0.648805	1.12884e-15	2.08064e-14	ENSGALT00010005881	SNAP91	3	77335414	77406514
ENSGALG00010027734	314.093	5.01609	0.386223	5.93645e-40	3.91989e-38	ENSGALT00010067228	CSF1	26	1323460	1330072
ENSGALG00010012768	2.67003	5.00519	2.77969	0.000849565	0.00323319	ENSGALT00010030664	EPS8	1	62993338	63124660
ENSGALG00010002766	10.195	4.95277	1.03749	3.99667e-07	2.93058e-06	ENSGALT00010006401	NANOS1	6	30752727	30753685
ENSGALG00010015809	52.2196	4.94747	0.530462	3.41259e-22	1.00035e-20	ENSGALT00010038070	PCOLCE2	9	10224992	10245942
ENSGALG00010009146	119.299	4.93485	0.933637	1.88833e-09	1.89425e-08	ENSGALT00010021834	CXCL13L3	4	34564565	34566645
ENSGALG00010005670	41.0653	4.92687	0.600345	1.52565e-17	3.2957e-16	ENSGALT00010013547	SGMS2	4	37554013	37584664
ENSGALG00010009096	2.62031	4.88724	2.59515	0.000482925	0.00195397	ENSGALT00010021685	NA	Z	9606451	9612096
ENSGALG00010016920	46.7558	4.88162	0.832742	1.52508e-10	1.7537e-09	ENSGALT00010040843	C1QA	21	6062323	6064366
ENSGALG00010013648	1679.86	4.85817	0.224105	4.6553e-106	1.92369e-103	ENSGALT00010032936	NAV3	1	38624039	39016857
ENSGALG00010003791	105.209	4.85531	0.643556	1.3572e-15	2.48368e-14	ENSGALT00010008787	ITGB8	2	29889555	29950207
ENSGALG00010029661	5.73994	4.84781	1.7914	0.000164164	0.000734013	ENSGALT00010071714	KRABZFP	18	11051029	11052977
ENSGALG00010026625	3.27203	4.80828	3.11683	0.00209111	0.00721441	ENSGALT00010064646	NA	9	9187888	9194275
ENSGALG00010017946	290.699	4.80593	0.262153	4.73645e-76	1.10316e-73	ENSGALT00010043368	PTGDR	5	57880272	57883325
ENSGALG00010029723	571.071	4.80009	0.203308	9.05365e-125	6.10407e-122	ENSGALT00010071898	ADORA2B	19	6923823	6934434
ENSGALG00010002439	6.28931	4.79868	2.43949	0.000274548	0.00117979	ENSGALT00010005614	GPR82	1	111979696	111982521
ENSGALG00010016165	480.384	4.78357	0.408808	7.30216e-33	3.80246e-31	ENSGALT00010038841	KK34	13	16332369	16334476
ENSGALG00010007302	14.4274	4.77387	1.12597	2.61426e-06	1.67193e-05	ENSGALT00010017433	CDH11	11	11764734	11844190
ENSGALG00010018099	2997.88	4.76962	0.170865	7.74876e-173	1.65436e-169	ENSGALT00010043749	SMAD3	10	18814455	18878841
ENSGALG00010001967	2.45888	4.76911	2.92096	0.00171501	0.00606217	ENSGALT00010004509	LAMA1	2	99141272	99240408
ENSGALG00010021904	5.91811	4.75281	1.50143	1.57234e-05	8.7269e-05	ENSGALT00010053260	NA	10	610258	616131
ENSGALG00010015071	86.5516	4.73485	0.460164	2.31664e-26	8.65194e-25	ENSGALT00010036267	SNAI1	20	14133510	14137538
ENSGALG00010015318	105.985	4.70797	0.475725	8.12626e-25	2.76855e-23	ENSGALT00010036844	SALL4	20	13430811	13445002
ENSGALG00010028004	403.092	4.69034	0.307544	1.24593e-53	1.52003e-51	ENSGALT00010067876	NA	25	2828480	2833057
ENSGALG00010017954	17.1967	4.68433	0.735038	3.62228e-11	4.43808e-10	ENSGALT00010043392	PTGER2	5	57886644	57890428
ENSGALG00010025618	8.22857	4.67574	1.41858	5.8221e-05	0.000287625	ENSGALT00010062522	ADIPOQ	9	4886009	4891079
ENSGALG00010027510	166.903	4.65695	0.314268	5.71767e-51	6.36899e-49	ENSGALT00010066641	RHOC	26	3591364	3597178
ENSGALG00010017351	4058.53	4.64785	0.334379	5.75854e-46	5.19486e-44	ENSGALT00010041853	CCR2	2	42600488	42609141
ENSGALG00010023883	15412.2	4.64287	0.194806	1.77591e-126	1.26386e-123	ENSGALT00010058193	TBX21	27	3738045	3745300
ENSGALG00010021999	32.4928	4.62938	1.10206	8.58161e-07	5.93257e-06	ENSGALT00010053495	ANKRD22	6	19940235	19974426
ENSGALG00010018413	5.41266	4.62822	1.63454	0.000115888	0.000535928	ENSGALT00010044476	SLC15A2	7	25961656	26053724
ENSGALG00010017647	12.2958	4.5898	1.09538	2.79211e-06	1.77929e-05	ENSGALT00010042654	ITGA9	2	48626620	48849460
ENSGALG00010007243	381.274	4.58296	0.384444	4.98613e-34	2.71797e-32	ENSGALT00010017291	BEAN1	11	11107932	11148216
ENSGALG00010005425	468.926	4.56258	0.304628	2.92363e-53	3.50016e-51	ENSGALT00010012916	ELAPOR2	1	8146280	8238788
ENSGALG00010006277	13.6866	4.56207	0.961299	4.97459e-07	3.59214e-06	ENSGALT00010014966	GNG10	Z	67075246	67081225
ENSGALG00010021222	38.4331	4.55772	0.815916	1.00388e-09	1.04721e-08	ENSGALT00010051428	NTN4L	12	10899693	10943197
ENSGALG00010021761	76.7801	4.55743	0.718666	7.4412e-12	9.68717e-11	ENSGALT00010052902	MAFB	20	5032142	5035974
ENSGALG00010010938	102.379	4.54921	0.37756	5.30456e-35	3.04715e-33	ENSGALT00010026197	FZD6	2	128958440	128985750
ENSGALG00010014934	10.1315	4.54793	1.50469	8.26333e-05	0.000393507	ENSGALT00010035918	MAMDC2	Z	35493956	35559760
ENSGALG00010011231	135.995	4.54736	0.366606	1.55842e-36	9.4613e-35	ENSGALT00010026821	PLBD1	1	48920953	48981277
ENSGALG00010014867	26.0894	4.53324	0.916877	5.52906e-08	4.56362e-07	ENSGALT00010035868	TP63	9	13741157	13853956
ENSGALG00010010924	471.113	4.49608	0.276825	4.96928e-61	7.40191e-59	ENSGALT00010026164	NA	8	6087796	6106032
ENSGALG00010022834	3.71983	4.49605	2.71557	0.0014482	0.00520522	ENSGALT00010055566	CHRNA7	10	6676089	6718428
ENSGALG00010001796	3.88033	4.48501	2.54032	0.000861369	0.00327409	ENSGALT00010004091	SLCO2B1	1	194427059	194470814
ENSGALG00010011321	115.274	4.47904	0.577321	2.63794e-16	5.17488e-15	ENSGALT00010027076	MAP2	7	2441312	2633123
ENSGALG00010021500	2.11728	4.47024	3.24789	0.00359784	0.0116252	ENSGALT00010052135	FOXN4	15	6691693	6708046
ENSGALG00010027892	6.52113	4.46808	1.31049	7.14285e-05	0.000345543	ENSGALT00010067611	SHE	25	1943489	1949565
ENSGALG00010007927	51.1182	4.45878	0.924095	1.66555e-08	1.47959e-07	ENSGALT00010018906	DLL1	3	40510746	40522844
ENSGALG00010027726	2.17888	4.45381	2.98607	0.00268463	0.00899089	ENSGALT00010067213	GNAT2	26	1290272	1294735
ENSGALG00010029579	3.23774	4.44627	2.81377	0.00204331	0.00707426	ENSGALT00010071497	GALNT17	19	1595906	1781459
ENSGALG00010012034	23.8624	4.44552	0.641994	7.88848e-13	1.13159e-11	ENSGALT00010028818	ARHGEF9	4	11644692	11836644
ENSGALG00010004372	30.5194	4.44494	0.569697	8.73906e-16	1.63189e-14	ENSGALT00010010219	SYNJ2	3	51467552	51531393
ENSGALG00010012780	8.13316	4.4428	1.56334	6.73058e-05	0.000328077	ENSGALT00010030627	FABP7	3	60861543	60867071
ENSGALG00010011475	2.32011	4.44002	2.90642	0.00223824	0.00767244	ENSGALT00010027475	NDP	1	111261780	111281759
ENSGALG00010021725	45.5745	4.43228	0.615793	2.41287e-14	3.93243e-13	ENSGALT00010052797	SH2D6	6	21885597	21981897
ENSGALG00010020950	734.962	4.40966	0.253017	8.08186e-70	1.59275e-67	ENSGALT00010050618	EFHD2	21	4925022	4927808
ENSGALG00010027559	211.4	4.39669	0.521465	1.60095e-18	3.67529e-17	ENSGALT00010066755	NA	17	2555911	2569897
ENSGALG00010012087	17.5524	4.39003	0.781222	2.87679e-09	2.82605e-08	ENSGALT00010028962	TMEM171	Z	25454368	25471484
ENSGALG00010023168	2.3011	4.37672	2.7744	0.00208239	0.00719208	ENSGALT00010056464	SPHKAP	9	9237468	9304720
[truncated: 14,956 more rows]

## Sheet: CD25negative vs low
GeneID	baseMean	log2FoldChange	lfcSE	pvalue	padj	ensembl_transcript_id	hgnc_symbol	chromosome_name	start_position	end_position
ENSGALG00010000040	0	NA	NA	NA	NA	ENSGALT00010000042	NA	10	20159518	20160697
ENSGALG00010000041	0	NA	NA	NA	NA	ENSGALT00010000043	NA	10	20173286	20174275
ENSGALG00010000079	0	NA	NA	NA	NA	ENSGALT00010000136	NA	JAENSK010000438.1	47004	48660
ENSGALG00010000080	0	NA	NA	NA	NA	ENSGALT00010000137	NA	JAENSK010000438.1	9061	9987
ENSGALG00010000083	0	NA	NA	NA	NA	ENSGALT00010000142	NA	JAENSK010000438.1	30497	31465
ENSGALG00010000101	0	NA	NA	NA	NA	ENSGALT00010000178	NA	JAENSK010000462.1	50953	64436
ENSGALG00010000144	0	NA	NA	NA	NA	ENSGALT00010000272	NA	JAENSK010000483.1	57893	58824
ENSGALG00010000152	0	NA	NA	NA	NA	ENSGALT00010000286	NA	MU179264.1	41807	65223
ENSGALG00010000184	0	NA	NA	NA	NA	ENSGALT00010000361	NA	JAENSK010000620.1	37994	39895
ENSGALG00010000192	0	NA	NA	NA	NA	ENSGALT00010000375	NA	JAENSK010000621.1	31868	36803
ENSGALG00010000198	0	NA	NA	NA	NA	ENSGALT00010000392	NA	JAENSK010000621.1	40637	42335
ENSGALG00010000201	0	NA	NA	NA	NA	ENSGALT00010000396	NA	15	10804074	10806280
ENSGALG00010000204	0	NA	NA	NA	NA	ENSGALT00010000400	NA	32	70010	76985
ENSGALG00010000213	0	NA	NA	NA	NA	ENSGALT00010000417	NA	JAENSK010000630.1	15332	18213
ENSGALG00010000229	0	NA	NA	NA	NA	ENSGALT00010000458	NA	JAENSK010000409.1	8827	9828
ENSGALG00010000237	0	NA	NA	NA	NA	ENSGALT00010000473	NA	JAENSK010000533.1	7195	7424
ENSGALG00010000240	0	NA	NA	NA	NA	ENSGALT00010000481	NA	JAENSK010000533.1	12728	12959
ENSGALG00010000243	0	NA	NA	NA	NA	ENSGALT00010000482	NA	JAENSK010000533.1	18320	18554
ENSGALG00010000244	0	NA	NA	NA	NA	ENSGALT00010000483	NA	JAENSK010000409.1	48617	71238
ENSGALG00010000248	0	NA	NA	NA	NA	ENSGALT00010000492	NA	JAENSK010000383.1	998	2022
ENSGALG00010000261	0	NA	NA	NA	NA	ENSGALT00010000506	NA	JAENSK010000383.1	27872	29632
ENSGALG00010000271	0	NA	NA	NA	NA	ENSGALT00010000524	RTN4R	15	10342495	10407596
ENSGALG00010000285	0	NA	NA	NA	NA	ENSGALT00010000545	MYLPF	JAENSK010000593.1	1846	29402
ENSGALG00010000295	0	NA	NA	NA	NA	ENSGALT00010000561	NA	JAENSK010000410.1	51486	52606
ENSGALG00010000296	0	NA	NA	NA	NA	ENSGALT00010000563	NA	MU179258.1	233917	236221
ENSGALG00010000304	0	NA	NA	NA	NA	ENSGALT00010000572	NA	JAENSK010000648.1	13403	13738
ENSGALG00010000332	0	NA	NA	NA	NA	ENSGALT00010000632	NA	JAENSK010000532.1	20456	20689
ENSGALG00010000339	0	NA	NA	NA	NA	ENSGALT00010000646	NA	MU179269.1	97246	99729
ENSGALG00010000348	0	NA	NA	NA	NA	ENSGALT00010000662	NA	JAENSK010000614.1	23624	25180
ENSGALG00010000414	0	NA	NA	NA	NA	ENSGALT00010000827	NA	JAENSK010000034.1	2715	5559
ENSGALG00010000433	0	NA	NA	NA	NA	ENSGALT00010000900	NA	15	10069425	10070557
ENSGALG00010000437	0	NA	NA	NA	NA	ENSGALT00010000911	NA	JAENSK010000615.1	34852	37654
ENSGALG00010000440	0	NA	NA	NA	NA	ENSGALT00010000914	NA	15	10074428	10081103
ENSGALG00010000451	0	NA	NA	NA	NA	ENSGALT00010000939	NA	JAENSK010000584.1	10628	13700
ENSGALG00010000459	0	NA	NA	NA	NA	ENSGALT00010000947	NA	MU179266.1	138298	140929
ENSGALG00010000461	0	NA	NA	NA	NA	ENSGALT00010000957	NA	MU179266.1	143640	144650
ENSGALG00010000502	0	NA	NA	NA	NA	ENSGALT00010001054	NA	JAENSK010000638.1	4045	34854
ENSGALG00010000509	0	NA	NA	NA	NA	ENSGALT00010001061	NA	JAENSK010000638.1	6300	7210
ENSGALG00010000514	0	NA	NA	NA	NA	ENSGALT00010001065	NA	JAENSK010000638.1	7248	7392
ENSGALG00010000515	0	NA	NA	NA	NA	ENSGALT00010001067	NA	JAENSK010000638.1	14690	15077
ENSGALG00010000519	0	NA	NA	NA	NA	ENSGALT00010001071	NA	JAENSK010000638.1	18954	19369
ENSGALG00010000524	0	NA	NA	NA	NA	ENSGALT00010001076	NA	JAENSK010000638.1	23337	28523
ENSGALG00010000528	0	NA	NA	NA	NA	ENSGALT00010001084	NA	JAENSK010000638.1	32527	32938
ENSGALG00010000530	0	NA	NA	NA	NA	ENSGALT00010001090	NA	JAENSK010000638.1	10280	10678
ENSGALG00010000571	0	NA	NA	NA	NA	ENSGALT00010001191	NA	MU179271.1	52758	81183
ENSGALG00010000576	0	NA	NA	NA	NA	ENSGALT00010001208	NOS1	15	11293543	11323237
ENSGALG00010000591	0	NA	NA	NA	NA	ENSGALT00010001243	SBK2	2	78035810	78046295
ENSGALG00010000594	0	NA	NA	NA	NA	ENSGALT00010001247	NA	2	71725541	71726899
ENSGALG00010000600	0	NA	NA	NA	NA	ENSGALT00010001268	NA	2	71615051	71616559
ENSGALG00010000617	0	NA	NA	NA	NA	ENSGALT00010001310	NA	29	53900	54563
ENSGALG00010000620	0	NA	NA	NA	NA	ENSGALT00010001312	NA	MU179273.1	47896	48875
ENSGALG00010000624	0	NA	NA	NA	NA	ENSGALT00010001322	NA	29	76890	96558
ENSGALG00010000629	0	NA	NA	NA	NA	ENSGALT00010001327	NA	MU179273.1	55207	55853
ENSGALG00010000631	0	NA	NA	NA	NA	ENSGALT00010001332	NA	36	16213	18902
ENSGALG00010000638	0	NA	NA	NA	NA	ENSGALT00010001339	NA	29	344156	348674
ENSGALG00010000640	0	NA	NA	NA	NA	ENSGALT00010001344	NA	29	364337	383189
ENSGALG00010000648	0	NA	NA	NA	NA	ENSGALT00010001358	NA	29	402594	407441
ENSGALG00010000661	0	NA	NA	NA	NA	ENSGALT00010001385	NA	29	514166	517785
ENSGALG00010000678	0	NA	NA	NA	NA	ENSGALT00010001423	NA	29	485652	486943
ENSGALG00010000679	0	NA	NA	NA	NA	ENSGALT00010001424	NA	29	488077	512460
ENSGALG00010000680	0	NA	NA	NA	NA	ENSGALT00010001425	NA	29	499661	501352
ENSGALG00010000682	0	NA	NA	NA	NA	ENSGALT00010001427	NA	29	537560	537938
ENSGALG00010000689	0	NA	NA	NA	NA	ENSGALT00010001453	NA	36	74538	75497
ENSGALG00010000705	0	NA	NA	NA	NA	ENSGALT00010001493	NA	2	80437423	80441607
ENSGALG00010000708	0	NA	NA	NA	NA	ENSGALT00010001507	NA	29	588338	658509
ENSGALG00010000716	0	NA	NA	NA	NA	ENSGALT00010001526	NA	29	667526	669927
ENSGALG00010000719	0	NA	NA	NA	NA	ENSGALT00010001539	NA	MU179272.1	221645	222058
ENSGALG00010000723	0	NA	NA	NA	NA	ENSGALT00010001545	NA	MU179272.1	273247	274631
ENSGALG00010000731	0	NA	NA	NA	NA	ENSGALT00010001565	NA	29	435029	439415
ENSGALG00010000737	0	NA	NA	NA	NA	ENSGALT00010001572	NA	29	339151	341733
ENSGALG00010000792	0	NA	NA	NA	NA	ENSGALT00010001736	NA	2	77983622	77995159
ENSGALG00010000794	0	NA	NA	NA	NA	ENSGALT00010001739	NA	2	78000666	78009161
ENSGALG00010000797	0	NA	NA	NA	NA	ENSGALT00010001744	NA	2	78013005	78024185
ENSGALG00010000801	0	NA	NA	NA	NA	ENSGALT00010001753	NA	MU179274.1	133697	138103
ENSGALG00010000808	0	NA	NA	NA	NA	ENSGALT00010001775	ADCY2	2	78885792	79089849
ENSGALG00010000809	0	NA	NA	NA	NA	ENSGALT00010001776	NA	2	78885843	78886267
ENSGALG00010000811	0	NA	NA	NA	NA	ENSGALT00010001786	NA	2	79201030	79205324
ENSGALG00010000814	0	NA	NA	NA	NA	ENSGALT00010001793	CDH18	2	73861053	74113373
ENSGALG00010000863	0	NA	NA	NA	NA	ENSGALT00010001893	NA	MU179274.1	102952	104557
ENSGALG00010001129	0	NA	NA	NA	NA	ENSGALT00010002563	TM4SF4	9	23555188	23559833
ENSGALG00010001137	0	NA	NA	NA	NA	ENSGALT00010002577	OTOL1	9	21645400	21646498
ENSGALG00010001138	0	NA	NA	NA	NA	ENSGALT00010002582	SPTSSB	9	21655115	21669908
ENSGALG00010001139	0	NA	NA	NA	NA	ENSGALT00010002583	NA	Z	83172921	83176189
ENSGALG00010001146	0	NA	NA	NA	NA	ENSGALT00010002605	FAM69C	2	91498747	91509655
ENSGALG00010001148	0	NA	NA	NA	NA	ENSGALT00010002608	C18orf63	2	91537175	91551134
ENSGALG00010001175	0	NA	NA	NA	NA	ENSGALT00010002712	NA	2	99621795	99653782
ENSGALG00010001176	0	NA	NA	NA	NA	ENSGALT00010002714	IL12A	9	21970550	21972715
ENSGALG00010001184	0	NA	NA	NA	NA	ENSGALT00010002738	NA	Z	83151068	83154332
ENSGALG00010001189	0	NA	NA	NA	NA	ENSGALT00010002748	NA	Z	83014230	83015276
ENSGALG00010001202	0	NA	NA	NA	NA	ENSGALT00010002780	CFTR	1	24715305	24799470
ENSGALG00010001207	0	NA	NA	NA	NA	ENSGALT00010002788	ASZ1	1	24818735	24855571
ENSGALG00010001211	0	NA	NA	NA	NA	ENSGALT00010002797	NA	2	99428333	99428904
ENSGALG00010001217	0	NA	NA	NA	NA	ENSGALT00010002818	NA	9	22321215	22323006
ENSGALG00010001240	0	NA	NA	NA	NA	ENSGALT00010002870	NA	Z	85048663	85050553
ENSGALG00010001241	0	NA	NA	NA	NA	ENSGALT00010002872	NA	Z	85058546	85062043
ENSGALG00010001248	0	NA	NA	NA	NA	ENSGALT00010002896	PTPRZ1	1	23069261	23199789
ENSGALG00010001256	0	NA	NA	NA	NA	ENSGALT00010002906	NA	JAENSK010000437.1	21278	22781
ENSGALG00010001260	0	NA	NA	NA	NA	ENSGALT00010002912	NA	33	103650	110788
ENSGALG00010001261	0	NA	NA	NA	NA	ENSGALT00010002913	NA	JAENSK010000437.1	27187	28176
ENSGALG00010001266	0	NA	NA	NA	NA	ENSGALT00010002922	NA	33	107591	109143
ENSGALG00010001272	0	NA	NA	NA	NA	ENSGALT00010002938	NA	33	112421	114853
ENSGALG00010001273	0	NA	NA	NA	NA	ENSGALT00010002941	NA	9	20872297	20914955
ENSGALG00010001275	0	NA	NA	NA	NA	ENSGALT00010002939	NA	33	140296	164351
ENSGALG00010001280	0	NA	NA	NA	NA	ENSGALT00010002956	NA	33	179811	181309
ENSGALG00010001282	0	NA	NA	NA	NA	ENSGALT00010002962	NA	33	190116	192327
ENSGALG00010001284	0	NA	NA	NA	NA	ENSGALT00010002973	NA	33	214131	215633
ENSGALG00010001290	0	NA	NA	NA	NA	ENSGALT00010002979	NA	33	224685	226543
ENSGALG00010001292	0	NA	NA	NA	NA	ENSGALT00010002988	LOX	Z	84995572	85007085
ENSGALG00010001293	0	NA	NA	NA	NA	ENSGALT00010002989	NA	33	240347	241711
ENSGALG00010001296	0	NA	NA	NA	NA	ENSGALT00010003002	NA	33	1808150	1809842
ENSGALG00010001311	0	NA	NA	NA	NA	ENSGALT00010003032	NA	JAENSK010000384.1	11604	22304
ENSGALG00010001314	0	NA	NA	NA	NA	ENSGALT00010003038	NA	33	1127328	1128869
ENSGALG00010001319	0	NA	NA	NA	NA	ENSGALT00010003052	NA	JAENSK010000002.1	26141	28074
ENSGALG00010001322	0	NA	NA	NA	NA	ENSGALT00010003058	NA	JAENSK010000002.1	49626	51525
ENSGALG00010001325	0	NA	NA	NA	NA	ENSGALT00010003063	NA	33	1508340	1613210
ENSGALG00010001329	0	NA	NA	NA	NA	ENSGALT00010003070	NA	33	1546167	1547691
ENSGALG00010001337	0	NA	NA	NA	NA	ENSGALT00010003080	NA	33	1564546	1565863
ENSGALG00010001348	0	NA	NA	NA	NA	ENSGALT00010003097	NPVF	2	31703931	31707665
ENSGALG00010001356	0	NA	NA	NA	NA	ENSGALT00010003121	NA	33	1591685	1593143
ENSGALG00010001360	0	NA	NA	NA	NA	ENSGALT00010003127	NA	33	1606147	1607671
ENSGALG00010001362	0	NA	NA	NA	NA	ENSGALT00010003131	NA	33	1618575	1619972
ENSGALG00010001370	0	NA	NA	NA	NA	ENSGALT00010003161	NA	33	1637802	1641147
ENSGALG00010001379	0	NA	NA	NA	NA	ENSGALT00010003185	NA	33	1660626	1666914
ENSGALG00010001389	0	NA	NA	NA	NA	ENSGALT00010003212	NA	33	1674870	1705904
ENSGALG00010001393	0	NA	NA	NA	NA	ENSGALT00010003215	NA	33	1685582	1873429
ENSGALG00010001396	0	NA	NA	NA	NA	ENSGALT00010003219	NA	33	1709458	1711316
ENSGALG00010001399	0	NA	NA	NA	NA	ENSGALT00010003225	NA	33	1719435	1720297
ENSGALG00010001401	0	NA	NA	NA	NA	ENSGALT00010003228	NA	33	1760332	1785358
ENSGALG00010001403	0	NA	NA	NA	NA	ENSGALT00010003232	NA	33	1839433	1840705
ENSGALG00010001405	0	NA	NA	NA	NA	ENSGALT00010003235	NA	33	1886550	1888320
ENSGALG00010001408	0	NA	NA	NA	NA	ENSGALT00010003237	NA	33	1893523	1896641
ENSGALG00010001410	0	NA	NA	NA	NA	ENSGALT00010003249	MC2R	2	96079035	96094815
ENSGALG00010001419	0	NA	NA	NA	NA	ENSGALT00010003274	KCND2	1	23681323	23949372
ENSGALG00010001421	0	NA	NA	NA	NA	ENSGALT00010003275	NA	1	23695656	23697188
ENSGALG00010001431	0	NA	NA	NA	NA	ENSGALT00010003296	NA	JAENSK010000658.1	11910	12955
ENSGALG00010001433	0	NA	NA	NA	NA	ENSGALT00010003297	NA	33	1991273	1994916
ENSGALG00010001446	0	NA	NA	NA	NA	ENSGALT00010003343	NA	33	2035060	2037409
ENSGALG00010001447	0	NA	NA	NA	NA	ENSGALT00010003347	GFRAL	3	87242086	87268397
ENSGALG00010001449	0	NA	NA	NA	NA	ENSGALT00010003348	NA	33	2047410	2066185
ENSGALG00010001451	0	NA	NA	NA	NA	ENSGALT00010003349	HCRTR2	3	87271154	87305727
ENSGALG00010001452	0	NA	NA	NA	NA	ENSGALT00010003350	NA	33	2055406	2105581
ENSGALG00010001455	0	NA	NA	NA	NA	ENSGALT00010003357	NA	33	2079159	2080431
ENSGALG00010001464	0	NA	NA	NA	NA	ENSGALT00010003380	NA	33	2094005	2095309
ENSGALG00010001467	0	NA	NA	NA	NA	ENSGALT00010003388	NA	33	2118576	2120649
ENSGALG00010001468	0	NA	NA	NA	NA	ENSGALT00010003390	ANOS1	1	125834621	125959791
ENSGALG00010001473	0	NA	NA	NA	NA	ENSGALT00010003403	NA	33	2127938	2130309
ENSGALG00010001481	0	NA	NA	NA	NA	ENSGALT00010003425	NA	33	2200576	2207895
ENSGALG00010001485	0	NA	NA	NA	NA	ENSGALT00010003433	NA	33	2232313	2374665
ENSGALG00010001486	0	NA	NA	NA	NA	ENSGALT00010003434	WNT2	1	24859746	24873923
ENSGALG00010001487	0	NA	NA	NA	NA	ENSGALT00010003437	CDH19	2	94772102	94841022
ENSGALG00010001488	0	NA	NA	NA	NA	ENSGALT00010003441	GRPR	1	121815142	121837899
ENSGALG00010001490	0	NA	NA	NA	NA	ENSGALT00010003446	NA	33	2257430	2258968
ENSGALG00010001493	0	NA	NA	NA	NA	ENSGALT00010003454	NA	9	23026822	23028144
ENSGALG00010001494	0	NA	NA	NA	NA	ENSGALT00010003455	NA	33	2287700	2289558
ENSGALG00010001498	0	NA	NA	NA	NA	ENSGALT00010003460	NA	33	2303184	2320738
ENSGALG00010001500	0	NA	NA	NA	NA	ENSGALT00010003464	NA	33	2363046	2373440
ENSGALG00010001503	0	NA	NA	NA	NA	ENSGALT00010003470	NA	33	2428768	2429752
ENSGALG00010001509	0	NA	NA	NA	NA	ENSGALT00010003488	NA	33	2440086	2441842
ENSGALG00010001511	0	NA	NA	NA	NA	ENSGALT00010003497	NA	33	2468148	2469904
ENSGALG00010001514	0	NA	NA	NA	NA	ENSGALT00010003504	MET	1	25079168	25166938
ENSGALG00010001515	0	NA	NA	NA	NA	ENSGALT00010003506	NA	33	2473964	2475318
ENSGALG00010001526	0	NA	NA	NA	NA	ENSGALT00010003520	PPP1R3A	1	26514959	26548896
ENSGALG00010001529	0	NA	NA	NA	NA	ENSGALT00010003525	NA	16	1969709	1972473
ENSGALG00010001534	0	NA	NA	NA	NA	ENSGALT00010003535	SLITRK3	9	20829358	20832222
ENSGALG00010001544	0	NA	NA	NA	NA	ENSGALT00010003555	NA	33	2561562	2725020
ENSGALG00010001555	0	NA	NA	NA	NA	ENSGALT00010003580	NA	33	2618793	2733054
ENSGALG00010001557	0	NA	NA	NA	NA	ENSGALT00010003612	THRB	2	37169294	37217076
ENSGALG00010001564	0	NA	NA	NA	NA	ENSGALT00010003599	NA	33	2623931	2625241
ENSGALG00010001566	0	NA	NA	NA	NA	ENSGALT00010003605	NA	16	2541750	2542717
ENSGALG00010001578	0	NA	NA	NA	NA	ENSGALT00010003622	NA	1	20531973	20544979
ENSGALG00010001589	0	NA	NA	NA	NA	ENSGALT00010003635	EVX1	2	32618149	32622619
ENSGALG00010001596	0	NA	NA	NA	NA	ENSGALT00010003648	NA	MU179276.1	82198	83224
ENSGALG00010001601	0	NA	NA	NA	NA	ENSGALT00010003657	NA	33	2655001	2848575
ENSGALG00010001603	0	NA	NA	NA	NA	ENSGALT00010003663	NA	MU179276.1	84075	85101
ENSGALG00010001615	0	NA	NA	NA	NA	ENSGALT00010003691	NA	33	2722913	2751096
ENSGALG00010001626	0	NA	NA	NA	NA	ENSGALT00010003712	NA	33	2742493	2744304
ENSGALG00010001630	0	NA	NA	NA	NA	ENSGALT00010003729	NA	33	2788413	2789951
ENSGALG00010001637	0	NA	NA	NA	NA	ENSGALT00010003745	NA	33	2766170	2767614
ENSGALG00010001650	0	NA	NA	NA	NA	ENSGALT00010003772	NA	33	2772881	2774248
ENSGALG00010001655	0	NA	NA	NA	NA	ENSGALT00010003784	NA	33	2800912	2811075
ENSGALG00010001663	0	NA	NA	NA	NA	ENSGALT00010003807	NA	33	2810013	2821140
ENSGALG00010001667	0	NA	NA	NA	NA	ENSGALT00010003820	NA	1	22318315	22322988
ENSGALG00010001669	0	NA	NA	NA	NA	ENSGALT00010003823	NA	33	2866150	2885555
ENSGALG00010001673	0	NA	NA	NA	NA	ENSGALT00010003830	HYAL6	1	22333724	22353326
ENSGALG00010001676	0	NA	NA	NA	NA	ENSGALT00010003843	NA	33	2884596	2886518
ENSGALG00010001683	0	NA	NA	NA	NA	ENSGALT00010003866	NA	33	2909022	2923141
ENSGALG00010001690	0	NA	NA	NA	NA	ENSGALT00010003872	NA	33	2933339	2934627
ENSGALG00010001709	0	NA	NA	NA	NA	ENSGALT00010003919	NA	1	121548408	121549108
ENSGALG00010001715	0	NA	NA	NA	NA	ENSGALT00010003937	NA	1	196312344	196313359
ENSGALG00010001722	0	NA	NA	NA	NA	ENSGALT00010003945	NA	33	2968310	2969268
ENSGALG00010001723	0	NA	NA	NA	NA	ENSGALT00010003946	NA	33	3031265	3032584
ENSGALG00010001724	0	NA	NA	NA	NA	ENSGALT00010003949	NA	33	3157131	3159402
ENSGALG00010001726	0	NA	NA	NA	NA	ENSGALT00010003948	NA	6	32130145	32134102
ENSGALG00010001727	0	NA	NA	NA	NA	ENSGALT00010003974	COL9A1	3	82510679	82576754
ENSGALG00010001730	0	NA	NA	NA	NA	ENSGALT00010003952	NA	33	3165842	3167866
ENSGALG00010001733	0	NA	NA	NA	NA	ENSGALT00010003959	NA	33	3173324	3174782
ENSGALG00010001739	0	NA	NA	NA	NA	ENSGALT00010003973	NA	33	3207342	3208931
ENSGALG00010001740	0	NA	NA	NA	NA	ENSGALT00010003976	NA	1	194126082	194127314
ENSGALG00010001742	0	NA	NA	NA	NA	ENSGALT00010003981	NA	33	3211348	3213039
ENSGALG00010001743	0	NA	NA	NA	NA	ENSGALT00010003987	NA	6	32152275	32171718
ENSGALG00010001751	0	NA	NA	NA	NA	ENSGALT00010004002	AVPR2	1	28648095	28650908
ENSGALG00010001754	0	NA	NA	NA	NA	ENSGALT00010004005	APCDD1	2	97929797	97957029
ENSGALG00010001755	0	NA	NA	NA	NA	ENSGALT00010004008	CUZD1	6	32173816	32182469
ENSGALG00010001757	0	NA	NA	NA	NA	ENSGALT00010004014	NA	33	3220966	3222468
ENSGALG00010001758	0	NA	NA	NA	NA	ENSGALT00010004022	COL19A1	3	82574587	82764844
ENSGALG00010001762	0	NA	NA	NA	NA	ENSGALT00010004027	NA	33	3232529	3236046
ENSGALG00010001765	0	NA	NA	NA	NA	ENSGALT00010004030	NA	33	3267355	3268527
ENSGALG00010001769	0	NA	NA	NA	NA	ENSGALT00010004036	NA	16	175644	176904
ENSGALG00010001775	0	NA	NA	NA	NA	ENSGALT00010004046	NA	33	3304393	3330165
ENSGALG00010001777	0	NA	NA	NA	NA	ENSGALT00010004053	NA	33	3312923	3314345
ENSGALG00010001780	0	NA	NA	NA	NA	ENSGALT00010004058	NA	MU179263.1	82191	113927
ENSGALG00010001781	0	NA	NA	NA	NA	ENSGALT00010004062	NA	33	3319180	3320534
ENSGALG00010001782	0	NA	NA	NA	NA	ENSGALT00010004063	NA	33	3373273	3374208
ENSGALG00010001784	0	NA	NA	NA	NA	ENSGALT00010004064	NA	MU179263.1	90470	93060
ENSGALG00010001787	0	NA	NA	NA	NA	ENSGALT00010004069	NA	33	3394472	3422648
ENSGALG00010001789	0	NA	NA	NA	NA	ENSGALT00010004078	NA	33	3438722	3456981
ENSGALG00010001790	0	NA	NA	NA	NA	ENSGALT00010004079	HOXA2	2	32485579	32487851
ENSGALG00010001791	0	NA	NA	NA	NA	ENSGALT00010004083	NA	33	3464156	3466059
ENSGALG00010001792	0	NA	NA	NA	NA	ENSGALT00010004084	NA	16	315042	316279
ENSGALG00010001794	0	NA	NA	NA	NA	ENSGALT00010004086	NA	1	29184012	29185836
ENSGALG00010001799	0	NA	NA	NA	NA	ENSGALT00010004098	NA	33	3518831	3771722
ENSGALG00010001802	0	NA	NA	NA	NA	ENSGALT00010004103	NA	33	3519421	3520956
ENSGALG00010001809	0	NA	NA	NA	NA	ENSGALT00010004120	NA	33	3529108	3530997
ENSGALG00010001814	0	NA	NA	NA	NA	ENSGALT00010004130	NA	33	3559322	3560594
ENSGALG00010001821	0	NA	NA	NA	NA	ENSGALT00010004143	HMX2	6	32272666	32278888
ENSGALG00010001824	0	NA	NA	NA	NA	ENSGALT00010004151	NA	33	3564645	3565999
ENSGALG00010001830	0	NA	NA	NA	NA	ENSGALT00010004166	NA	33	3569537	3721097
ENSGALG00010001833	0	NA	NA	NA	NA	ENSGALT00010004172	NA	33	3579038	3580896
ENSGALG00010001841	0	NA	NA	NA	NA	ENSGALT00010004187	NA	33	3601479	3603936
ENSGALG00010001844	0	NA	NA	NA	NA	ENSGALT00010004197	HOXA10	2	32554165	32559746
ENSGALG00010001846	0	NA	NA	NA	NA	ENSGALT00010004195	NA	33	3607575	3608929
ENSGALG00010001851	0	NA	NA	NA	NA	ENSGALT00010004202	NA	33	3616256	3617700
ENSGALG00010001855	0	NA	NA	NA	NA	ENSGALT00010004209	NA	33	3635006	3636309
ENSGALG00010001859	0	NA	NA	NA	NA	ENSGALT00010004217	NA	33	3656694	3658139
ENSGALG00010001863	0	NA	NA	NA	NA	ENSGALT00010004230	NA	33	3673751	3675289
ENSGALG00010001867	0	NA	NA	NA	NA	ENSGALT00010004236	NA	33	3683557	3685125
ENSGALG00010001872	0	NA	NA	NA	NA	ENSGALT00010004261	NA	33	3752390	3753488
ENSGALG00010001881	0	NA	NA	NA	NA	ENSGALT00010004286	NA	33	3752776	3761096
ENSGALG00010001884	0	NA	NA	NA	NA	ENSGALT00010004304	NA	6	32822143	32823798
ENSGALG00010001885	0	NA	NA	NA	NA	ENSGALT00010004300	SMPX	1	119212747	119257211
ENSGALG00010001893	0	NA	NA	NA	NA	ENSGALT00010004328	NA	33	3788210	3789529
ENSGALG00010001894	0	NA	NA	NA	NA	ENSGALT00010004330	NA	33	1035242	1036177
ENSGALG00010001900	0	NA	NA	NA	NA	ENSGALT00010004339	NA	33	1087411	1088379
ENSGALG00010001904	0	NA	NA	NA	NA	ENSGALT00010004354	NA	33	1530035	1530997
ENSGALG00010001909	0	NA	NA	NA	NA	ENSGALT00010004363	NA	33	1553638	1554597
ENSGALG00010001912	0	NA	NA	NA	NA	ENSGALT00010004371	TMEM117	1	30253949	30449914
ENSGALG00010001913	0	NA	NA	NA	NA	ENSGALT00010004372	NA	33	1629346	1630308
ENSGALG00010001916	0	NA	NA	NA	NA	ENSGALT00010004376	NA	1	30276293	30280669
ENSGALG00010001920	0	NA	NA	NA	NA	ENSGALT00010004389	NA	33	1652525	1653484
ENSGALG00010001927	0	NA	NA	NA	NA	ENSGALT00010004397	NA	33	1742335	1743261
ENSGALG00010001941	0	NA	NA	NA	NA	ENSGALT00010004434	IL6	2	30771375	30774070
ENSGALG00010001946	0	NA	NA	NA	NA	ENSGALT00010004437	NA	33	1971093	1972052
ENSGALG00010001947	0	NA	NA	NA	NA	ENSGALT00010004442	TINAG	3	87547534	87595483
ENSGALG00010001948	0	NA	NA	NA	NA	ENSGALT00010004444	EMX2	6	30062195	30068582
ENSGALG00010001951	0	NA	NA	NA	NA	ENSGALT00010004449	NA	33	2071493	2072428
ENSGALG00010001962	0	NA	NA	NA	NA	ENSGALT00010004473	NA	33	2163011	2163970
ENSGALG00010001973	0	NA	NA	NA	NA	ENSGALT00010004499	NA	33	2177581	2178540
ENSGALG00010001992	0	NA	NA	NA	NA	ENSGALT00010004522	NA	33	2240471	2241412
ENSGALG00010001996	0	NA	NA	NA	NA	ENSGALT00010004527	NA	16	941881	945224
ENSGALG00010002000	0	NA	NA	NA	NA	ENSGALT00010004533	NA	33	2387898	2388935
ENSGALG00010002004	0	NA	NA	NA	NA	ENSGALT00010004546	NA	33	2413433	2414365
ENSGALG00010002008	0	NA	NA	NA	NA	ENSGALT00010004557	NA	16	954332	955345
ENSGALG00010002014	0	NA	NA	NA	NA	ENSGALT00010004559	NA	33	2434999	2435934
ENSGALG00010002018	0	NA	NA	NA	NA	ENSGALT00010004570	NA	33	2448236	2449204
ENSGALG00010002019	0	NA	NA	NA	NA	ENSGALT00010004573	NA	16	970931	971750
ENSGALG00010002025	0	NA	NA	NA	NA	ENSGALT00010004586	NA	16	1002015	1003002
ENSGALG00010002027	0	NA	NA	NA	NA	ENSGALT00010004582	LRRC30	2	99115557	99119111
ENSGALG00010002032	0	NA	NA	NA	NA	ENSGALT00010004590	NA	33	2458669	2459631
ENSGALG00010002035	0	NA	NA	NA	NA	ENSGALT00010004600	NA	16	1099330	1100344
ENSGALG00010002037	0	NA	NA	NA	NA	ENSGALT00010004596	NA	33	2509230	2510111
ENSGALG00010002057	0	NA	NA	NA	NA	ENSGALT00010004631	NA	33	2515690	2516829
ENSGALG00010002075	0	NA	NA	NA	NA	ENSGALT00010004660	NA	33	2549559	2550518
ENSGALG00010002082	0	NA	NA	NA	NA	ENSGALT00010004674	NA	33	2577792	2578781
ENSGALG00010002099	0	NA	NA	NA	NA	ENSGALT00010004708	NA	33	2594776	2595711
ENSGALG00010002106	0	NA	NA	NA	NA	ENSGALT00010004720	NA	16	1543817	1546144
ENSGALG00010002110	0	NA	NA	NA	NA	ENSGALT00010004724	NA	33	2855324	2856379
ENSGALG00010002130	0	NA	NA	NA	NA	ENSGALT00010004756	OR14J1L58	33	2876264	2877238
ENSGALG00010002138	0	NA	NA	NA	NA	ENSGALT00010004775	MYO7A	1	193032837	193131573
ENSGALG00010002139	0	NA	NA	NA	NA	ENSGALT00010004783	NA	33	2908636	2909619
ENSGALG00010002140	0	NA	NA	NA	NA	ENSGALT00010004789	NA	16	1221558	1229664
ENSGALG00010002141	0	NA	NA	NA	NA	ENSGALT00010004785	NA	33	2929029	2929964
ENSGALG00010002144	0	NA	NA	NA	NA	ENSGALT00010004794	NA	33	2944434	2945393
ENSGALG00010002151	0	NA	NA	NA	NA	ENSGALT00010004818	NA	33	3003729	3004697
ENSGALG00010002152	0	NA	NA	NA	NA	ENSGALT00010004821	NA	33	3008776	3009735
ENSGALG00010002155	0	NA	NA	NA	NA	ENSGALT00010004823	NA	16	1222672	1224266
ENSGALG00010002178	0	NA	NA	NA	NA	ENSGALT00010004876	NA	33	3023005	3023964
ENSGALG00010002179	0	NA	NA	NA	NA	ENSGALT00010004879	NA	16	1374981	1375725
ENSGALG00010002182	0	NA	NA	NA	NA	ENSGALT00010004883	NA	33	3040075	3041040
ENSGALG00010002183	0	NA	NA	NA	NA	ENSGALT00010004886	NA	33	3046275	3047210
ENSGALG00010002209	0	NA	NA	NA	NA	ENSGALT00010004963	NA	33	3108914	3109897
ENSGALG00010002210	0	NA	NA	NA	NA	ENSGALT00010004968	GPR143	1	125308673	125322503
ENSGALG00010002218	0	NA	NA	NA	NA	ENSGALT00010004991	NA	33	3124753	3125688
ENSGALG00010002241	0	NA	NA	NA	NA	ENSGALT00010005057	NA	33	3352393	3353352
ENSGALG00010002245	0	NA	NA	NA	NA	ENSGALT00010005069	NA	3	88211882	88212434
ENSGALG00010002248	0	NA	NA	NA	NA	ENSGALT00010005075	NA	33	3411307	3412248
ENSGALG00010002261	0	NA	NA	NA	NA	ENSGALT00010005120	NR0B1	1	116018160	116020526
ENSGALG00010002267	0	NA	NA	NA	NA	ENSGALT00010005130	NA	33	3447491	3448453
ENSGALG00010002271	0	NA	NA	NA	NA	ENSGALT00010005138	NA	1	128599132	128618219
ENSGALG00010002276	0	NA	NA	NA	NA	ENSGALT00010005149	NA	33	3503038	3504000
ENSGALG00010002283	0	NA	NA	NA	NA	ENSGALT00010005166	NA	1	117595521	117605850
ENSGALG00010002284	0	NA	NA	NA	NA	ENSGALT00010005164	NA	33	3537090	3538049
ENSGALG00010002292	0	NA	NA	NA	NA	ENSGALT00010005189	NA	33	3742168	3743109
ENSGALG00010002296	0	NA	NA	NA	NA	ENSGALT00010005202	NA	33	3781032	3781967
ENSGALG00010002299	0	NA	NA	NA	NA	ENSGALT00010005209	NA	16	1472060	1472573
ENSGALG00010002314	0	NA	NA	NA	NA	ENSGALT00010005230	NA	33	2483085	2483588
ENSGALG00010002324	0	NA	NA	NA	NA	ENSGALT00010005256	SNTG2	3	92178341	92409781
ENSGALG00010002335	0	NA	NA	NA	NA	ENSGALT00010005282	TMEM47	1	114031879	114058712
ENSGALG00010002344	0	NA	NA	NA	NA	ENSGALT00010005302	NA	3	99794991	99802489
ENSGALG00010002362	0	NA	NA	NA	NA	ENSGALT00010005356	TRPC4	1	171687217	171825549
ENSGALG00010002363	0	NA	NA	NA	NA	ENSGALT00010005360	NA	1	122830321	122831571
ENSGALG00010002382	0	NA	NA	NA	NA	ENSGALT00010005455	ART1L2	1	194028368	194030561
ENSGALG00010002389	0	NA	NA	NA	NA	ENSGALT00010005487	COL21A1	3	86866099	86983346
ENSGALG00010002390	0	NA	NA	NA	NA	ENSGALT00010005485	MYT1L	3	92676897	92977677
ENSGALG00010002394	0	NA	NA	NA	NA	ENSGALT00010005492	NA	1	121361191	121362244
ENSGALG00010002412	0	NA	NA	NA	NA	ENSGALT00010005546	NA	1	163342608	163343329
ENSGALG00010002415	0	NA	NA	NA	NA	ENSGALT00010005547	PCDH17	1	163343915	163426705
ENSGALG00010002420	0	NA	NA	NA	NA	ENSGALT00010005571	NA	1	170153077	170172072
ENSGALG00010002426	0	NA	NA	NA	NA	ENSGALT00010005582	TEX36	6	33269519	33274070
ENSGALG00010002442	0	NA	NA	NA	NA	ENSGALT00010005621	NA	16	1752030	1755042
ENSGALG00010002451	0	NA	NA	NA	NA	ENSGALT00010005651	NA	16	1830669	1864306
ENSGALG00010002452	0	NA	NA	NA	NA	ENSGALT00010005652	NA	1	129975844	129976799
ENSGALG00010002469	0	NA	NA	NA	NA	ENSGALT00010005702	MEPE	4	45245448	45249092
ENSGALG00010002477	0	NA	NA	NA	NA	ENSGALT00010005713	MBOAT4	4	49122226	49124103
ENSGALG00010002582	0	NA	NA	NA	NA	ENSGALT00010005932	NA	6	33545007	33560700
ENSGALG00010002595	0	NA	NA	NA	NA	ENSGALT00010005969	NA	16	2056012	2056700
ENSGALG00010002600	0	NA	NA	NA	NA	ENSGALT00010006004	TRPA1	2	117005006	117081708
ENSGALG00010002611	0	NA	NA	NA	NA	ENSGALT00010006035	NPS	6	33982915	33986003
ENSGALG00010002644	0	NA	NA	NA	NA	ENSGALT00010006128	KCNF1	3	96701012	96763082
ENSGALG00010002656	0	NA	NA	NA	NA	ENSGALT00010006171	GLRA3	4	43429083	43502382
ENSGALG00010002667	0	NA	NA	NA	NA	ENSGALT00010006186	NA	4	49128598	49132152
ENSGALG00010002679	0	NA	NA	NA	NA	ENSGALT00010006207	OLAH	2	20530117	20537218
ENSGALG00010002685	0	NA	NA	NA	NA	ENSGALT00010006224	CA8	2	112403462	112455650
ENSGALG00010002710	0	NA	NA	NA	NA	ENSGALT00010006280	NA	1	170884181	170885118
ENSGALG00010002719	0	NA	NA	NA	NA	ENSGALT00010006302	NA	1	195158349	195159779
ENSGALG00010002722	0	NA	NA	NA	NA	ENSGALT00010006306	TRIM7.1	16	2102197	2112440
ENSGALG00010002761	0	NA	NA	NA	NA	ENSGALT00010006387	NA	3	76749254	76771504
ENSGALG00010002767	0	NA	NA	NA	NA	ENSGALT00010006406	NA	1	171154947	171155856
ENSGALG00010002798	0	NA	NA	NA	NA	ENSGALT00010006481	TRIM39.1	16	2130569	2134950
ENSGALG00010002820	0	NA	NA	NA	NA	ENSGALT00010006525	DLEU7	1	169705076	169713257
ENSGALG00010002873	0	NA	NA	NA	NA	ENSGALT00010006650	MRAP2	3	77215295	77229776
ENSGALG00010002877	0	NA	NA	NA	NA	ENSGALT00010006658	NA	3	73489212	73489747
ENSGALG00010002907	0	NA	NA	NA	NA	ENSGALT00010006748	GABRG3	1	131063388	131365106
ENSGALG00010002932	0	NA	NA	NA	NA	ENSGALT00010006820	NA	4	42725214	42727279
ENSGALG00010002942	0	NA	NA	NA	NA	ENSGALT00010006852	GABRB3	1	131378592	131566074
ENSGALG00010002944	0	NA	NA	NA	NA	ENSGALT00010006850	NA	2	24272837	24273473
ENSGALG00010002956	0	NA	NA	NA	NA	ENSGALT00010006889	SCRG1	4	42888368	42896992
ENSGALG00010003040	0	NA	NA	NA	NA	ENSGALT00010007095	RS1	1	120569104	120590811
ENSGALG00010003061	0	NA	NA	NA	NA	ENSGALT00010007142	ABCB5	2	29965160	30012151
ENSGALG00010003199	0	NA	NA	NA	NA	ENSGALT00010007457	NA	6	32141687	32147978
ENSGALG00010003206	0	NA	NA	NA	NA	ENSGALT00010007477	NA	6	33572728	33575252
ENSGALG00010003210	0	NA	NA	NA	NA	ENSGALT00010007506	EYA1	2	116638427	116800218
ENSGALG00010003224	0	NA	NA	NA	NA	ENSGALT00010007544	NA	3	74902339	74903469
ENSGALG00010003238	0	NA	NA	NA	NA	ENSGALT00010007587	HEPACAM2	2	22829837	22851546
ENSGALG00010003241	0	NA	NA	NA	NA	ENSGALT00010007591	NA	4	49218269	49220288
ENSGALG00010003244	0	NA	NA	NA	NA	ENSGALT00010007601	NA	3	95803675	95804346
ENSGALG00010003247	0	NA	NA	NA	NA	ENSGALT00010007614	NA	1	118570715	118573884
ENSGALG00010003255	0	NA	NA	NA	NA	ENSGALT00010007629	CALCR	2	22961899	23086367
ENSGALG00010003258	0	NA	NA	NA	NA	ENSGALT00010007635	NA	16	1124635	1126844
ENSGALG00010003262	0	NA	NA	NA	NA	ENSGALT00010007639	NA	16	2649857	2654341
ENSGALG00010003267	0	NA	NA	NA	NA	ENSGALT00010007653	NA	16	85019	85990
ENSGALG00010003287	0	NA	NA	NA	NA	ENSGALT00010007707	NA	16	413003	415215
ENSGALG00010003296	0	NA	NA	NA	NA	ENSGALT00010007717	NA	1	195942114	195951671
ENSGALG00010003320	0	NA	NA	NA	NA	ENSGALT00010007772	OR51E2	1	195942065	195954820
ENSGALG00010003326	0	NA	NA	NA	NA	ENSGALT00010007778	NA	1	195957171	195965383
ENSGALG00010003342	0	NA	NA	NA	NA	ENSGALT00010007810	NA	1	195963263	195965448
ENSGALG00010003349	0	NA	NA	NA	NA	ENSGALT00010007829	OR51M1	1	195990996	195996161
ENSGALG00010003351	0	NA	NA	NA	NA	ENSGALT00010007823	NA	16	619151	621242
ENSGALG00010003363	0	NA	NA	NA	NA	ENSGALT00010007845	HBE1	1	196007679	196009064
ENSGALG00010003368	0	NA	NA	NA	NA	ENSGALT00010007855	NA	16	660377	662392
ENSGALG00010003371	0	NA	NA	NA	NA	ENSGALT00010007867	NA	1	196000587	196006042
ENSGALG00010003379	0	NA	NA	NA	NA	ENSGALT00010007882	NA	1	196004759	196013914
ENSGALG00010003384	0	NA	NA	NA	NA	ENSGALT00010007906	WDR17	4	43828104	43925806
ENSGALG00010003389	0	NA	NA	NA	NA	ENSGALT00010007917	NA	1	196007851	196009351
ENSGALG00010003415	0	NA	NA	NA	NA	ENSGALT00010007954	FOLR1	1	196040240	196043711
ENSGALG00010003422	0	NA	NA	NA	NA	ENSGALT00010007949	NA	3	75484268	75487701
ENSGALG00010003425	0	NA	NA	NA	NA	ENSGALT00010007955	NA	16	843629	844594
ENSGALG00010003429	0	NA	NA	NA	NA	ENSGALT00010007962	NA	16	1153362	1155342
ENSGALG00010003450	0	NA	NA	NA	NA	ENSGALT00010008036	NA	1	196051761	196052893
ENSGALG00010003453	0	NA	NA	NA	NA	ENSGALT00010008022	NA	4	46376607	46377137
ENSGALG00010003487	0	NA	NA	NA	NA	ENSGALT00010008113	OR52B2L	1	196062037	196067007
ENSGALG00010003494	0	NA	NA	NA	NA	ENSGALT00010008152	NA	1	196068480	196070311
ENSGALG00010003506	0	NA	NA	NA	NA	ENSGALT00010008179	DYNC1I1	2	23845831	24027355
ENSGALG00010003512	0	NA	NA	NA	NA	ENSGALT00010008185	NA	1	194535193	194537857
ENSGALG00010003522	0	NA	NA	NA	NA	ENSGALT00010008214	THRSPB	1	192745397	192746136
ENSGALG00010003535	0	NA	NA	NA	NA	ENSGALT00010008240	NA	1	195910816	195911781
ENSGALG00010003544	0	NA	NA	NA	NA	ENSGALT00010008256	OR52R1	1	195985863	195986810
ENSGALG00010003696	0	NA	NA	NA	NA	ENSGALT00010008534	NA	35	75995	77105
ENSGALG00010003716	0	NA	NA	NA	NA	ENSGALT00010008573	YLEC8	16	1438198	1444110
ENSGALG00010003718	0	NA	NA	NA	NA	ENSGALT00010008574	SIAH3	1	167777288	167814028
ENSGALG00010003742	0	NA	NA	NA	NA	ENSGALT00010008648	ZFHX4	2	119016533	119166779
ENSGALG00010003757	0	NA	NA	NA	NA	ENSGALT00010008676	NA	35	97194	97879
ENSGALG00010003774	0	NA	NA	NA	NA	ENSGALT00010008726	NA	30	75011	78680
ENSGALG00010003794	0	NA	NA	NA	NA	ENSGALT00010008777	NA	35	205046	205970
ENSGALG00010003809	0	NA	NA	NA	NA	ENSGALT00010008809	NA	1	167966564	167981135
ENSGALG00010003873	0	NA	NA	NA	NA	ENSGALT00010008959	CLUL1	2	101572056	101590354
ENSGALG00010003947	0	NA	NA	NA	NA	ENSGALT00010009131	NA	3	76340459	76342074
ENSGALG00010003965	0	NA	NA	NA	NA	ENSGALT00010009181	SNTG1	2	108439440	108781058
ENSGALG00010004005	0	NA	NA	NA	NA	ENSGALT00010009271	ERD2L	2	111054054	111063418
ENSGALG00010004014	0	NA	NA	NA	NA	ENSGALT00010009287	NA	2	113955132	113997173
ENSGALG00010004094	0	NA	NA	NA	NA	ENSGALT00010009538	DGKB	2	27288801	27623438
ENSGALG00010004108	0	NA	NA	NA	NA	ENSGALT00010009565	PERPB	3	54195286	54205867
ENSGALG00010004109	0	NA	NA	NA	NA	ENSGALT00010009568	AGMO	2	27740797	27923947
ENSGALG00010004136	0	NA	NA	NA	NA	ENSGALT00010009644	PRDM13	3	71074688	71080624
ENSGALG00010004201	0	NA	NA	NA	NA	ENSGALT00010009807	CPA6	2	115186771	115273799
ENSGALG00010004242	0	NA	NA	NA	NA	ENSGALT00010009914	ADAM22	2	20758073	20883484
ENSGALG00010004247	0	NA	NA	NA	NA	ENSGALT00010009938	MEOX2	2	27942086	27995342
ENSGALG00010004291	0	NA	NA	NA	NA	ENSGALT00010010024	NA	3	56472979	56477813
ENSGALG00010004296	0	NA	NA	NA	NA	ENSGALT00010010031	DSG1	2	105714492	105738019
ENSGALG00010004315	0	NA	NA	NA	NA	ENSGALT00010010060	TTR	2	105801983	105808084
ENSGALG00010004322	0	NA	NA	NA	NA	ENSGALT00010010074	TAAR5	3	56525114	56526595
ENSGALG00010004333	0	NA	NA	NA	NA	ENSGALT00010010102	DIO2	5	40057699	40153385
ENSGALG00010004361	0	NA	NA	NA	NA	ENSGALT00010010187	NPFFR2	4	49921198	49936757
ENSGALG00010004364	0	NA	NA	NA	NA	ENSGALT00010010196	TSHR	5	40273248	40325248
ENSGALG00010004377	0	NA	NA	NA	NA	ENSGALT00010010237	AGR2	2	28469539	28473632
ENSGALG00010004387	0	NA	NA	NA	NA	ENSGALT00010010251	NA	3	40707649	40708837
ENSGALG00010004496	0	NA	NA	NA	NA	ENSGALT00010010483	NA	4	48666925	48667158
ENSGALG00010004515	0	NA	NA	NA	NA	ENSGALT00010010514	NA	2	21544514	21557020
ENSGALG00010004516	0	NA	NA	NA	NA	ENSGALT00010010516	sox17	2	110223747	110225143
ENSGALG00010004518	0	NA	NA	NA	NA	ENSGALT00010010521	NA	4	49315846	49316064
ENSGALG00010004579	0	NA	NA	NA	NA	ENSGALT00010010642	NA	2	114672656	114672982
ENSGALG00010004729	0	NA	NA	NA	NA	ENSGALT00010010964	NA	31	105926	109726
ENSGALG00010004785	0	NA	NA	NA	NA	ENSGALT00010011106	NKX2-8	5	36182475	36184527
ENSGALG00010004907	0	NA	NA	NA	NA	ENSGALT00010011488	FRMD1	3	41709662	41746792
ENSGALG00010004973	0	NA	NA	NA	NA	ENSGALT00010011675	SLN	1	180364805	180366754
ENSGALG00010004978	0	NA	NA	NA	NA	ENSGALT00010011684	NA	3	72276571	72304741
ENSGALG00010005007	0	NA	NA	NA	NA	ENSGALT00010011776	NA	31	251718	257019
ENSGALG00010005008	0	NA	NA	NA	NA	ENSGALT00010011782	NA	1	88018867	88040715
ENSGALG00010005043	0	NA	NA	NA	NA	ENSGALT00010011883	NA	1	88591522	88592459
ENSGALG00010005075	0	NA	NA	NA	NA	ENSGALT00010011954	TRDN	3	60472437	60679684
ENSGALG00010005094	0	NA	NA	NA	NA	ENSGALT00010011997	AFP	4	50363879	50380073
ENSGALG00010005128	0	NA	NA	NA	NA	ENSGALT00010012070	NA	31	502644	511486
ENSGALG00010005138	0	NA	NA	NA	NA	ENSGALT00010012085	NA	4	50468061	50469586
ENSGALG00010005161	0	NA	NA	NA	NA	ENSGALT00010012157	VMO1	1	180604835	180608823
ENSGALG00010005163	0	NA	NA	NA	NA	ENSGALT00010012166	GPC6	1	146519135	147254986
ENSGALG00010005167	0	NA	NA	NA	NA	ENSGALT00010012176	GUCY1A2	1	180676055	180804280
ENSGALG00010005199	0	NA	NA	NA	NA	ENSGALT00010012300	NA	3	57284869	57285393
ENSGALG00010005225	0	NA	NA	NA	NA	ENSGALT00010012364	NA	5	38410701	38413172
ENSGALG00010005230	0	NA	NA	NA	NA	ENSGALT00010012377	NA	1	181522428	181523400
ENSGALG00010005234	0	NA	NA	NA	NA	ENSGALT00010012386	NA	1	4425938	4428963
ENSGALG00010005235	0	NA	NA	NA	NA	ENSGALT00010012384	ZDHHC22	5	38603889	38610249
ENSGALG00010005276	0	NA	NA	NA	NA	ENSGALT00010012499	NA	31	1426353	1428002
ENSGALG00010005289	0	NA	NA	NA	NA	ENSGALT00010012535	NA	1	145531837	145536365
ENSGALG00010005298	0	NA	NA	NA	NA	ENSGALT00010012562	NA	31	1452099	1452913
ENSGALG00010005325	0	NA	NA	NA	NA	ENSGALT00010012629	NA	1	2548862	2549295
ENSGALG00010005327	0	NA	NA	NA	NA	ENSGALT00010012640	NA	1	2563262	2565533
ENSGALG00010005339	0	NA	NA	NA	NA	ENSGALT00010012672	NA	4	90655754	90658150
ENSGALG00010005343	0	NA	NA	NA	NA	ENSGALT00010012687	RNF17	1	179179878	179222500
ENSGALG00010005348	0	NA	NA	NA	NA	ENSGALT00010012689	NA	31	1532469	1533691
ENSGALG00010005368	0	NA	NA	NA	NA	ENSGALT00010012766	CCDC3	1	7213806	7254935
ENSGALG00010005369	0	NA	NA	NA	NA	ENSGALT00010012759	DPT	1	84165385	84192670
ENSGALG00010005387	0	NA	NA	NA	NA	ENSGALT00010012810	CLDN10	1	146027760	146041349
ENSGALG00010005406	0	NA	NA	NA	NA	ENSGALT00010012856	FFAR2L	31	1687579	1710738
ENSGALG00010005413	0	NA	NA	NA	NA	ENSGALT00010012887	GAD2	2	16175700	16208595
ENSGALG00010005444	0	NA	NA	NA	NA	ENSGALT00010012985	ACTC1	5	31767488	31773080
ENSGALG00010005451	0	NA	NA	NA	NA	ENSGALT00010013006	NA	Z	61657744	61659346
ENSGALG00010005452	0	NA	NA	NA	NA	ENSGALT00010013008	NA	31	1789668	1791190
ENSGALG00010005474	0	NA	NA	NA	NA	ENSGALT00010013065	COL8A1	1	84514042	84600852
ENSGALG00010005496	0	NA	NA	NA	NA	ENSGALT00010013137	NA	1	1217956	1218986
ENSGALG00010005497	0	NA	NA	NA	NA	ENSGALT00010013142	MKX	2	15598192	15641410
ENSGALG00010005510	0	NA	NA	NA	NA	ENSGALT00010013170	MYOZ2	4	54292334	54309888
ENSGALG00010005522	0	NA	NA	NA	NA	ENSGALT00010013209	SYNPO2	4	54331152	54420468
ENSGALG00010005525	0	NA	NA	NA	NA	ENSGALT00010013218	ZIC5	1	144307149	144310015
ENSGALG00010005528	0	NA	NA	NA	NA	ENSGALT00010013225	NA	Z	66832302	66834154
ENSGALG00010005563	0	NA	NA	NA	NA	ENSGALT00010013327	NA	1	144385529	144385805
ENSGALG00010005569	0	NA	NA	NA	NA	ENSGALT00010013344	NEUROG2	4	56643149	56644452
ENSGALG00010005570	0	NA	NA	NA	NA	ENSGALT00010013345	NA	31	2062126	2062663
ENSGALG00010005571	0	NA	NA	NA	NA	ENSGALT00010013346	NA	31	2074431	2074965
ENSGALG00010005622	0	NA	NA	NA	NA	ENSGALT00010013444	NA	Z	67771131	67773323
ENSGALG00010005627	0	NA	NA	NA	NA	ENSGALT00010013467	NA	2	104655853	104657537
ENSGALG00010005701	0	NA	NA	NA	NA	ENSGALT00010013606	NA	31	2226246	2227635
ENSGALG00010005743	0	NA	NA	NA	NA	ENSGALT00010013693	ETNPPL	4	37227716	37244281
ENSGALG00010005776	0	NA	NA	NA	NA	ENSGALT00010013776	TACR3	4	38746179	38775935
ENSGALG00010005824	0	NA	NA	NA	NA	ENSGALT00010013868	NMBR	3	52730739	52747097
ENSGALG00010005835	0	NA	NA	NA	NA	ENSGALT00010013899	NA	Z	67594973	67608435
ENSGALG00010005843	0	NA	NA	NA	NA	ENSGALT00010013935	GPR12	1	176319952	176332682
ENSGALG00010005864	0	NA	NA	NA	NA	ENSGALT00010014004	NA	5	35188149	35188621
ENSGALG00010005882	0	NA	NA	NA	NA	ENSGALT00010014066	NA	1	149040589	149042026
ENSGALG00010005883	0	NA	NA	NA	NA	ENSGALT00010014070	NA	31	2378090	2381847
ENSGALG00010005916	0	NA	NA	NA	NA	ENSGALT00010014176	NA	Z	68497863	68503686
ENSGALG00010005918	0	NA	NA	NA	NA	ENSGALT00010014179	NA	31	2425866	2426845
ENSGALG00010005930	0	NA	NA	NA	NA	ENSGALT00010014204	NA	Z	68670189	68676820
ENSGALG00010005959	0	NA	NA	NA	NA	ENSGALT00010014264	NA	1	144884459	144885953
ENSGALG00010006011	0	NA	NA	NA	NA	ENSGALT00010014371	GIMD1	4	37967897	37972489
ENSGALG00010006019	0	NA	NA	NA	NA	ENSGALT00010014401	SLC10A2	1	142686213	142697612
ENSGALG00010006032	0	NA	NA	NA	NA	ENSGALT00010014437	MEIG1	1	8059870	8071710
ENSGALG00010006044	0	NA	NA	NA	NA	ENSGALT00010014467	NA	Z	61695744	61697200
ENSGALG00010006046	0	NA	NA	NA	NA	ENSGALT00010014468	NA	31	296410	305825
ENSGALG00010006067	0	NA	NA	NA	NA	ENSGALT00010014510	NA	Z	65210174	65212685
ENSGALG00010006069	0	NA	NA	NA	NA	ENSGALT00010014520	TTR	2	105791008	105800065
ENSGALG00010006082	0	NA	NA	NA	NA	ENSGALT00010014550	NA	4	38005799	38006428
ENSGALG00010006110	0	NA	NA	NA	NA	ENSGALT00010014602	NA	1	177282053	177282946
ENSGALG00010006136	0	NA	NA	NA	NA	ENSGALT00010014638	NA	31	1586430	1586685
ENSGALG00010006208	0	NA	NA	NA	NA	ENSGALT00010014784	NA	31	2014534	2016039
ENSGALG00010006239	0	NA	NA	NA	NA	ENSGALT00010014849	EYA4	3	56074460	56228390
ENSGALG00010006257	0	NA	NA	NA	NA	ENSGALT00010014904	NA	Z	61948854	61950287
ENSGALG00010006267	0	NA	NA	NA	NA	ENSGALT00010014934	NA	1	974689	976229
ENSGALG00010006269	0	NA	NA	NA	NA	ENSGALT00010014940	NA	3	45039831	45071366
ENSGALG00010006271	0	NA	NA	NA	NA	ENSGALT00010014945	NA	1	975636	990270
ENSGALG00010006291	0	NA	NA	NA	NA	ENSGALT00010015010	NA	5	37352969	37369889
ENSGALG00010006365	0	NA	NA	NA	NA	ENSGALT00010015201	TAAR2	3	56517063	56518091
ENSGALG00010006368	0	NA	NA	NA	NA	ENSGALT00010015211	MSH5	3	57117697	57120126
ENSGALG00010006492	0	NA	NA	NA	NA	ENSGALT00010015443	GAP43	1	82292162	82346200
ENSGALG00010006503	0	NA	NA	NA	NA	ENSGALT00010015464	LRRC19	Z	69105747	69112338
ENSGALG00010006537	0	NA	NA	NA	NA	ENSGALT00010015563	DRD3	1	83009381	83022450
ENSGALG00010006553	0	NA	NA	NA	NA	ENSGALT00010015596	NA	Z	69269523	69270673
ENSGALG00010006563	0	NA	NA	NA	NA	ENSGALT00010015629	NA	1	1488938	1490204
ENSGALG00010006574	0	NA	NA	NA	NA	ENSGALT00010015666	CPA1	1	1503030	1507277
ENSGALG00010006606	0	NA	NA	NA	NA	ENSGALT00010015772	SULT	3	41518627	41555799
ENSGALG00010006624	0	NA	NA	NA	NA	ENSGALT00010015837	NA	1	83135498	83144009
ENSGALG00010006694	0	NA	NA	NA	NA	ENSGALT00010015988	NA	1	82316536	82317183
ENSGALG00010006745	0	NA	NA	NA	NA	ENSGALT00010016086	NA	4	31778322	31778748
ENSGALG00010006901	0	NA	NA	NA	NA	ENSGALT00010016416	TUBAL3	1	1727414	1743448
ENSGALG00010006927	0	NA	NA	NA	NA	ENSGALT00010016448	UCN3	1	1751070	1756067
ENSGALG00010006948	0	NA	NA	NA	NA	ENSGALT00010016570	NA	1	1765363	1860279
ENSGALG00010006955	0	NA	NA	NA	NA	ENSGALT00010016511	HELT	4	38972382	38973703
ENSGALG00010007003	0	NA	NA	NA	NA	ENSGALT00010016624	NA	1	2020997	2022146
ENSGALG00010007005	0	NA	NA	NA	NA	ENSGALT00010016627	NA	1	2183111	2184959
ENSGALG00010007006	0	NA	NA	NA	NA	ENSGALT00010016628	NA	1	2170664	2171443
ENSGALG00010007014	0	NA	NA	NA	NA	ENSGALT00010016661	NA	1	2195603	2433928
ENSGALG00010007036	0	NA	NA	NA	NA	ENSGALT00010016699	NA	1	2196397	2197176
ENSGALG00010007039	0	NA	NA	NA	NA	ENSGALT00010016705	NA	1	95785385	95786077
ENSGALG00010007046	0	NA	NA	NA	NA	ENSGALT00010016714	NA	1	101154372	101154621
ENSGALG00010007060	0	NA	NA	NA	NA	ENSGALT00010016752	NA	2	59145611	59146214
ENSGALG00010007068	0	NA	NA	NA	NA	ENSGALT00010016767	NCAM2	1	100828671	101086888
ENSGALG00010007145	0	NA	NA	NA	NA	ENSGALT00010017013	NA	2	51640248	51641683
ENSGALG00010007172	0	NA	NA	NA	NA	ENSGALT00010017108	NA	1	178839754	178840068
ENSGALG00010007181	0	NA	NA	NA	NA	ENSGALT00010017128	GJB2	1	178839787	178840464
ENSGALG00010007184	0	NA	NA	NA	NA	ENSGALT00010017138	VGLL3	1	93119193	93140380
ENSGALG00010007185	0	NA	NA	NA	NA	ENSGALT00010017139	NA	1	93164976	93166744
ENSGALG00010007188	0	NA	NA	NA	NA	ENSGALT00010017142	MAB21L1	1	173020929	173027626
ENSGALG00010007213	0	NA	NA	NA	NA	ENSGALT00010017209	NA	2	52254531	52255940
ENSGALG00010007258	0	NA	NA	NA	NA	ENSGALT00010017326	NA	3	33337065	33337621
ENSGALG00010007270	0	NA	NA	NA	NA	ENSGALT00010017360	CDH5	11	11164878	11194081
ENSGALG00010007279	0	NA	NA	NA	NA	ENSGALT00010017372	NA	1	94036870	94037254
ENSGALG00010007295	0	NA	NA	NA	NA	ENSGALT00010017423	NA	1	182804810	182808602
ENSGALG00010007309	0	NA	NA	NA	NA	ENSGALT00010017441	NA	1	182816846	182817921
ENSGALG00010007328	0	NA	NA	NA	NA	ENSGALT00010017480	NOVA1	5	32365943	32475901
ENSGALG00010007355	0	NA	NA	NA	NA	ENSGALT00010017515	NA	Z	64907866	64910298
ENSGALG00010007362	0	NA	NA	NA	NA	ENSGALT00010017529	NA	1	182756366	182760162
ENSGALG00010007380	0	NA	NA	NA	NA	ENSGALT00010017585	NA	Z	64913774	64916167
ENSGALG00010007394	0	NA	NA	NA	NA	ENSGALT00010017616	NA	4	39450814	39452261
ENSGALG00010007395	0	NA	NA	NA	NA	ENSGALT00010017625	NA	Z	64919588	64922110
ENSGALG00010007398	0	NA	NA	NA	NA	ENSGALT00010017631	NA	1	347657	364453
ENSGALG00010007409	0	NA	NA	NA	NA	ENSGALT00010017652	NA	2	52076776	52077802
ENSGALG00010007421	0	NA	NA	NA	NA	ENSGALT00010017686	NA	1	182747587	182751383
ENSGALG00010007427	0	NA	NA	NA	NA	ENSGALT00010017699	NA	1	539693	541500
ENSGALG00010007575	0	NA	NA	NA	NA	ENSGALT00010018031	MMP27	1	182351658	182359718
ENSGALG00010007589	0	NA	NA	NA	NA	ENSGALT00010018073	NA	1	685314	687814
ENSGALG00010007591	0	NA	NA	NA	NA	ENSGALT00010018075	NA	1	709288	710561
ENSGALG00010007592	0	NA	NA	NA	NA	ENSGALT00010018076	NA	1	915875	917023
ENSGALG00010007598	0	NA	NA	NA	NA	ENSGALT00010018089	NA	1	3366703	3366936
ENSGALG00010007599	0	NA	NA	NA	NA	ENSGALT00010018091	NA	1	3374662	3374895
ENSGALG00010007604	0	NA	NA	NA	NA	ENSGALT00010018100	NA	1	1746263	1746919
ENSGALG00010007655	0	NA	NA	NA	NA	ENSGALT00010018228	SLC9A3	2	55391771	55455387
ENSGALG00010007717	0	NA	NA	NA	NA	ENSGALT00010018362	GALR1	2	90019126	90034988
ENSGALG00010007735	0	NA	NA	NA	NA	ENSGALT00010018398	NA	11	13583630	13603627
ENSGALG00010007762	0	NA	NA	NA	NA	ENSGALT00010018448	SH2D4A	4	33644044	33657215
ENSGALG00010007771	0	NA	NA	NA	NA	ENSGALT00010018477	CAPN9	3	40156888	40186448
ENSGALG00010007772	0	NA	NA	NA	NA	ENSGALT00010018476	CLEC3A	11	13682987	13689941
ENSGALG00010007802	0	NA	NA	NA	NA	ENSGALT00010018583	NA	2	81416220	81420793
ENSGALG00010007805	0	NA	NA	NA	NA	ENSGALT00010018590	NA	2	81425077	81429371
ENSGALG00010007815	0	NA	NA	NA	NA	ENSGALT00010018615	NA	2	81436686	81441204
ENSGALG00010007826	0	NA	NA	NA	NA	ENSGALT00010018635	NA	2	81448295	81451850
ENSGALG00010007848	0	NA	NA	NA	NA	ENSGALT00010018670	TFAP2D	3	108063682	108116559
ENSGALG00010007851	0	NA	NA	NA	NA	ENSGALT00010018681	AvBD7	3	107244665	107245561
ENSGALG00010007860	0	NA	NA	NA	NA	ENSGALT00010018708	DEFB4A	3	107254239	107256734
ENSGALG00010007863	0	NA	NA	NA	NA	ENSGALT00010018716	AvBD1	3	107258162	107261840
ENSGALG00010007864	0	NA	NA	NA	NA	ENSGALT00010018719	TYR	1	187752869	187810203
ENSGALG00010007870	0	NA	NA	NA	NA	ENSGALT00010018729	AvBD3	3	107262772	107269582
ENSGALG00010007928	0	NA	NA	NA	NA	ENSGALT00010018899	C11orf70	1	182589555	182609024
ENSGALG00010007929	0	NA	NA	NA	NA	ENSGALT00010018898	LRRC14B	2	55470831	55474422
ENSGALG00010007933	0	NA	NA	NA	NA	ENSGALT00010018910	CEP126	1	182635474	182672224
ENSGALG00010007936	0	NA	NA	NA	NA	ENSGALT00010018919	NA	2	55491725	55598483
ENSGALG00010007939	0	NA	NA	NA	NA	ENSGALT00010018924	NA	1	92559170	92559366
ENSGALG00010007949	0	NA	NA	NA	NA	ENSGALT00010018953	NA	1	182696476	182700873
ENSGALG00010007953	0	NA	NA	NA	NA	ENSGALT00010018960	SCGN	2	89504085	89529352
ENSGALG00010007954	0	NA	NA	NA	NA	ENSGALT00010018959	PSCA	2	147185748	147190697
ENSGALG00010007958	0	NA	NA	NA	NA	ENSGALT00010018971	NA	2	147211335	147217761
ENSGALG00010007961	0	NA	NA	NA	NA	ENSGALT00010018981	NA	1	182714616	182718409
ENSGALG00010007967	0	NA	NA	NA	NA	ENSGALT00010018994	NA	1	182723391	182727174
ENSGALG00010007969	0	NA	NA	NA	NA	ENSGALT00010018992	NA	2	148656048	148657295
ENSGALG00010007990	0	NA	NA	NA	NA	ENSGALT00010019043	TRHR	2	131482009	131497952
ENSGALG00010008003	0	NA	NA	NA	NA	ENSGALT00010019074	NA	4	28473453	28474391
ENSGALG00010008014	0	NA	NA	NA	NA	ENSGALT00010019103	NA	2	57577707	57578043
ENSGALG00010008030	0	NA	NA	NA	NA	ENSGALT00010019157	GJA5	1	92597739	92616037
ENSGALG00010008034	0	NA	NA	NA	NA	ENSGALT00010019158	DPEP1	11	18394291	18400638
ENSGALG00010008042	0	NA	NA	NA	NA	ENSGALT00010019182	NA	3	101414699	101426469
ENSGALG00010008049	0	NA	NA	NA	NA	ENSGALT00010019197	ANXA10	4	24520813	24544387
ENSGALG00010008054	0	NA	NA	NA	NA	ENSGALT00010019210	CRISP2	3	108493872	108506211
ENSGALG00010008060	0	NA	NA	NA	NA	ENSGALT00010019223	NA	1	15624838	15625419
ENSGALG00010008063	0	NA	NA	NA	NA	ENSGALT00010019229	KCNV1	2	131744296	131754370
ENSGALG00010008070	0	NA	NA	NA	NA	ENSGALT00010019242	NA	Z	73969675	73972917
ENSGALG00010008074	0	NA	NA	NA	NA	ENSGALT00010019256	RHAG	3	108552170	108572617
ENSGALG00010008076	0	NA	NA	NA	NA	ENSGALT00010019261	NA	1	15626460	15674062
ENSGALG00010008080	0	NA	NA	NA	NA	ENSGALT00010019270	NA	Z	74410471	74413734
ENSGALG00010008082	0	NA	NA	NA	NA	ENSGALT00010019275	PRL	2	58295959	58302119
ENSGALG00010008084	0	NA	NA	NA	NA	ENSGALT00010019276	CYP2AC1	3	108574628	108580479
ENSGALG00010008085	0	NA	NA	NA	NA	ENSGALT00010019283	NA	Z	74013262	74016526
ENSGALG00010008109	0	NA	NA	NA	NA	ENSGALT00010019336	OPN5L2	3	108621381	108625629
ENSGALG00010008114	0	NA	NA	NA	NA	ENSGALT00010019348	NA	2	148162525	148166872
ENSGALG00010008122	0	NA	NA	NA	NA	ENSGALT00010019371	NA	Z	74246899	74250594
ENSGALG00010008125	0	NA	NA	NA	NA	ENSGALT00010019374	NA	2	147990506	147994503
ENSGALG00010008137	0	NA	NA	NA	NA	ENSGALT00010019409	HHLA1	2	140371238	140394425
ENSGALG00010008138	0	NA	NA	NA	NA	ENSGALT00010019411	NA	13	4442981	4444247
ENSGALG00010008198	0	NA	NA	NA	NA	ENSGALT00010019612	GLRB	4	20806884	20853382
ENSGALG00010008220	0	NA	NA	NA	NA	ENSGALT00010019655	NA	2	149386524	149387326
ENSGALG00010008239	0	NA	NA	NA	NA	ENSGALT00010019708	NA	Z	74481254	74482299
ENSGALG00010008247	0	NA	NA	NA	NA	ENSGALT00010019726	GASK1B	4	21215369	21230924
ENSGALG00010008256	0	NA	NA	NA	NA	ENSGALT00010019746	NA	2	52776036	52776951
ENSGALG00010008266	0	NA	NA	NA	NA	ENSGALT00010019771	ECSCR	13	2037917	2056738
ENSGALG00010008280	0	NA	NA	NA	NA	ENSGALT00010019797	NA	Z	75111504	75112137
ENSGALG00010008315	0	NA	NA	NA	NA	ENSGALT00010019884	NA	Z	76282672	76283238
ENSGALG00010008322	0	NA	NA	NA	NA	ENSGALT00010019898	ens-2	1	101175045	101175293
ENSGALG00010008329	0	NA	NA	NA	NA	ENSGALT00010019919	NA	1	101165857	101166105
ENSGALG00010008357	0	NA	NA	NA	NA	ENSGALT00010019999	NA	Z	76776349	76778136
ENSGALG00010008368	0	NA	NA	NA	NA	ENSGALT00010020020	SNCA	4	34946605	35014146
ENSGALG00010008390	0	NA	NA	NA	NA	ENSGALT00010020072	NA	Z	77666965	77667531
ENSGALG00010008396	0	NA	NA	NA	NA	ENSGALT00010020085	LRRTM2	13	2280914	2284704
ENSGALG00010008402	0	NA	NA	NA	NA	ENSGALT00010020098	BKJ	6	9952549	9954740
ENSGALG00010008403	0	NA	NA	NA	NA	ENSGALT00010020103	GNAT3	1	11470630	11502275
ENSGALG00010008417	0	NA	NA	NA	NA	ENSGALT00010020128	IGFBP1	2	54589452	54602855
ENSGALG00010008423	0	NA	NA	NA	NA	ENSGALT00010020140	BKJ	6	9937361	9939552
ENSGALG00010008442	0	NA	NA	NA	NA	ENSGALT00010020179	WDR64	3	35434328	35494936
ENSGALG00010008494	0	NA	NA	NA	NA	ENSGALT00010020266	NA	2	149195129	149197656
ENSGALG00010008525	0	NA	NA	NA	NA	ENSGALT00010020333	NA	4	39452673	39453329
ENSGALG00010008619	0	NA	NA	NA	NA	ENSGALT00010020489	NA	6	5766751	5769062
ENSGALG00010008647	0	NA	NA	NA	NA	ENSGALT00010020513	NA	Z	80905376	80905942
ENSGALG00010008664	0	NA	NA	NA	NA	ENSGALT00010020557	TM4SF1a	1	185616737	185633119
ENSGALG00010008683	0	NA	NA	NA	NA	ENSGALT00010020596	SLC4A9	13	255695	272375
ENSGALG00010008687	0	NA	NA	NA	NA	ENSGALT00010020602	NA	2	147829975	147834694
ENSGALG00010008694	0	NA	NA	NA	NA	ENSGALT00010020617	NA	1	185636227	185645103
ENSGALG00010008703	0	NA	NA	NA	NA	ENSGALT00010020640	NA	2	147849537	147860379
ENSGALG00010008723	0	NA	NA	NA	NA	ENSGALT00010020686	NA	2	147880573	147881391
ENSGALG00010008736	0	NA	NA	NA	NA	ENSGALT00010020721	NA	2	147885402	147933384
ENSGALG00010008759	0	NA	NA	NA	NA	ENSGALT00010020774	NA	2	147885402	147901665
ENSGALG00010008763	0	NA	NA	NA	NA	ENSGALT00010020803	NA	Z	82009845	82151346
ENSGALG00010008773	0	NA	NA	NA	NA	ENSGALT00010020817	NA	2	147896259	147908159
ENSGALG00010008785	0	NA	NA	NA	NA	ENSGALT00010020841	NA	2	147928848	147948606
ENSGALG00010008802	0	NA	NA	NA	NA	ENSGALT00010020890	NA	2	147937171	147938003
ENSGALG00010008894	0	NA	NA	NA	NA	ENSGALT00010021101	NA	2	143468932	143470225
ENSGALG00010008900	0	NA	NA	NA	NA	ENSGALT00010021118	NA	Z	74200752	74203994
ENSGALG00010008947	0	NA	NA	NA	NA	ENSGALT00010021239	SPMIP2	4	21448046	21486465
ENSGALG00010008965	0	NA	NA	NA	NA	ENSGALT00010021305	CNTNAP4	Z	43448963	43666358
ENSGALG00010008973	0	NA	NA	NA	NA	ENSGALT00010021321	KCNK9	2	143937953	144017225
ENSGALG00010009021	0	NA	NA	NA	NA	ENSGALT00010021471	HNF4beta	11	16639756	16661617
ENSGALG00010009052	0	NA	NA	NA	NA	ENSGALT00010021555	SLC30A8	2	134661586	134683731
ENSGALG00010009063	0	NA	NA	NA	NA	ENSGALT00010021592	NA	Z	9577901	9582260
ENSGALG00010009074	0	NA	NA	NA	NA	ENSGALT00010021613	NA	Z	73991251	73994491
ENSGALG00010009084	0	NA	NA	NA	NA	ENSGALT00010021622	ARL14EPL	Z	73359741	73369696
ENSGALG00010009107	0	NA	NA	NA	NA	ENSGALT00010021693	NA	1	190427554	190429757
ENSGALG00010009136	0	NA	NA	NA	NA	ENSGALT00010021784	KHK	3	104314139	104315960
ENSGALG00010009169	0	NA	NA	NA	NA	ENSGALT00010021889	NA	1	190981034	190981969
ENSGALG00010009224	0	NA	NA	NA	NA	ENSGALT00010021991	NA	7	31103294	31104936
ENSGALG00010009257	0	NA	NA	NA	NA	ENSGALT00010022065	NA	7	31171177	31333643
ENSGALG00010009269	0	NA	NA	NA	NA	ENSGALT00010022087	NA	7	31704085	32040421
ENSGALG00010009333	0	NA	NA	NA	NA	ENSGALT00010022218	ADRA1B	13	7613469	7630515
ENSGALG00010009343	0	NA	NA	NA	NA	ENSGALT00010022250	SLC30A3	3	104366532	104370201
ENSGALG00010009349	0	NA	NA	NA	NA	ENSGALT00010022268	TPPP2	Z	44718040	44739662
ENSGALG00010009356	0	NA	NA	NA	NA	ENSGALT00010022285	NA	2	148291459	148292834
ENSGALG00010009424	0	NA	NA	NA	NA	ENSGALT00010022509	NA	13	7788987	7791452
ENSGALG00010009503	0	NA	NA	NA	NA	ENSGALT00010022700	IL11RA	Z	8869799	8887618
ENSGALG00010009504	0	NA	NA	NA	NA	ENSGALT00010022696	NA	11	17958007	17958603
ENSGALG00010009537	0	NA	NA	NA	NA	ENSGALT00010022749	NA	3	104695785	104697185
ENSGALG00010009558	0	NA	NA	NA	NA	ENSGALT00010022791	TMEM26	6	9207038	9267386
ENSGALG00010009584	0	NA	NA	NA	NA	ENSGALT00010022839	NA	2	147818993	147819470
ENSGALG00010009590	0	NA	NA	NA	NA	ENSGALT00010022849	NA	2	147822824	147823120
ENSGALG00010009591	0	NA	NA	NA	NA	ENSGALT00010022850	LYPD6	7	34501073	34526946
ENSGALG00010009598	0	NA	NA	NA	NA	ENSGALT00010022868	NA	2	147825890	147826186
ENSGALG00010009606	0	NA	NA	NA	NA	ENSGALT00010022907	CHSY3	Z	45808198	45956526
ENSGALG00010009613	0	NA	NA	NA	NA	ENSGALT00010022917	NA	2	147839324	147839620
ENSGALG00010009632	0	NA	NA	NA	NA	ENSGALT00010022979	NA	2	147863909	147864205
ENSGALG00010009636	0	NA	NA	NA	NA	ENSGALT00010022984	NA	2	147866988	147867284
ENSGALG00010009639	0	NA	NA	NA	NA	ENSGALT00010022994	NA	2	147872069	147872365
ENSGALG00010009641	0	NA	NA	NA	NA	ENSGALT00010022997	NA	7	34656497	34658382
ENSGALG00010009642	0	NA	NA	NA	NA	ENSGALT00010022999	NA	2	147875468	147875764
ENSGALG00010009655	0	NA	NA	NA	NA	ENSGALT00010023033	FAM83A	2	136939806	136951656
ENSGALG00010009661	0	NA	NA	NA	NA	ENSGALT00010023052	NA	2	147956348	147956644
ENSGALG00010009671	0	NA	NA	NA	NA	ENSGALT00010023082	MINAR2	Z	45982599	45991177
ENSGALG00010009681	0	NA	NA	NA	NA	ENSGALT00010023101	NA	2	147963515	147963811
ENSGALG00010009683	0	NA	NA	NA	NA	ENSGALT00010023114	ADAMTS19	Z	45994939	46156644
ENSGALG00010009685	0	NA	NA	NA	NA	ENSGALT00010023119	NA	Z	71608818	71633165
ENSGALG00010009701	0	NA	NA	NA	NA	ENSGALT00010023162	NA	Z	71625055	71630159
ENSGALG00010009716	0	NA	NA	NA	NA	ENSGALT00010023210	NA	Z	71637154	71638490
ENSGALG00010009720	0	NA	NA	NA	NA	ENSGALT00010023316	RELN	1	13244110	13516822
ENSGALG00010009727	0	NA	NA	NA	NA	ENSGALT00010023237	CDH20	2	68324190	68587747
ENSGALG00010009733	0	NA	NA	NA	NA	ENSGALT00010023252	NA	2	68684094	68685663
ENSGALG00010009734	0	NA	NA	NA	NA	ENSGALT00010023253	NA	Z	71694247	71695222
ENSGALG00010009757	0	NA	NA	NA	NA	ENSGALT00010023308	NA	8	8949522	8949873
ENSGALG00010009791	0	NA	NA	NA	NA	ENSGALT00010023385	GABRG2	13	6667875	6739159
ENSGALG00010009807	0	NA	NA	NA	NA	ENSGALT00010023425	NA	11	17531421	17531777
ENSGALG00010009814	0	NA	NA	NA	NA	ENSGALT00010023440	NA	8	9312527	9313897
ENSGALG00010009852	0	NA	NA	NA	NA	ENSGALT00010023520	NA	3	103953429	103969736
ENSGALG00010009930	0	NA	NA	NA	NA	ENSGALT00010023671	GABRA6	13	6894890	6920279
ENSGALG00010009971	0	NA	NA	NA	NA	ENSGALT00010023732	RGSL1	8	5617043	5629963
ENSGALG00010010027	0	NA	NA	NA	NA	ENSGALT00010023845	NA	4	73893426	73920476
ENSGALG00010010113	0	NA	NA	NA	NA	ENSGALT00010024009	NA	8	7027903	7029624
ENSGALG00010010129	0	NA	NA	NA	NA	ENSGALT00010024050	NA	1	60051917	60096135
ENSGALG00010010130	0	NA	NA	NA	NA	ENSGALT00010024059	NA	13	9953525	9955104
ENSGALG00010010147	0	NA	NA	NA	NA	ENSGALT00010024110	GLIS3	Z	27355976	27512852
ENSGALG00010010165	0	NA	NA	NA	NA	ENSGALT00010024166	NA	Z	290187	294656
ENSGALG00010010175	0	NA	NA	NA	NA	ENSGALT00010024192	NA	4	73072810	73074692
ENSGALG00010010185	0	NA	NA	NA	NA	ENSGALT00010024228	PHYHIPL	6	1340338	1393577
ENSGALG00010010198	0	NA	NA	NA	NA	ENSGALT00010024259	KCNV2	Z	27107745	27113620
ENSGALG00010010234	0	NA	NA	NA	NA	ENSGALT00010024359	NA	6	1590437	1598478
ENSGALG00010010245	0	NA	NA	NA	NA	ENSGALT00010024398	GALR3	1	51156143	51161759
ENSGALG00010010248	0	NA	NA	NA	NA	ENSGALT00010024412	NA	1	55167624	55196931
ENSGALG00010010259	0	NA	NA	NA	NA	ENSGALT00010024451	IGF1	1	55326281	55375657
ENSGALG00010010290	0	NA	NA	NA	NA	ENSGALT00010024546	NA	2	149067836	149084388
ENSGALG00010010314	0	NA	NA	NA	NA	ENSGALT00010024655	CRB1	8	2493274	2580122
ENSGALG00010010320	0	NA	NA	NA	NA	ENSGALT00010024674	SYPL1	1	14387699	14407265
ENSGALG00010010340	0	NA	NA	NA	NA	ENSGALT00010024729	NA	1	60184882	60190344
ENSGALG00010010387	0	NA	NA	NA	NA	ENSGALT00010024832	NA	3	105012486	105013582
ENSGALG00010010400	0	NA	NA	NA	NA	ENSGALT00010024870	CIMIP2C	3	105058796	105061062
ENSGALG00010010410	0	NA	NA	NA	NA	ENSGALT00010024919	CACNA2D1	1	10427911	10787255
ENSGALG00010010414	0	NA	NA	NA	NA	ENSGALT00010024908	NA	Z	44131124	44131441
ENSGALG00010010417	0	NA	NA	NA	NA	ENSGALT00010024920	OTOF	3	105065537	105137600
ENSGALG00010010429	0	NA	NA	NA	NA	ENSGALT00010024944	TLX3	13	2943164	2945442
ENSGALG00010010430	0	NA	NA	NA	NA	ENSGALT00010024947	ASTN1	8	6733531	6772248
ENSGALG00010010449	0	NA	NA	NA	NA	ENSGALT00010025006	PAPPA2	8	6779832	6852766
ENSGALG00010010486	0	NA	NA	NA	NA	ENSGALT00010025055	NA	13	3105040	3125436
ENSGALG00010010515	0	NA	NA	NA	NA	ENSGALT00010025094	RXRG	8	5132233	5155443
ENSGALG00010010517	0	NA	NA	NA	NA	ENSGALT00010025092	STMN4	3	105160456	105167584
ENSGALG00010010535	0	NA	NA	NA	NA	ENSGALT00010025114	LMX1A	8	5159893	5183854
ENSGALG00010010541	0	NA	NA	NA	NA	ENSGALT00010025128	ADIRF	6	3326329	3329213
ENSGALG00010010556	0	NA	NA	NA	NA	ENSGALT00010025158	POMC	3	105172802	105188795
ENSGALG00010010728	0	NA	NA	NA	NA	ENSGALT00010025615	ELOVL2	2	62874944	62922075
ENSGALG00010010732	0	NA	NA	NA	NA	ENSGALT00010025629	CCKAR	4	72729270	72736155
ENSGALG00010010747	0	NA	NA	NA	NA	ENSGALT00010025681	SYCP2L	2	62921426	62944329
ENSGALG00010010765	0	NA	NA	NA	NA	ENSGALT00010025733	NA	38	153048	155314
ENSGALG00010010783	0	NA	NA	NA	NA	ENSGALT00010025783	F2RL2	Z	24032594	24036406
ENSGALG00010010790	0	NA	NA	NA	NA	ENSGALT00010025808	GCM2	2	62944186	62951241
ENSGALG00010010830	0	NA	NA	NA	NA	ENSGALT00010025905	NA	6	3619106	3620074
ENSGALG00010010839	0	NA	NA	NA	NA	ENSGALT00010025931	CHAT	6	3623284	3659311
ENSGALG00010010840	0	NA	NA	NA	NA	ENSGALT00010025929	RGS16	8	5600759	5607877
ENSGALG00010010847	0	NA	NA	NA	NA	ENSGALT00010025963	NA	7	7043271	7044129
ENSGALG00010010848	0	NA	NA	NA	NA	ENSGALT00010025967	RGR	6	3687666	3701548
ENSGALG00010010863	0	NA	NA	NA	NA	ENSGALT00010026005	CNGB3	2	122766822	122791073
ENSGALG00010010864	0	NA	NA	NA	NA	ENSGALT00010025999	LRIT2	6	3733253	3737441
ENSGALG00010010899	0	NA	NA	NA	NA	ENSGALT00010026072	NA	38	385747	386232
ENSGALG00010010942	0	NA	NA	NA	NA	ENSGALT00010026200	NRN1	2	64854962	64862456
ENSGALG00010010944	0	NA	NA	NA	NA	ENSGALT00010026211	NPHS2	8	6137759	6144091
ENSGALG00010010950	0	NA	NA	NA	NA	ENSGALT00010026222	RAP1GDS1L	6	4985405	5016433
ENSGALG00010010969	0	NA	NA	NA	NA	ENSGALT00010026266	NA	13	951416	952807
ENSGALG00010010976	0	NA	NA	NA	NA	ENSGALT00010026286	DYDC2	6	5090652	5094331
ENSGALG00010010999	0	NA	NA	NA	NA	ENSGALT00010026363	NA	13	976011	976733
ENSGALG00010011005	0	NA	NA	NA	NA	ENSGALT00010026378	NA	13	984854	985565
ENSGALG00010011011	0	NA	NA	NA	NA	ENSGALT00010026387	NA	13	995200	996266
ENSGALG00010011013	0	NA	NA	NA	NA	ENSGALT00010026390	NA	1	48293424	48300784
ENSGALG00010011023	0	NA	NA	NA	NA	ENSGALT00010026409	NA	13	1005075	1006408
ENSGALG00010011036	0	NA	NA	NA	NA	ENSGALT00010026442	NA	13	1136799	1139141
ENSGALG00010011038	0	NA	NA	NA	NA	ENSGALT00010026448	GSG1	1	48328214	48340905
ENSGALG00010011045	0	NA	NA	NA	NA	ENSGALT00010026455	NA	13	1148171	1151544
ENSGALG00010011050	0	NA	NA	NA	NA	ENSGALT00010026464	SYT10	1	58685320	58741851
ENSGALG00010011056	0	NA	NA	NA	NA	ENSGALT00010026476	NA	13	1160330	1163029
ENSGALG00010011079	0	NA	NA	NA	NA	ENSGALT00010026514	NA	13	1185911	1186471
ENSGALG00010011088	0	NA	NA	NA	NA	ENSGALT00010026537	NA	13	1186119	1188494
ENSGALG00010011109	0	NA	NA	NA	NA	ENSGALT00010026588	NA	13	1214110	1217481
ENSGALG00010011112	0	NA	NA	NA	NA	ENSGALT00010026592	NA	4	75625525	75627524
ENSGALG00010011115	0	NA	NA	NA	NA	ENSGALT00010026594	TFF3	1	109461609	109465986
ENSGALG00010011134	0	NA	NA	NA	NA	ENSGALT00010026634	NA	2	61613686	61624399
ENSGALG00010011147	0	NA	NA	NA	NA	ENSGALT00010026656	BKJ	6	9928833	9929162
ENSGALG00010011149	0	NA	NA	NA	NA	ENSGALT00010026658	NA	13	1237522	1267963
ENSGALG00010011157	0	NA	NA	NA	NA	ENSGALT00010026677	NA	3	106547854	106571729
ENSGALG00010011163	0	NA	NA	NA	NA	ENSGALT00010026684	NA	1	59225497	59227400
ENSGALG00010011172	0	NA	NA	NA	NA	ENSGALT00010026707	NA	13	1247672	1250044
ENSGALG00010011185	0	NA	NA	NA	NA	ENSGALT00010026730	RSPH1	1	109532451	109545047
ENSGALG00010011205	0	NA	NA	NA	NA	ENSGALT00010026766	CYTL1	4	78406254	78419971
ENSGALG00010011207	0	NA	NA	NA	NA	ENSGALT00010026775	NA	13	1280917	1282254
ENSGALG00010011220	0	NA	NA	NA	NA	ENSGALT00010026806	NA	3	106911373	106911838
ENSGALG00010011230	0	NA	NA	NA	NA	ENSGALT00010026828	OvoDA1	3	106913727	106914737
ENSGALG00010011241	0	NA	NA	NA	NA	ENSGALT00010026839	OVODB1	3	106917243	106917901
ENSGALG00010011243	0	NA	NA	NA	NA	ENSGALT00010026842	ALX1	1	41914592	41937639
ENSGALG00010011248	0	NA	NA	NA	NA	ENSGALT00010026854	OvoDA1-2	3	106921298	106921871
ENSGALG00010011257	0	NA	NA	NA	NA	ENSGALT00010026881	OvoDA3	3	106924448	106924943
ENSGALG00010011261	0	NA	NA	NA	NA	ENSGALT00010026885	NA	13	1318958	1321254
ENSGALG00010011274	0	NA	NA	NA	NA	ENSGALT00010026902	NA	13	1320236	1323506
ENSGALG00010011281	0	NA	NA	NA	NA	ENSGALT00010026919	NA	13	1329115	1332227
ENSGALG00010011325	0	NA	NA	NA	NA	ENSGALT00010027078	NEIL2	3	107154798	107159123
ENSGALG00010011331	0	NA	NA	NA	NA	ENSGALT00010027094	PMCH	1	55417419	55421820
ENSGALG00010011352	0	NA	NA	NA	NA	ENSGALT00010027154	NTS	1	42211293	42240394
ENSGALG00010011354	0	NA	NA	NA	NA	ENSGALT00010027158	NA	13	1363432	1365132
ENSGALG00010011395	0	NA	NA	NA	NA	ENSGALT00010027257	NA	Z	24129778	24130752
ENSGALG00010011415	0	NA	NA	NA	NA	ENSGALT00010027291	NA	3	107203480	107205289
ENSGALG00010011416	0	NA	NA	NA	NA	ENSGALT00010027296	NA	13	1414774	1418773
ENSGALG00010011432	0	NA	NA	NA	NA	ENSGALT00010027348	NA	13	1432599	1434550
ENSGALG00010011435	0	NA	NA	NA	NA	ENSGALT00010027358	AvBD11	3	107206490	107210181
ENSGALG00010011437	0	NA	NA	NA	NA	ENSGALT00010027378	DMRT1	Z	26450329	26518458
ENSGALG00010011448	0	NA	NA	NA	NA	ENSGALT00010027395	AvBD10	3	107228064	107234071
ENSGALG00010011455	0	NA	NA	NA	NA	ENSGALT00010027411	AvBD8	3	107238852	107241638
ENSGALG00010011462	0	NA	NA	NA	NA	ENSGALT00010027429	NA	Z	26544103	26545702
ENSGALG00010011482	0	NA	NA	NA	NA	ENSGALT00010027491	DMRT2	Z	26545467	26550619
ENSGALG00010011491	0	NA	NA	NA	NA	ENSGALT00010027517	RELL2	13	1561888	1570746
ENSGALG00010011540	0	NA	NA	NA	NA	ENSGALT00010027612	APOBEC4	8	7630758	7633036
ENSGALG00010011562	0	NA	NA	NA	NA	ENSGALT00010027667	NA	1	68976446	68988575
ENSGALG00010011575	0	NA	NA	NA	NA	ENSGALT00010027699	NA	13	1598792	1604324
ENSGALG00010011578	0	NA	NA	NA	NA	ENSGALT00010027714	MYLK4	2	67260462	67341317
ENSGALG00010011584	0	NA	NA	NA	NA	ENSGALT00010027715	NA	W	1570534	1700208
ENSGALG00010011609	0	NA	NA	NA	NA	ENSGALT00010027750	AVDL	Z	9681782	9688091
ENSGALG00010011611	0	NA	NA	NA	NA	ENSGALT00010027756	NA	Z	7860743	7861324
ENSGALG00010011627	0	NA	NA	NA	NA	ENSGALT00010027792	NA	Z	7875766	7877341
ENSGALG00010011634	0	NA	NA	NA	NA	ENSGALT00010027807	AVD	Z	9717630	9719023
ENSGALG00010011641	0	NA	NA	NA	NA	ENSGALT00010027833	NA	4	12254196	12260168
ENSGALG00010011644	0	NA	NA	NA	NA	ENSGALT00010027842	NA	4	12258590	12259366
ENSGALG00010011664	0	NA	NA	NA	NA	ENSGALT00010027905	SERPINB10B	2	67398812	67404929
ENSGALG00010011666	0	NA	NA	NA	NA	ENSGALT00010027908	NA	4	15085344	15086639
ENSGALG00010011680	0	NA	NA	NA	NA	ENSGALT00010027938	IAPP	1	65321105	65328541
ENSGALG00010011683	0	NA	NA	NA	NA	ENSGALT00010027946	NIPAL2	2	127123381	127177583
ENSGALG00010011714	0	NA	NA	NA	NA	ENSGALT00010028030	OVALX	2	67456353	67463354
ENSGALG00010011735	0	NA	NA	NA	NA	ENSGALT00010028079	NA	Z	9690475	9691649
ENSGALG00010011853	0	NA	NA	NA	NA	ENSGALT00010028310	NRG2	13	404068	557600
ENSGALG00010011870	0	NA	NA	NA	NA	ENSGALT00010028356	AvBD6	3	107248549	107250114
ENSGALG00010011872	0	NA	NA	NA	NA	ENSGALT00010028359	NA	Z	54316609	54318954
ENSGALG00010011887	0	NA	NA	NA	NA	ENSGALT00010028414	PGM5	Z	26071191	26138065
ENSGALG00010011897	0	NA	NA	NA	NA	ENSGALT00010028441	NA	Z	56758200	56764277
ENSGALG00010011920	0	NA	NA	NA	NA	ENSGALT00010028512	NA	4	11562990	11565401
ENSGALG00010011980	0	NA	NA	NA	NA	ENSGALT00010028674	AvBD9	3	107234856	107237916
ENSGALG00010012032	0	NA	NA	NA	NA	ENSGALT00010028813	NA	Z	54458368	54459489
ENSGALG00010012039	0	NA	NA	NA	NA	ENSGALT00010028831	ODF1	2	128786601	128789356
ENSGALG00010012068	0	NA	NA	NA	NA	ENSGALT00010028909	CDX4	4	12065822	12075699
ENSGALG00010012073	0	NA	NA	NA	NA	ENSGALT00010028928	NA	W	357720	363540
ENSGALG00010012092	0	NA	NA	NA	NA	ENSGALT00010028984	OC3	1	48078936	48084887
ENSGALG00010012109	0	NA	NA	NA	NA	ENSGALT00010029029	NA	1	59920610	59921712
ENSGALG00010012115	0	NA	NA	NA	NA	ENSGALT00010029044	NA	1	59964279	59965433
ENSGALG00010012117	0	NA	NA	NA	NA	ENSGALT00010029049	SMCO3	1	48090209	48095484
ENSGALG00010012123	0	NA	NA	NA	NA	ENSGALT00010029067	RASL11AL	4	12186630	12202028
ENSGALG00010012126	0	NA	NA	NA	NA	ENSGALT00010029080	SIGLEC15	Z	2560541	2567393
ENSGALG00010012131	0	NA	NA	NA	NA	ENSGALT00010029095	NA	Z	2582583	2599020
ENSGALG00010012132	0	NA	NA	NA	NA	ENSGALT00010029101	MC4R	2	68795620	68797456
ENSGALG00010012134	0	NA	NA	NA	NA	ENSGALT00010029104	NA	Z	2612264	2628568
ENSGALG00010012137	0	NA	NA	NA	NA	ENSGALT00010029109	NA	4	11289405	11296813
ENSGALG00010012182	0	NA	NA	NA	NA	ENSGALT00010029213	CTSEAL	1	35646215	35653933
ENSGALG00010012206	0	NA	NA	NA	NA	ENSGALT00010029275	RIBC2	1	70482162	70496351
ENSGALG00010012231	0	NA	NA	NA	NA	ENSGALT00010029322	NA	4	16012475	16013673
ENSGALG00010012238	0	NA	NA	NA	NA	ENSGALT00010029332	NA	Z	51666409	51667554
ENSGALG00010012261	0	NA	NA	NA	NA	ENSGALT00010029366	NA	Z	53501488	53503343
ENSGALG00010012264	0	NA	NA	NA	NA	ENSGALT00010029375	MYF5	1	40098345	40099895
ENSGALG00010012270	0	NA	NA	NA	NA	ENSGALT00010029386	NA	Z	53552357	53554651
ENSGALG00010012271	0	NA	NA	NA	NA	ENSGALT00010029387	NA	1	40125280	40131199
ENSGALG00010012272	0	NA	NA	NA	NA	ENSGALT00010029389	NA	W	4049050	4050291
ENSGALG00010012278	0	NA	NA	NA	NA	ENSGALT00010029397	NA	Z	53558400	53560709
ENSGALG00010012297	0	NA	NA	NA	NA	ENSGALT00010029457	ABLIM3	13	8162896	8198082
ENSGALG00010012306	0	NA	NA	NA	NA	ENSGALT00010029456	NA	W	4182993	4184202
ENSGALG00010012308	0	NA	NA	NA	NA	ENSGALT00010029466	TRABD2A	Z	53591599	53676642
ENSGALG00010012311	0	NA	NA	NA	NA	ENSGALT00010029471	EDNRB2	4	11117093	11128187
ENSGALG00010012323	0	NA	NA	NA	NA	ENSGALT00010029507	SMAD7B	W	4306530	4334160
ENSGALG00010012356	0	NA	NA	NA	NA	ENSGALT00010029588	NA	Z	7824942	7825704
ENSGALG00010012357	0	NA	NA	NA	NA	ENSGALT00010029593	NA	W	5056820	5132190
ENSGALG00010012359	0	NA	NA	NA	NA	ENSGALT00010029591	NA	Z	53948948	53949988
ENSGALG00010012363	0	NA	NA	NA	NA	ENSGALT00010029597	NA	Z	7828914	7829676
ENSGALG00010012365	0	NA	NA	NA	NA	ENSGALT00010029601	NA	Z	53953554	53954594
ENSGALG00010012370	0	NA	NA	NA	NA	ENSGALT00010029616	NA	W	5062213	5063145
ENSGALG00010012416	0	NA	NA	NA	NA	ENSGALT00010029737	NA	Z	7949536	7950474
ENSGALG00010012421	0	NA	NA	NA	NA	ENSGALT00010029750	NA	Z	7957186	7957948
ENSGALG00010012451	0	NA	NA	NA	NA	ENSGALT00010029860	NA	Z	53229694	53231333
ENSGALG00010012453	0	NA	NA	NA	NA	ENSGALT00010029858	NA	Z	22763960	22766155
ENSGALG00010012457	0	NA	NA	NA	NA	ENSGALT00010029871	NA	Z	22776048	22777423
ENSGALG00010012459	0	NA	NA	NA	NA	ENSGALT00010029873	NA	W	5612677	5614530
ENSGALG00010012460	0	NA	NA	NA	NA	ENSGALT00010029877	NA	13	969580	970203
ENSGALG00010012474	0	NA	NA	NA	NA	ENSGALT00010029909	ASB18	7	5233595	5247286
ENSGALG00010012708	0	NA	NA	NA	NA	ENSGALT00010030423	SPP2	7	5668739	5682907
ENSGALG00010012757	0	NA	NA	NA	NA	ENSGALT00010030546	NA	Z	58129414	58130940
ENSGALG00010012800	0	NA	NA	NA	NA	ENSGALT00010030704	NA	13	15435187	15437477
ENSGALG00010012802	0	NA	NA	NA	NA	ENSGALT00010030708	POU4F3	13	17459363	17460811
ENSGALG00010012809	0	NA	NA	NA	NA	ENSGALT00010030737	RHOBTB3	Z	58158653	58203487
ENSGALG00010012853	0	NA	NA	NA	NA	ENSGALT00010030828	NA	1	105958666	105959727
ENSGALG00010012906	0	NA	NA	NA	NA	ENSGALT00010030972	NA	W	7105111	7115980
ENSGALG00010012923	0	NA	NA	NA	NA	ENSGALT00010031014	MLANA	Z	28229918	28235275
ENSGALG00010012979	0	NA	NA	NA	NA	ENSGALT00010031142	HTR1A	Z	20544030	20547076
ENSGALG00010013013	0	NA	NA	NA	NA	ENSGALT00010031217	DCSTAMP	2	129533980	129536722
ENSGALG00010013029	0	NA	NA	NA	NA	ENSGALT00010031249	MYLK2	20	10393778	10400968
ENSGALG00010013086	0	NA	NA	NA	NA	ENSGALT00010031375	CXCL14	13	14933731	14943824
ENSGALG00010013142	0	NA	NA	NA	NA	ENSGALT00010031499	FAM81B	Z	58288567	58306244
ENSGALG00010013156	0	NA	NA	NA	NA	ENSGALT00010031551	ABCC9	1	66924027	66997879
ENSGALG00010013167	0	NA	NA	NA	NA	ENSGALT00010031583	NA	1	68397809	68408002
ENSGALG00010013173	0	NA	NA	NA	NA	ENSGALT00010031589	KCNJ8	1	67006795	67014251
ENSGALG00010013188	0	NA	NA	NA	NA	ENSGALT00010031652	NA	Z	10869850	10881647
ENSGALG00010013191	0	NA	NA	NA	NA	ENSGALT00010031663	ABRA	2	130585454	130590934
ENSGALG00010013205	0	NA	NA	NA	NA	ENSGALT00010031701	KCNJ6	1	107307319	107466530
ENSGALG00010013207	0	NA	NA	NA	NA	ENSGALT00010031700	C1QTNF3	Z	10926543	10943139
ENSGALG00010013272	0	NA	NA	NA	NA	ENSGALT00010031905	NA	2	122342419	122343208
ENSGALG00010013288	0	NA	NA	NA	NA	ENSGALT00010031951	CA3A	2	122362448	122376529
ENSGALG00010013321	0	NA	NA	NA	NA	ENSGALT00010032042	PDCL2	4	64569032	64574372
ENSGALG00010013326	0	NA	NA	NA	NA	ENSGALT00010032060	FGF20	4	62783282	62787837
ENSGALG00010013336	0	NA	NA	NA	NA	ENSGALT00010032089	MTNR1A	4	61136435	61185620
ENSGALG00010013350	0	NA	NA	NA	NA	ENSGALT00010032132	NA	3	64230605	64232241
ENSGALG00010013362	0	NA	NA	NA	NA	ENSGALT00010032168	NA	1	56850845	56874734
ENSGALG00010013363	0	NA	NA	NA	NA	ENSGALT00010032167	HS3ST5	3	64371755	64466333
ENSGALG00010013376	0	NA	NA	NA	NA	ENSGALT00010032202	ARHGAP8	1	69930643	69991900
ENSGALG00010013380	0	NA	NA	NA	NA	ENSGALT00010032223	PHGDH	8	4252503	4256109
ENSGALG00010013518	0	NA	NA	NA	NA	ENSGALT00010032520	NA	W	9045002	9045483
ENSGALG00010013519	0	NA	NA	NA	NA	ENSGALT00010032525	NA	1	57064942	57217914
ENSGALG00010013535	0	NA	NA	NA	NA	ENSGALT00010032555	NA	W	1320417	1320671
ENSGALG00010013565	0	NA	NA	NA	NA	ENSGALT00010032617	NA	W	2945904	2946699
ENSGALG00010013580	0	NA	NA	NA	NA	ENSGALT00010032649	RANBP3L	Z	11577616	11618070
ENSGALG00010013632	0	NA	NA	NA	NA	ENSGALT00010032770	SLC1A3	Z	11722286	11786641
ENSGALG00010013636	0	NA	NA	NA	NA	ENSGALT00010032802	PLCZ1	1	64241236	64284270
ENSGALG00010013654	0	NA	NA	NA	NA	ENSGALT00010032817	SLC6A7	13	12822359	12832754
ENSGALG00010013660	0	NA	NA	NA	NA	ENSGALT00010032829	CDX1	13	12835829	12846155
ENSGALG00010013677	0	NA	NA	NA	NA	ENSGALT00010032861	GABRG1	4	66668470	66719788
ENSGALG00010013735	0	NA	NA	NA	NA	ENSGALT00010032962	NA	1	30459602	30465159
ENSGALG00010013742	0	NA	NA	NA	NA	ENSGALT00010032975	RSPO4	20	10228972	10235155
ENSGALG00010013755	0	NA	NA	NA	NA	ENSGALT00010033006	ANGPT4	20	10236283	10243977
ENSGALG00010013759	0	NA	NA	NA	NA	ENSGALT00010033051	ATP13A4	9	12762017	12795396
ENSGALG00010013765	0	NA	NA	NA	NA	ENSGALT00010033043	PRLL	1	30670357	30674227
ENSGALG00010013786	0	NA	NA	NA	NA	ENSGALT00010033131	ATP13A5	9	12800166	12827274
ENSGALG00010013792	0	NA	NA	NA	NA	ENSGALT00010033116	FGF10	Z	14563506	14567474
ENSGALG00010013801	0	NA	NA	NA	NA	ENSGALT00010033132	NA	Z	15225954	15228293
ENSGALG00010013841	0	NA	NA	NA	NA	ENSGALT00010033215	NA	Z	15236636	15238975
ENSGALG00010013862	0	NA	NA	NA	NA	ENSGALT00010033249	C21orf140	1	105952323	105953084
ENSGALG00010013863	0	NA	NA	NA	NA	ENSGALT00010033254	NA	Z	15241978	15244317
ENSGALG00010013866	0	NA	NA	NA	NA	ENSGALT00010033252	KCTD8	4	67206669	67291949
ENSGALG00010013884	0	NA	NA	NA	NA	ENSGALT00010033290	GRXCR1	4	67568785	67603833
ENSGALG00010013914	0	NA	NA	NA	NA	ENSGALT00010033393	NRG1	Z	54642190	55109686
ENSGALG00010013935	0	NA	NA	NA	NA	ENSGALT00010033405	NRSN2	20	10310545	10313027
ENSGALG00010013951	0	NA	NA	NA	NA	ENSGALT00010033455	NA	7	6882673	6883853
ENSGALG00010013963	0	NA	NA	NA	NA	ENSGALT00010033488	SPX	1	67192484	67196777
ENSGALG00010014054	0	NA	NA	NA	NA	ENSGALT00010033727	NA	20	10351969	10356584
ENSGALG00010014115	0	NA	NA	NA	NA	ENSGALT00010033910	GSX2	4	64978135	64979484
ENSGALG00010014194	0	NA	NA	NA	NA	ENSGALT00010034221	LRIG3	1	31862744	31939424
ENSGALG00010014197	0	NA	NA	NA	NA	ENSGALT00010034176	SH3GL2	Z	33488091	33508779
ENSGALG00010014224	0	NA	NA	NA	NA	ENSGALT00010034267	NMUR2	13	12289554	12298142
ENSGALG00010014231	0	NA	NA	NA	NA	ENSGALT00010034276	IFNK	Z	34737584	34740707
ENSGALG00010014234	0	NA	NA	NA	NA	ENSGALT00010034281	GLRA1	13	12434414	12474534
ENSGALG00010014235	0	NA	NA	NA	NA	ENSGALT00010034280	LRRC10	1	35641215	35642961
ENSGALG00010014291	0	NA	NA	NA	NA	ENSGALT00010034470	OSTN	9	13410700	13478234
ENSGALG00010014309	0	NA	NA	NA	NA	ENSGALT00010034450	NA	3	67061695	67062105
ENSGALG00010014320	0	NA	NA	NA	NA	ENSGALT00010034494	UTS2B	9	13401111	13407998
ENSGALG00010014326	0	NA	NA	NA	NA	ENSGALT00010034506	GMNC	9	13502222	13507531
ENSGALG00010014336	0	NA	NA	NA	NA	ENSGALT00010034525	NA	Z	60037654	60037908
ENSGALG00010014348	0	NA	NA	NA	NA	ENSGALT00010034548	CTXN3	Z	57332203	57332939
ENSGALG00010014349	0	NA	NA	NA	NA	ENSGALT00010034550	NA	1	139042294	139043248
ENSGALG00010014391	0	NA	NA	NA	NA	ENSGALT00010034617	NA	1	65784992	65787596
ENSGALG00010014454	0	NA	NA	NA	NA	ENSGALT00010034751	ATP4B	1	137286387	137313520
ENSGALG00010014468	0	NA	NA	NA	NA	ENSGALT00010034768	NA	1	47971442	47983306
ENSGALG00010014519	0	NA	NA	NA	NA	ENSGALT00010034861	BRS3	4	4278255	4284370
ENSGALG00010014540	0	NA	NA	NA	NA	ENSGALT00010035178	FTCD	7	6846178	6853114
ENSGALG00010014560	0	NA	NA	NA	NA	ENSGALT00010034941	NA	3	63053540	63063711
ENSGALG00010014596	0	NA	NA	NA	NA	ENSGALT00010035064	TMEM207	9	13610785	13616153
ENSGALG00010014602	0	NA	NA	NA	NA	ENSGALT00010035045	FRK	3	63742019	63788858
ENSGALG00010014619	0	NA	NA	NA	NA	ENSGALT00010035087	NA	13	10096285	10103814
ENSGALG00010014643	0	NA	NA	NA	NA	ENSGALT00010035130	CLDN16	9	13619823	13627624
ENSGALG00010014664	0	NA	NA	NA	NA	ENSGALT00010035192	NA	13	10134664	10135196
ENSGALG00010014842	0	NA	NA	NA	NA	ENSGALT00010035713	NA	13	10186943	10188361
ENSGALG00010014850	0	NA	NA	NA	NA	ENSGALT00010035730	NA	13	10193613	10198128
ENSGALG00010014881	0	NA	NA	NA	NA	ENSGALT00010035800	NA	1	40133382	40169977
ENSGALG00010014885	0	NA	NA	NA	NA	ENSGALT00010035804	NA	13	10201327	10211183
ENSGALG00010014890	0	NA	NA	NA	NA	ENSGALT00010035826	NA	4	19699518	19729018
ENSGALG00010014896	0	NA	NA	NA	NA	ENSGALT00010035839	NA	1	70797192	70797623
ENSGALG00010014904	0	NA	NA	NA	NA	ENSGALT00010035860	CAPZA3	1	64284315	64285282
ENSGALG00010014923	0	NA	NA	NA	NA	ENSGALT00010035901	CIMIP1	20	11613663	11618666
ENSGALG00010014972	0	NA	NA	NA	NA	ENSGALT00010036010	FGA	4	19786240	19794571
ENSGALG00010014982	0	NA	NA	NA	NA	ENSGALT00010036037	NALF1	1	140399649	140402599
ENSGALG00010015070	0	NA	NA	NA	NA	ENSGALT00010036264	EDN2	23	1326512	1330029
ENSGALG00010015073	0	NA	NA	NA	NA	ENSGALT00010036275	SOX3	4	10463112	10464062
ENSGALG00010015114	0	NA	NA	NA	NA	ENSGALT00010036391	CDC20B	Z	17211059	17245551
ENSGALG00010015118	0	NA	NA	NA	NA	ENSGALT00010036404	GPX8	Z	17236443	17240737
ENSGALG00010015144	0	NA	NA	NA	NA	ENSGALT00010036486	FOXB2	Z	38176113	38177591
ENSGALG00010015170	0	NA	NA	NA	NA	ENSGALT00010036554	EXOC1L	4	64505442	64512561
ENSGALG00010015183	0	NA	NA	NA	NA	ENSGALT00010036588	SLC5A7	1	136158262	136181553
ENSGALG00010015233	0	NA	NA	NA	NA	ENSGALT00010036715	NA	20	10639563	10644212
ENSGALG00010015237	0	NA	NA	NA	NA	ENSGALT00010036700	NA	7	4189986	4190549
ENSGALG00010015254	0	NA	NA	NA	NA	ENSGALT00010036722	NA	7	6157486	6158064
ENSGALG00010015257	0	NA	NA	NA	NA	ENSGALT00010036739	ISX	1	52282243	52372621
ENSGALG00010015494	0	NA	NA	NA	NA	ENSGALT00010037216	CHRDL1	4	13470068	13511920
ENSGALG00010015496	0	NA	NA	NA	NA	ENSGALT00010037214	NA	1	53291574	53313323
ENSGALG00010015511	0	NA	NA	NA	NA	ENSGALT00010037270	BPIFB4	20	10659580	10665739
ENSGALG00010015549	0	NA	NA	NA	NA	ENSGALT00010037384	NA	20	10666802	10672085
ENSGALG00010015585	0	NA	NA	NA	NA	ENSGALT00010037507	BDKRB1	5	45869906	45899428
ENSGALG00010015610	0	NA	NA	NA	NA	ENSGALT00010037587	NA	13	14020003	14048058
ENSGALG00010015633	0	NA	NA	NA	NA	ENSGALT00010037619	CCM2L	20	10443840	10448023
ENSGALG00010015648	0	NA	NA	NA	NA	ENSGALT00010037665	NA	1	51161288	51162007
ENSGALG00010015667	0	NA	NA	NA	NA	ENSGALT00010037732	NA	Z	18970882	19128712
ENSGALG00010015705	0	NA	NA	NA	NA	ENSGALT00010037808	NPY6R	13	14066653	14073003
ENSGALG00010015721	0	NA	NA	NA	NA	ENSGALT00010037841	NA	13	11658778	11660026
ENSGALG00010015740	0	NA	NA	NA	NA	ENSGALT00010037892	NA	20	12936798	12937605
ENSGALG00010015765	0	NA	NA	NA	NA	ENSGALT00010037951	NA	4	5164877	5167015
ENSGALG00010015802	0	NA	NA	NA	NA	ENSGALT00010038043	TRPC7	13	14594257	14660452
ENSGALG00010015822	0	NA	NA	NA	NA	ENSGALT00010038099	WFDC2	20	10823061	10827400
ENSGALG00010015828	0	NA	NA	NA	NA	ENSGALT00010038113	NA	20	10828474	10830484
ENSGALG00010015836	0	NA	NA	NA	NA	ENSGALT00010038131	NA	20	10832423	10833462
ENSGALG00010015842	0	NA	NA	NA	NA	ENSGALT00010038158	NA	20	10834089	10835059
ENSGALG00010015843	0	NA	NA	NA	NA	ENSGALT00010038165	RXFP2	4	556502	568839
ENSGALG00010015847	0	NA	NA	NA	NA	ENSGALT00010038173	NA	20	10834151	10835953
ENSGALG00010015854	0	NA	NA	NA	NA	ENSGALT00010038189	NA	20	10835776	10836532
ENSGALG00010015859	0	NA	NA	NA	NA	ENSGALT00010038203	NA	20	10837027	10838224
ENSGALG00010015862	0	NA	NA	NA	NA	ENSGALT00010038212	PDGFRL	4	62518112	62538325
ENSGALG00010015897	0	NA	NA	NA	NA	ENSGALT00010038314	NA	13	15538211	15539307
ENSGALG00010015898	0	NA	NA	NA	NA	ENSGALT00010038313	NA	20	10850739	10852863
ENSGALG00010015902	0	NA	NA	NA	NA	ENSGALT00010038320	NA	10	13145334	13147395
ENSGALG00010015903	0	NA	NA	NA	NA	ENSGALT00010038321	NA	10	20021424	20022702
ENSGALG00010015933	0	NA	NA	NA	NA	ENSGALT00010038394	NMS	1	133241888	133248198
ENSGALG00010015943	0	NA	NA	NA	NA	ENSGALT00010038421	NME9	2	46093232	46113884
ENSGALG00010015949	0	NA	NA	NA	NA	ENSGALT00010038434	NA	1	133260022	133262910
ENSGALG00010015956	0	NA	NA	NA	NA	ENSGALT00010038448	MESP1	10	20016921	20018405
ENSGALG00010015966	0	NA	NA	NA	NA	ENSGALT00010038468	NA	Z	30842675	30843194
ENSGALG00010015970	0	NA	NA	NA	NA	ENSGALT00010038480	THPO	9	15643066	15646133
ENSGALG00010016036	0	NA	NA	NA	NA	ENSGALT00010038599	NKX1-1	4	83927492	83932587
ENSGALG00010016057	0	NA	NA	NA	NA	ENSGALT00010038642	SOHO1	4	80909913	80913515
ENSGALG00010016067	0	NA	NA	NA	NA	ENSGALT00010038662	AHSG	9	15834135	15840791
ENSGALG00010016098	0	NA	NA	NA	NA	ENSGALT00010038701	NA	20	11068345	11070229
ENSGALG00010016115	0	NA	NA	NA	NA	ENSGALT00010038737	RD3L	5	50082272	50086016
ENSGALG00010016119	0	NA	NA	NA	NA	ENSGALT00010038761	FETUB	9	15841635	15854566
ENSGALG00010016130	0	NA	NA	NA	NA	ENSGALT00010038781	NA	10	12894483	12913543
ENSGALG00010016147	0	NA	NA	NA	NA	ENSGALT00010038813	FABP1	4	85610938	85616152
ENSGALG00010016173	0	NA	NA	NA	NA	ENSGALT00010038857	NA	4	1965939	1973949
ENSGALG00010016206	0	NA	NA	NA	NA	ENSGALT00010038936	KNG1	9	15869647	15887314
ENSGALG00010016241	0	NA	NA	NA	NA	ENSGALT00010039017	TOPAZ1	2	40546285	40604373
ENSGALG00010016263	0	NA	NA	NA	NA	ENSGALT00010039199	HGFAC	4	81438038	81479303
ENSGALG00010016298	0	NA	NA	NA	NA	ENSGALT00010039186	IL5	13	16509448	16513329
ENSGALG00010016327	0	NA	NA	NA	NA	ENSGALT00010039283	IL4	13	16557076	16561852
ENSGALG00010016373	0	NA	NA	NA	NA	ENSGALT00010039430	SRL	14	12664947	12686699
ENSGALG00010016380	0	NA	NA	NA	NA	ENSGALT00010039443	MCHR2	14	14539189	14547581
ENSGALG00010016399	0	NA	NA	NA	NA	ENSGALT00010039501	ACSM5	14	14571578	14589304
ENSGALG00010016406	0	NA	NA	NA	NA	ENSGALT00010039526	PDILT	14	14584347	14609915
ENSGALG00010016428	0	NA	NA	NA	NA	ENSGALT00010039585	ADRA1D	4	87932587	87969116
ENSGALG00010016436	0	NA	NA	NA	NA	ENSGALT00010039600	SLC30A2	23	3584475	3586541
ENSGALG00010016441	0	NA	NA	NA	NA	ENSGALT00010039618	NA	14	12835139	12839387
ENSGALG00010016446	0	NA	NA	NA	NA	ENSGALT00010039624	GNRHR	10	20013622	20016259
ENSGALG00010016478	0	NA	NA	NA	NA	ENSGALT00010039699	SOX12	20	10316062	10316919
ENSGALG00010016481	0	NA	NA	NA	NA	ENSGALT00010039707	MC3R	20	12404307	12405284
ENSGALG00010016514	0	NA	NA	NA	NA	ENSGALT00010039779	GASK1A	2	41059277	41078612
ENSGALG00010016543	0	NA	NA	NA	NA	ENSGALT00010039839	TCEA3	23	2539863	2545968
ENSGALG00010016555	0	NA	NA	NA	NA	ENSGALT00010039872	NA	21	6375603	6379563
ENSGALG00010016578	0	NA	NA	NA	NA	ENSGALT00010039947	GRIK3	23	4212992	4284470
ENSGALG00010016585	0	NA	NA	NA	NA	ENSGALT00010039958	OXT	4	88240356	88242419
ENSGALG00010016602	0	NA	NA	NA	NA	ENSGALT00010040013	HSPB7	21	4306603	4308270
ENSGALG00010016621	0	NA	NA	NA	NA	ENSGALT00010040083	GRXCR2	13	17369975	17372775
ENSGALG00010016632	0	NA	NA	NA	NA	ENSGALT00010040106	NA	Z	39995932	39996153
ENSGALG00010016709	0	NA	NA	NA	NA	ENSGALT00010040288	DNASE1	14	12322771	12326798
ENSGALG00010016744	0	NA	NA	NA	NA	ENSGALT00010040460	CRYBG2	23	565335	575293
ENSGALG00010016745	0	NA	NA	NA	NA	ENSGALT00010040368	BEGAIN	5	48171324	48317074
ENSGALG00010016760	0	NA	NA	NA	NA	ENSGALT00010040410	DLK1	5	48448895	48459296
ENSGALG00010016777	0	NA	NA	NA	NA	ENSGALT00010040457	TNMD	4	5141340	5149579
ENSGALG00010016850	0	NA	NA	NA	NA	ENSGALT00010040643	GPR83L	4	294811	300606
ENSGALG00010016853	0	NA	NA	NA	NA	ENSGALT00010040651	NA	4	321988	327805
ENSGALG00010016857	0	NA	NA	NA	NA	ENSGALT00010040657	NA	21	6015948	6017854
ENSGALG00010016886	0	NA	NA	NA	NA	ENSGALT00010040746	NA	4	85935627	85936605
ENSGALG00010016898	0	NA	NA	NA	NA	ENSGALT00010040777	NA	Z	38078389	38146382
ENSGALG00010016906	0	NA	NA	NA	NA	ENSGALT00010040799	NA	3	3023983	3025040
ENSGALG00010016928	0	NA	NA	NA	NA	ENSGALT00010040885	RGS11	14	12245001	12249187
ENSGALG00010016944	0	NA	NA	NA	NA	ENSGALT00010040907	OPRD1	23	2524846	2532516
ENSGALG00010016954	0	NA	NA	NA	NA	ENSGALT00010040974	NA	5	54131888	54163141
ENSGALG00010016955	0	NA	NA	NA	NA	ENSGALT00010040946	NA	9	20019022	20183939
ENSGALG00010016959	0	NA	NA	NA	NA	ENSGALT00010040940	PERCC1	14	12287270	12292553
ENSGALG00010016960	0	NA	NA	NA	NA	ENSGALT00010040944	GJB3	23	4812812	4816508
ENSGALG00010016979	0	NA	NA	NA	NA	ENSGALT00010040998	PLSCR5	9	11260171	11442904
ENSGALG00010016990	0	NA	NA	NA	NA	ENSGALT00010041021	GPR78	4	80670561	80676819
ENSGALG00010016991	0	NA	NA	NA	NA	ENSGALT00010041032	PDLIM3	4	60580166	60602662
ENSGALG00010016992	0	NA	NA	NA	NA	ENSGALT00010041033	NA	13	14698491	14698811
ENSGALG00010017003	0	NA	NA	NA	NA	ENSGALT00010041070	CPZ	4	80691120	80726555
ENSGALG00010017092	0	NA	NA	NA	NA	ENSGALT00010041254	ANKS4B	14	15155133	15161084
ENSGALG00010017116	0	NA	NA	NA	NA	ENSGALT00010041298	NA	2	42360778	42522383
ENSGALG00010017117	0	NA	NA	NA	NA	ENSGALT00010041305	C1orf94	23	4971340	4978308
ENSGALG00010017123	0	NA	NA	NA	NA	ENSGALT00010041320	NA	23	5052449	5053701
ENSGALG00010017132	0	NA	NA	NA	NA	ENSGALT00010041333	TMEM108	2	42512850	42514232
ENSGALG00010017136	0	NA	NA	NA	NA	ENSGALT00010041346	NPW	14	6230560	6232162
ENSGALG00010017144	0	NA	NA	NA	NA	ENSGALT00010041361	CPB1	9	12111308	12127926
ENSGALG00010017155	0	NA	NA	NA	NA	ENSGALT00010041395	BFSP2	2	42525384	42540855
ENSGALG00010017295	0	NA	NA	NA	NA	ENSGALT00010041693	NA	3	7131393	7132932
ENSGALG00010017301	0	NA	NA	NA	NA	ENSGALT00010041719	LHCGR	3	7804451	7823959
ENSGALG00010017305	0	NA	NA	NA	NA	ENSGALT00010041721	HS3ST2	14	7038067	7048373
ENSGALG00010017371	0	NA	NA	NA	NA	ENSGALT00010041906	TMEM114	14	10136067	10147660
ENSGALG00010017389	0	NA	NA	NA	NA	ENSGALT00010041963	NA	4	85575743	85579995
ENSGALG00010017394	0	NA	NA	NA	NA	ENSGALT00010041965	NA	4	3719844	3721104
ENSGALG00010017417	0	NA	NA	NA	NA	ENSGALT00010042030	PRLHRL	22	2403571	2406759
ENSGALG00010017426	0	NA	NA	NA	NA	ENSGALT00010042052	NA	22	2407436	2409493
ENSGALG00010017444	0	NA	NA	NA	NA	ENSGALT00010042112	RNP	21	5565376	5566252
ENSGALG00010017445	0	NA	NA	NA	NA	ENSGALT00010042115	F9	4	4966586	4979338
ENSGALG00010017447	0	NA	NA	NA	NA	ENSGALT00010042170	CAPN13	3	8034889	8086030
ENSGALG00010017460	0	NA	NA	NA	NA	ENSGALT00010042166	SERPINA10	5	45021096	45038833
ENSGALG00010017466	0	NA	NA	NA	NA	ENSGALT00010042177	SPIA4	5	45046478	45056290
ENSGALG00010017512	0	NA	NA	NA	NA	ENSGALT00010042314	NA	5	45104310	45108933
ENSGALG00010017515	0	NA	NA	NA	NA	ENSGALT00010042322	NA	5	45119082	45127581
ENSGALG00010017523	0	NA	NA	NA	NA	ENSGALT00010042360	NA	14	14052374	14053463
ENSGALG00010017536	0	NA	NA	NA	NA	ENSGALT00010042388	GSC	5	45229986	45231681
ENSGALG00010017557	0	NA	NA	NA	NA	ENSGALT00010042439	NA	4	1152158	1155347
ENSGALG00010017567	0	NA	NA	NA	NA	ENSGALT00010042460	NA	21	5540670	5544954
ENSGALG00010017575	0	NA	NA	NA	NA	ENSGALT00010042491	CLCN2	9	15620037	15630787
ENSGALG00010017584	0	NA	NA	NA	NA	ENSGALT00010042503	WNT11B	4	1157250	1168718
ENSGALG00010017602	0	NA	NA	NA	NA	ENSGALT00010042552	SLC7A14	9	19467055	19479043
ENSGALG00010017603	0	NA	NA	NA	NA	ENSGALT00010042556	CYP3A5	14	3929399	3939857
ENSGALG00010017607	0	NA	NA	NA	NA	ENSGALT00010042562	NA	14	14294802	14295710
ENSGALG00010017614	0	NA	NA	NA	NA	ENSGALT00010042570	NA	14	14320345	14321253
ENSGALG00010017623	0	NA	NA	NA	NA	ENSGALT00010042587	NA	14	14345863	14346792
ENSGALG00010017624	0	NA	NA	NA	NA	ENSGALT00010042589	NA	2	49123052	49125246
ENSGALG00010017627	0	NA	NA	NA	NA	ENSGALT00010042593	NA	3	10176134	10176797
ENSGALG00010017637	0	NA	NA	NA	NA	ENSGALT00010042619	NA	14	14383615	14384540
ENSGALG00010017650	0	NA	NA	NA	NA	ENSGALT00010042651	NA	5	43387006	43388377
ENSGALG00010017674	0	NA	NA	NA	NA	ENSGALT00010042722	NA	21	6466438	6466839
ENSGALG00010017680	0	NA	NA	NA	NA	ENSGALT00010042753	NA	22	1626240	1626935
ENSGALG00010017686	0	NA	NA	NA	NA	ENSGALT00010042764	NA	22	1637084	1638218
ENSGALG00010017709	0	NA	NA	NA	NA	ENSGALT00010042814	NA	5	52897409	52898444
ENSGALG00010017715	0	NA	NA	NA	NA	ENSGALT00010042833	CILP	10	17821084	17831649
ENSGALG00010017718	0	NA	NA	NA	NA	ENSGALT00010042842	ATOH8	4	84825178	84845098
ENSGALG00010017719	0	NA	NA	NA	NA	ENSGALT00010042860	NA	9	12866711	12882931
ENSGALG00010017722	0	NA	NA	NA	NA	ENSGALT00010042850	NA	3	10869446	10870139
ENSGALG00010017728	0	NA	NA	NA	NA	ENSGALT00010042862	NA	3	10924590	10925859
ENSGALG00010017731	0	NA	NA	NA	NA	ENSGALT00010042867	NA	9	12887824	12890580
ENSGALG00010017732	0	NA	NA	NA	NA	ENSGALT00010042868	RHOJ	5	52922366	52967227
ENSGALG00010017736	0	NA	NA	NA	NA	ENSGALT00010042879	NA	9	12895586	12904587
ENSGALG00010017743	0	NA	NA	NA	NA	ENSGALT00010042890	KCNH5	5	53008708	53151338
ENSGALG00010017747	0	NA	NA	NA	NA	ENSGALT00010042893	DUSP26	22	1784648	1788634
ENSGALG00010017748	0	NA	NA	NA	NA	ENSGALT00010042898	NA	5	53348778	53350357
ENSGALG00010017752	0	NA	NA	NA	NA	ENSGALT00010042901	NA	22	2633489	2639690
ENSGALG00010017759	0	NA	NA	NA	NA	ENSGALT00010042916	NA	22	2426564	2428647
ENSGALG00010017808	0	NA	NA	NA	NA	ENSGALT00010043029	SFRP5	6	23084497	23087452
ENSGALG00010017819	0	NA	NA	NA	NA	ENSGALT00010043066	SLC24A1	10	18096637	18111587
ENSGALG00010017835	0	NA	NA	NA	NA	ENSGALT00010043103	NA	23	4814463	4814756
ENSGALG00010017854	0	NA	NA	NA	NA	ENSGALT00010043158	NA	2	49111073	49113267
ENSGALG00010017861	0	NA	NA	NA	NA	ENSGALT00010043178	PRSS56	9	15292836	15298333
ENSGALG00010017868	0	NA	NA	NA	NA	ENSGALT00010043197	CHRND	9	15298699	15302214
ENSGALG00010017878	0	NA	NA	NA	NA	ENSGALT00010043237	CHRNG	9	15302745	15307091
ENSGALG00010017891	0	NA	NA	NA	NA	ENSGALT00010043255	GOLGA7B	6	23077781	23083216
ENSGALG00010017945	0	NA	NA	NA	NA	ENSGALT00010043373	CYP2AB1	9	15388116	15393406
ENSGALG00010017950	0	NA	NA	NA	NA	ENSGALT00010043385	FBLN7	3	3400546	3407071
ENSGALG00010017964	0	NA	NA	NA	NA	ENSGALT00010043411	NA	6	23861626	23862336
ENSGALG00010018073	0	NA	NA	NA	NA	ENSGALT00010043706	TUNAR	5	45737975	45738121
ENSGALG00010018083	0	NA	NA	NA	NA	ENSGALT00010043720	PAX1	3	3670010	3673310
ENSGALG00010018110	0	NA	NA	NA	NA	ENSGALT00010043819	CFAP65	7	21947510	21964498
ENSGALG00010018124	0	NA	NA	NA	NA	ENSGALT00010043784	FBXO41	4	89270918	89282254
ENSGALG00010018125	0	NA	NA	NA	NA	ENSGALT00010043782	NKX2-4	3	3722176	3723279
ENSGALG00010018145	0	NA	NA	NA	NA	ENSGALT00010043845	NA	7	21705887	21708078
ENSGALG00010018168	0	NA	NA	NA	NA	ENSGALT00010043891	NA	7	21752152	21756001
ENSGALG00010018170	0	NA	NA	NA	NA	ENSGALT00010043922	SLC5A11	14	6552738	6562790
ENSGALG00010018183	0	NA	NA	NA	NA	ENSGALT00010043950	CYP17A1	6	24174657	24177355
ENSGALG00010018217	0	NA	NA	NA	NA	ENSGALT00010044014	NA	14	6563326	6566924
ENSGALG00010018247	0	NA	NA	NA	NA	ENSGALT00010044060	NOTO	4	89308101	89311303
ENSGALG00010018266	0	NA	NA	NA	NA	ENSGALT00010044095	GNOT2	4	89319455	89321979
ENSGALG00010018273	0	NA	NA	NA	NA	ENSGALT00010044109	PROM2	22	500467	507655
ENSGALG00010018303	0	NA	NA	NA	NA	ENSGALT00010044163	RHBDL1	14	13147900	13152170
ENSGALG00010018327	0	NA	NA	NA	NA	ENSGALT00010044247	SNAP25	3	13347707	13413160
ENSGALG00010018334	0	NA	NA	NA	NA	ENSGALT00010044255	ANKEF1	3	13461611	13475806
ENSGALG00010018343	0	NA	NA	NA	NA	ENSGALT00010044268	NA	3	13480095	13493547
ENSGALG00010018349	0	NA	NA	NA	NA	ENSGALT00010044305	KCNMB2	9	17316296	17433506
ENSGALG00010018356	0	NA	NA	NA	NA	ENSGALT00010044306	ADRA1A	22	4371445	4376247
ENSGALG00010018361	0	NA	NA	NA	NA	ENSGALT00010044331	ASIC4	7	21708272	21713823
ENSGALG00010018369	0	NA	NA	NA	NA	ENSGALT00010044346	NA	7	21939620	21946027
ENSGALG00010018398	0	NA	NA	NA	NA	ENSGALT00010044439	LRFN5	5	59247832	59267042
ENSGALG00010018403	0	NA	NA	NA	NA	ENSGALT00010044458	CCDC78	14	13192384	13206403
ENSGALG00010018450	0	NA	NA	NA	NA	ENSGALT00010044612	SCNN1D	21	2443596	2455364
ENSGALG00010018461	0	NA	NA	NA	NA	ENSGALT00010044641	NA	2	41554388	41556127
ENSGALG00010018478	0	NA	NA	NA	NA	ENSGALT00010044697	NA	14	5833912	5834289
ENSGALG00010018499	0	NA	NA	NA	NA	ENSGALT00010044751	TBPL2	5	55767500	55775675
ENSGALG00010018500	0	NA	NA	NA	NA	ENSGALT00010044757	NA	4	90314972	90316710
ENSGALG00010018507	0	NA	NA	NA	NA	ENSGALT00010044778	SPATA16	9	18847899	18909686
ENSGALG00010018528	0	NA	NA	NA	NA	ENSGALT00010044828	NA	2	41684665	41687852
ENSGALG00010018538	0	NA	NA	NA	NA	ENSGALT00010044850	NA	4	90481567	90481755
ENSGALG00010018553	0	NA	NA	NA	NA	ENSGALT00010044876	NA	10	14687852	14688629
ENSGALG00010018585	0	NA	NA	NA	NA	ENSGALT00010044998	GDPD2	4	2486911	2496959
ENSGALG00010018603	0	NA	NA	NA	NA	ENSGALT00010045016	NA	4	2487860	2489791
ENSGALG00010018615	0	NA	NA	NA	NA	ENSGALT00010045052	HTR2C	4	2586673	2780602
ENSGALG00010018630	0	NA	NA	NA	NA	ENSGALT00010045068	NA	2	42097842	42114797
ENSGALG00010018684	0	NA	NA	NA	NA	ENSGALT00010045185	PADI2	21	180596	190049
ENSGALG00010018717	0	NA	NA	NA	NA	ENSGALT00010045234	NA	14	6058233	6071605
ENSGALG00010018790	0	NA	NA	NA	NA	ENSGALT00010045381	PRR35	14	13488475	13499743
ENSGALG00010018855	0	NA	NA	NA	NA	ENSGALT00010045542	SYNDIG1	3	15382648	15496905
ENSGALG00010018862	0	NA	NA	NA	NA	ENSGALT00010045562	NA	22	720081	721816
ENSGALG00010018875	0	NA	NA	NA	NA	ENSGALT00010045616	NA	4	2958228	2959838
ENSGALG00010018938	0	NA	NA	NA	NA	ENSGALT00010045825	NA	5	56309518	56311738
ENSGALG00010018942	0	NA	NA	NA	NA	ENSGALT00010045837	NA	5	56440501	56442151
ENSGALG00010018945	0	NA	NA	NA	NA	ENSGALT00010045856	HABP2	6	28138122	28246097
ENSGALG00010018996	0	NA	NA	NA	NA	ENSGALT00010045979	IL20RB	14	11805994	11818051
ENSGALG00010019015	0	NA	NA	NA	NA	ENSGALT00010046045	GSG1L	14	11832049	11895022
ENSGALG00010019033	0	NA	NA	NA	NA	ENSGALT00010046081	CYP2AB4	9	15357979	15369795
ENSGALG00010019035	0	NA	NA	NA	NA	ENSGALT00010046085	NA	14	8742387	8743222
ENSGALG00010019052	0	NA	NA	NA	NA	ENSGALT00010046124	PFN3	3	18325547	18325951
ENSGALG00010019124	0	NA	NA	NA	NA	ENSGALT00010046305	BMPER	2	47436151	47583594
ENSGALG00010019190	0	NA	NA	NA	NA	ENSGALT00010046387	NA	12	19702867	19714663
ENSGALG00010019225	0	NA	NA	NA	NA	ENSGALT00010046452	PROK2	12	16489187	16493873
ENSGALG00010019237	0	NA	NA	NA	NA	ENSGALT00010047297	SORCS3	6	25216446	25484618
ENSGALG00010019273	0	NA	NA	NA	NA	ENSGALT00010046598	CFAP161	10	12171014	12175994
ENSGALG00010019308	0	NA	NA	NA	NA	ENSGALT00010046695	NA	10	12257495	12257809
ENSGALG00010019314	0	NA	NA	NA	NA	ENSGALT00010046707	GKN2	22	314449	318947
ENSGALG00010019315	0	NA	NA	NA	NA	ENSGALT00010046709	PRRT3	12	11684975	11687283
ENSGALG00010019416	0	NA	NA	NA	NA	ENSGALT00010046921	GPR39	7	29322105	29325428
ENSGALG00010019451	0	NA	NA	NA	NA	ENSGALT00010046984	CAV3	12	19457798	19461511
ENSGALG00010019488	0	NA	NA	NA	NA	ENSGALT00010047051	TEKT5	14	9134357	9155357
ENSGALG00010019688	0	NA	NA	NA	NA	ENSGALT00010047527	OTX2	5	55389749	55396769
ENSGALG00010019691	0	NA	NA	NA	NA	ENSGALT00010047528	NA	2	45042973	45043341
ENSGALG00010019692	0	NA	NA	NA	NA	ENSGALT00010047549	MMEL1	21	1376648	1404327
ENSGALG00010019698	0	NA	NA	NA	NA	ENSGALT00010047559	NA	5	263544	266476
ENSGALG00010019701	0	NA	NA	NA	NA	ENSGALT00010047560	NA	2	47421183	47421785
ENSGALG00010019724	0	NA	NA	NA	NA	ENSGALT00010047626	HES5	21	1418661	1427241
ENSGALG00010019728	0	NA	NA	NA	NA	ENSGALT00010047629	NA	5	54432988	54434245
ENSGALG00010019743	0	NA	NA	NA	NA	ENSGALT00010047665	KCNU1	22	2133985	2201543
ENSGALG00010019748	0	NA	NA	NA	NA	ENSGALT00010047664	NA	5	54472698	54475001
ENSGALG00010019759	0	NA	NA	NA	NA	ENSGALT00010047694	NA	5	54481993	54484303
ENSGALG00010019763	0	NA	NA	NA	NA	ENSGALT00010047713	TECTB	6	27468675	27476751
ENSGALG00010019776	0	NA	NA	NA	NA	ENSGALT00010047731	NA	5	54505903	54507160
ENSGALG00010019805	0	NA	NA	NA	NA	ENSGALT00010047819	NA	5	54525291	54526865
ENSGALG00010019806	0	NA	NA	NA	NA	ENSGALT00010047825	NA	5	54538669	54540833
ENSGALG00010019871	0	NA	NA	NA	NA	ENSGALT00010048028	TAFA1	12	15084374	15321295
ENSGALG00010019935	0	NA	NA	NA	NA	ENSGALT00010048135	NA	22	1458304	1463991
ENSGALG00010019964	0	NA	NA	NA	NA	ENSGALT00010048205	PKD2L1	6	18283829	18298963
ENSGALG00010019968	0	NA	NA	NA	NA	ENSGALT00010048241	RHCG	10	12872197	12880323
ENSGALG00010019979	0	NA	NA	NA	NA	ENSGALT00010048239	NA	4	8761775	8863779
ENSGALG00010019997	0	NA	NA	NA	NA	ENSGALT00010048299	FSHR	3	7605953	7718302
ENSGALG00010020018	0	NA	NA	NA	NA	ENSGALT00010048344	NA	5	51337893	51341300
ENSGALG00010020024	0	NA	NA	NA	NA	ENSGALT00010048366	NA	5	56304334	56305962
ENSGALG00010020043	0	NA	NA	NA	NA	ENSGALT00010048419	NA	5	56398903	56400399
ENSGALG00010020045	0	NA	NA	NA	NA	ENSGALT00010048429	GRIFIN	14	3180412	3182665
ENSGALG00010020060	0	NA	NA	NA	NA	ENSGALT00010048468	NA	5	56456095	56457723
ENSGALG00010020068	0	NA	NA	NA	NA	ENSGALT00010048493	NA	5	56539403	56541031
ENSGALG00010020077	0	NA	NA	NA	NA	ENSGALT00010048508	NA	5	56544618	56546291
ENSGALG00010020086	0	NA	NA	NA	NA	ENSGALT00010048516	NA	5	56549850	56551478
ENSGALG00010020093	0	NA	NA	NA	NA	ENSGALT00010048531	NA	5	56555057	56556730
ENSGALG00010020099	0	NA	NA	NA	NA	ENSGALT00010048545	NA	5	56560309	56561937
ENSGALG00010020105	0	NA	NA	NA	NA	ENSGALT00010048555	NA	5	56618663	56620282
ENSGALG00010020110	0	NA	NA	NA	NA	ENSGALT00010048568	NA	5	56629082	56630701
ENSGALG00010020119	0	NA	NA	NA	NA	ENSGALT00010048584	NA	5	56644716	56646335
ENSGALG00010020124	0	NA	NA	NA	NA	ENSGALT00010048604	NA	5	56655136	56656755
ENSGALG00010020128	0	NA	NA	NA	NA	ENSGALT00010048616	KIF6	3	28628492	28771065
ENSGALG00010020134	0	NA	NA	NA	NA	ENSGALT00010048637	KCNK16	3	28774685	28782829
ENSGALG00010020135	0	NA	NA	NA	NA	ENSGALT00010048640	NA	5	54422887	54424422
ENSGALG00010020139	0	NA	NA	NA	NA	ENSGALT00010048655	NA	5	54446366	54447901
ENSGALG00010020144	0	NA	NA	NA	NA	ENSGALT00010048665	NA	5	54459769	54461304
ENSGALG00010020189	0	NA	NA	NA	NA	ENSGALT00010048762	NKX2-6	22	1216508	1219704
ENSGALG00010020201	0	NA	NA	NA	NA	ENSGALT00010048788	NKX3-1	22	1221200	1224701
ENSGALG00010020240	0	NA	NA	NA	NA	ENSGALT00010048854	SV2B	10	14220497	14243344
ENSGALG00010020246	0	NA	NA	NA	NA	ENSGALT00010048896	ADAMTS9	12	13917905	13980351
ENSGALG00010020264	0	NA	NA	NA	NA	ENSGALT00010048902	GKN1	22	298680	302962
ENSGALG00010020275	0	NA	NA	NA	NA	ENSGALT00010048924	ELOVL3	6	17564778	17569189
ENSGALG00010020297	0	NA	NA	NA	NA	ENSGALT00010048973	NA	6	12278510	12279925
ENSGALG00010020325	0	NA	NA	NA	NA	ENSGALT00010049082	NA	5	24849286	24888663
ENSGALG00010020348	0	NA	NA	NA	NA	ENSGALT00010049152	NA	5	24894930	24913888
ENSGALG00010020359	0	NA	NA	NA	NA	ENSGALT00010049177	NA	12	17073791	17074798
ENSGALG00010020369	0	NA	NA	NA	NA	ENSGALT00010049209	CNTN3	12	17076110	17168309
ENSGALG00010020395	0	NA	NA	NA	NA	ENSGALT00010049309	CTXND1	10	12573065	12573244
ENSGALG00010020396	0	NA	NA	NA	NA	ENSGALT00010049350	CHL1	12	17389334	17494242
ENSGALG00010020416	0	NA	NA	NA	NA	ENSGALT00010049362	NA	5	24915705	24948857
ENSGALG00010020425	0	NA	NA	NA	NA	ENSGALT00010049386	CNTN6	12	17701691	17828686
ENSGALG00010020436	0	NA	NA	NA	NA	ENSGALT00010049410	CNTN4	12	18011810	18269853
ENSGALG00010020444	0	NA	NA	NA	NA	ENSGALT00010049428	NA	5	24985486	25008790
ENSGALG00010020456	0	NA	NA	NA	NA	ENSGALT00010049453	NA	21	4528962	4530550
ENSGALG00010020498	0	NA	NA	NA	NA	ENSGALT00010049535	FRMPD2	6	18921797	18989666
ENSGALG00010020528	0	NA	NA	NA	NA	ENSGALT00010049576	NEUROG3	6	11690149	11691263
ENSGALG00010020690	0	NA	NA	NA	NA	ENSGALT00010050004	GLP1R	3	28981913	28991689
ENSGALG00010020724	0	NA	NA	NA	NA	ENSGALT00010050081	TACR1	22	3224714	3239812
ENSGALG00010020734	0	NA	NA	NA	NA	ENSGALT00010050106	SIGIRR	5	1736214	1741059
ENSGALG00010020757	0	NA	NA	NA	NA	ENSGALT00010050182	NA	22	2285502	2285831
ENSGALG00010020758	0	NA	NA	NA	NA	ENSGALT00010050187	DNAI3	8	16075263	16100646
ENSGALG00010020777	0	NA	NA	NA	NA	ENSGALT00010050254	PLA2G2A	21	4841318	4842594
ENSGALG00010020809	0	NA	NA	NA	NA	ENSGALT00010050318	NA	6	17571473	17589429
ENSGALG00010020884	0	NA	NA	NA	NA	ENSGALT00010050478	NA	8	16236719	16238673
ENSGALG00010020947	0	NA	NA	NA	NA	ENSGALT00010050614	NA	5	1825068	1827272
ENSGALG00010020958	0	NA	NA	NA	NA	ENSGALT00010050650	FAM3D	12	12055756	12060559
ENSGALG00010020959	0	NA	NA	NA	NA	ENSGALT00010050647	ZNF488	6	18723655	18743568
ENSGALG00010020960	0	NA	NA	NA	NA	ENSGALT00010050651	CLEC19A	14	8426803	8432869
ENSGALG00010020969	0	NA	NA	NA	NA	ENSGALT00010050672	RBP3	6	18745509	18778412
ENSGALG00010020976	0	NA	NA	NA	NA	ENSGALT00010050692	GDF10	6	18781076	18794424
ENSGALG00010020992	0	NA	NA	NA	NA	ENSGALT00010050740	KCNH7	7	20455399	20660555
ENSGALG00010021018	0	NA	NA	NA	NA	ENSGALT00010050852	F3	8	13268039	13274418
ENSGALG00010021039	0	NA	NA	NA	NA	ENSGALT00010050905	NR2E3	10	1423924	1427667
ENSGALG00010021046	0	NA	NA	NA	NA	ENSGALT00010050913	PDPN	21	5181262	5196605
ENSGALG00010021049	0	NA	NA	NA	NA	ENSGALT00010050929	C1orf158	21	5247472	5250839
ENSGALG00010021054	0	NA	NA	NA	NA	ENSGALT00010050940	FEZF2	12	13324082	13327231
ENSGALG00010021056	0	NA	NA	NA	NA	ENSGALT00010050944	NA	21	5267688	5273942
ENSGALG00010021059	0	NA	NA	NA	NA	ENSGALT00010050952	NA	21	5279395	5287045
ENSGALG00010021061	0	NA	NA	NA	NA	ENSGALT00010050956	NA	14	5553588	5555366
ENSGALG00010021063	0	NA	NA	NA	NA	ENSGALT00010050966	NA	15	1422795	1423481
ENSGALG00010021066	0	NA	NA	NA	NA	ENSGALT00010050965	NA	21	5293737	5300900
ENSGALG00010021081	0	NA	NA	NA	NA	ENSGALT00010051179	KCNH6	27	2324168	2352336
ENSGALG00010021089	0	NA	NA	NA	NA	ENSGALT00010051044	NA	5	8589796	8590852
ENSGALG00010021101	0	NA	NA	NA	NA	ENSGALT00010051085	TMEM240	21	2136536	2143573
ENSGALG00010021113	0	NA	NA	NA	NA	ENSGALT00010051138	SYP	12	13589413	13674926
ENSGALG00010021119	0	NA	NA	NA	NA	ENSGALT00010051142	SNTN	12	13678332	13681365
ENSGALG00010021128	0	NA	NA	NA	NA	ENSGALT00010051162	CALHM1	6	24430981	24434022
ENSGALG00010021130	0	NA	NA	NA	NA	ENSGALT00010051166	NA	6	18583469	18592151
ENSGALG00010021132	0	NA	NA	NA	NA	ENSGALT00010051172	CALHM3	6	24437249	24440215
ENSGALG00010021142	0	NA	NA	NA	NA	ENSGALT00010051199	WNT6	7	22026370	22035655
ENSGALG00010021151	0	NA	NA	NA	NA	ENSGALT00010051224	WNT10A	7	22009636	22021134
ENSGALG00010021179	0	NA	NA	NA	NA	ENSGALT00010051329	CRYBB2	15	7004517	7006664
ENSGALG00010021183	0	NA	NA	NA	NA	ENSGALT00010051334	CFAP100	12	10837959	10850048
ENSGALG00010021198	0	NA	NA	NA	NA	ENSGALT00010051374	CRYBA2	7	21973755	21976092
ENSGALG00010021205	0	NA	NA	NA	NA	ENSGALT00010051383	CDK5R2	7	21975863	21990148
ENSGALG00010021208	0	NA	NA	NA	NA	ENSGALT00010051389	NA	10	2589569	2612190
ENSGALG00010021216	0	NA	NA	NA	NA	ENSGALT00010051419	NA	5	457917	465657
ENSGALG00010021219	0	NA	NA	NA	NA	ENSGALT00010051421	STRA6	10	2613795	2625670
ENSGALG00010021220	0	NA	NA	NA	NA	ENSGALT00010051417	SYNPO2L	6	16749859	16781307
ENSGALG00010021224	0	NA	NA	NA	NA	ENSGALT00010051434	MYOZ1	6	16789337	16807787
ENSGALG00010021225	0	NA	NA	NA	NA	ENSGALT00010051443	NA	5	485040	487107
ENSGALG00010021226	0	NA	NA	NA	NA	ENSGALT00010051439	FEV	7	21976814	21985010
ENSGALG00010021314	0	NA	NA	NA	NA	ENSGALT00010051651	ZP3	10	2658939	2662941
ENSGALG00010021316	0	NA	NA	NA	NA	ENSGALT00010051652	PLA2G12B	6	11939209	11950268
ENSGALG00010021408	0	NA	NA	NA	NA	ENSGALT00010051871	TTC9	5	26899959	26927707
ENSGALG00010021432	0	NA	NA	NA	NA	ENSGALT00010051966	SYT9	5	6849758	6910160
ENSGALG00010021446	0	NA	NA	NA	NA	ENSGALT00010052000	HOXB8	27	3402859	3404508
ENSGALG00010021447	0	NA	NA	NA	NA	ENSGALT00010051994	OCSTAMP	20	5885687	5893095
ENSGALG00010021464	0	NA	NA	NA	NA	ENSGALT00010052033	NA	11	1497045	1498647
ENSGALG00010021471	0	NA	NA	NA	NA	ENSGALT00010052054	NANOG	1	75876516	75881386
ENSGALG00010021491	0	NA	NA	NA	NA	ENSGALT00010052117	SLC10A1	5	27386224	27388828
ENSGALG00010021494	0	NA	NA	NA	NA	ENSGALT00010052126	SLC2A10	20	5931192	5934898
ENSGALG00010021497	0	NA	NA	NA	NA	ENSGALT00010052122	PDC	8	10220870	10240121
ENSGALG00010021537	0	NA	NA	NA	NA	ENSGALT00010052237	GPX2	5	530037	530890
ENSGALG00010021620	0	NA	NA	NA	NA	ENSGALT00010052488	TTLL10	21	2569978	2589440
ENSGALG00010021673	0	NA	NA	NA	NA	ENSGALT00010052655	GLP1R	3	29005048	29061195
ENSGALG00010021690	0	NA	NA	NA	NA	ENSGALT00010052692	NA	27	2476714	2482143
ENSGALG00010021711	0	NA	NA	NA	NA	ENSGALT00010052749	NA	6	17187178	17194785
ENSGALG00010021712	0	NA	NA	NA	NA	ENSGALT00010052764	NA	1	77849519	77850109
ENSGALG00010021779	0	NA	NA	NA	NA	ENSGALT00010053048	UNC13C	10	8165343	8330634
ENSGALG00010021780	0	NA	NA	NA	NA	ENSGALT00010052962	NA	6	22298087	22300313
ENSGALG00010021781	0	NA	NA	NA	NA	ENSGALT00010052996	RAPGEF4	7	17063155	17207833
ENSGALG00010021796	0	NA	NA	NA	NA	ENSGALT00010053040	VENTX	6	22310430	22312300
ENSGALG00010021832	0	NA	NA	NA	NA	ENSGALT00010053122	NA	10	184528	187165
ENSGALG00010021842	0	NA	NA	NA	NA	ENSGALT00010053176	NA	6	22322142	22381297
ENSGALG00010021875	0	NA	NA	NA	NA	ENSGALT00010053213	TMEM72	6	19896109	19902441
ENSGALG00010021886	0	NA	NA	NA	NA	ENSGALT00010053236	NA	6	19927040	19940117
ENSGALG00010021891	0	NA	NA	NA	NA	ENSGALT00010053240	GPR19	1	72063975	72072470
ENSGALG00010021893	0	NA	NA	NA	NA	ENSGALT00010053244	FAM43B	21	4886376	4889560
ENSGALG00010021918	0	NA	NA	NA	NA	ENSGALT00010053291	OCM1	14	1033525	1036914
ENSGALG00010021928	0	NA	NA	NA	NA	ENSGALT00010053314	NA	14	1042198	1046037
ENSGALG00010021943	0	NA	NA	NA	NA	ENSGALT00010053347	OCM3	14	1049237	1057464
ENSGALG00010021962	0	NA	NA	NA	NA	ENSGALT00010053393	NA	5	23443151	23444323
ENSGALG00010021993	0	NA	NA	NA	NA	ENSGALT00010053468	NA	10	725048	726288
ENSGALG00010021994	0	NA	NA	NA	NA	ENSGALT00010053477	NA	6	22732015	22777819
ENSGALG00010022017	0	NA	NA	NA	NA	ENSGALT00010053516	CNP1	1	76898722	76900455
ENSGALG00010022031	0	NA	NA	NA	NA	ENSGALT00010053537	NA	10	738753	739988
ENSGALG00010022075	0	NA	NA	NA	NA	ENSGALT00010053686	NA	10	760120	761519
ENSGALG00010022083	0	NA	NA	NA	NA	ENSGALT00010053699	MDFIC2	12	15836160	15878801
ENSGALG00010022092	0	NA	NA	NA	NA	ENSGALT00010053723	CTRL	11	1003878	1005549
ENSGALG00010022145	0	NA	NA	NA	NA	ENSGALT00010053872	P2RX2	15	10008315	10012275
ENSGALG00010022146	0	NA	NA	NA	NA	ENSGALT00010053868	NPPA	21	5570001	5573063
ENSGALG00010022175	0	NA	NA	NA	NA	ENSGALT00010053957	NA	8	18548400	18549840
ENSGALG00010022183	0	NA	NA	NA	NA	ENSGALT00010053963	NA	21	5256269	5260775
ENSGALG00010022202	0	NA	NA	NA	NA	ENSGALT00010054015	CX3CL1	11	797798	805814
ENSGALG00010022257	0	NA	NA	NA	NA	ENSGALT00010054162	KCNK18	6	29897247	29901616
ENSGALG00010022258	0	NA	NA	NA	NA	ENSGALT00010054163	NA	12	11778959	11780590
ENSGALG00010022261	0	NA	NA	NA	NA	ENSGALT00010054176	ALOX15B	5	35140	40096
ENSGALG00010022277	0	NA	NA	NA	NA	ENSGALT00010054205	NA	34	241539	242758
ENSGALG00010022287	0	NA	NA	NA	NA	ENSGALT00010054225	NA	34	296130	300413
ENSGALG00010022303	0	NA	NA	NA	NA	ENSGALT00010054255	DUSP13A	6	15668380	15671341
ENSGALG00010022307	0	NA	NA	NA	NA	ENSGALT00010054265	NA	6	15689015	15693595
ENSGALG00010022314	0	NA	NA	NA	NA	ENSGALT00010054285	DUSP13B	6	15695565	15718345
ENSGALG00010022319	0	NA	NA	NA	NA	ENSGALT00010054297	NA	6	15703470	15704178
ENSGALG00010022321	0	NA	NA	NA	NA	ENSGALT00010054299	NA	14	2230465	2231077
ENSGALG00010022339	0	NA	NA	NA	NA	ENSGALT00010054343	NA	5	84774	86107
ENSGALG00010022351	0	NA	NA	NA	NA	ENSGALT00010054368	C11orf91	5	6431919	6433080
ENSGALG00010022371	0	NA	NA	NA	NA	ENSGALT00010054404	NA	1	73368499	73369518
ENSGALG00010022389	0	NA	NA	NA	NA	ENSGALT00010054426	DUOXA1L	10	1062192	1070773
ENSGALG00010022491	0	NA	NA	NA	NA	ENSGALT00010054743	NA	5	5892807	5902073
ENSGALG00010022524	0	NA	NA	NA	NA	ENSGALT00010054820	SOX18	20	9722904	9726321
ENSGALG00010022527	0	NA	NA	NA	NA	ENSGALT00010054842	NA	20	9730132	9731505
ENSGALG00010022528	0	NA	NA	NA	NA	ENSGALT00010054838	SIDT1	1	79322491	79363119
ENSGALG00010022555	0	NA	NA	NA	NA	ENSGALT00010054884	NA	14	9762607	9763440
ENSGALG00010022577	0	NA	NA	NA	NA	ENSGALT00010054946	NA	6	10100747	10108016
ENSGALG00010022587	0	NA	NA	NA	NA	ENSGALT00010054978	NA	6	10113278	10120921
ENSGALG00010022601	0	NA	NA	NA	NA	ENSGALT00010055005	CYP19A1	10	9235651	9257293
ENSGALG00010022609	0	NA	NA	NA	NA	ENSGALT00010055019	RBBP8NL	20	8303979	8320290
ENSGALG00010022659	0	NA	NA	NA	NA	ENSGALT00010055131	TIE1	8	19348526	19360558
ENSGALG00010022668	0	NA	NA	NA	NA	ENSGALT00010055149	CCDC172	6	29561713	29575237
ENSGALG00010022676	0	NA	NA	NA	NA	ENSGALT00010055156	NA	11	1188621	1193397
ENSGALG00010022693	0	NA	NA	NA	NA	ENSGALT00010055186	NA	6	29615733	29633085
ENSGALG00010022705	0	NA	NA	NA	NA	ENSGALT00010055228	CRHR1	27	1880802	1906671
ENSGALG00010022713	0	NA	NA	NA	NA	ENSGALT00010055237	PNLIPRP1	6	29635546	29646556
ENSGALG00010022748	0	NA	NA	NA	NA	ENSGALT00010055307	NA	24	5548733	5558464
ENSGALG00010022760	0	NA	NA	NA	NA	ENSGALT00010055334	ELAVL4	8	23236327	23311901
ENSGALG00010022765	0	NA	NA	NA	NA	ENSGALT00010055335	KRT12	27	4508384	4513391
ENSGALG00010022773	0	NA	NA	NA	NA	ENSGALT00010055376	NA	11	1516368	1529518
ENSGALG00010022775	0	NA	NA	NA	NA	ENSGALT00010055373	NA	27	1927333	1932517
ENSGALG00010022779	0	NA	NA	NA	NA	ENSGALT00010055382	BSND	8	24962571	24964205
ENSGALG00010022791	0	NA	NA	NA	NA	ENSGALT00010055411	PCSK9	8	24966097	24969141
ENSGALG00010022794	0	NA	NA	NA	NA	ENSGALT00010055427	RPRML	27	1952050	1953066
ENSGALG00010022817	0	NA	NA	NA	NA	ENSGALT00010055501	KRT23	27	4528504	4538153
ENSGALG00010022821	0	NA	NA	NA	NA	ENSGALT00010055518	NA	1	76105482	76139266
ENSGALG00010022822	0	NA	NA	NA	NA	ENSGALT00010055508	KCNJ13	9	638260	646516
ENSGALG00010022841	0	NA	NA	NA	NA	ENSGALT00010055569	NA	6	10957188	10958769
ENSGALG00010022872	0	NA	NA	NA	NA	ENSGALT00010055654	KRT13	27	4540893	4546119
ENSGALG00010022948	0	NA	NA	NA	NA	ENSGALT00010055843	PDZK1IP1	8	21583726	21596324
ENSGALG00010022953	0	NA	NA	NA	NA	ENSGALT00010055864	NA	27	4559107	4563212
ENSGALG00010022961	0	NA	NA	NA	NA	ENSGALT00010055883	FSHB	5	4729850	4733228
ENSGALG00010022964	0	NA	NA	NA	NA	ENSGALT00010055893	NA	27	1980983	1985023
ENSGALG00010022967	0	NA	NA	NA	NA	ENSGALT00010055899	ADAMTS15	24	1731427	1743161
ENSGALG00010022999	0	NA	NA	NA	NA	ENSGALT00010056010	NA	8	21293108	21303876
ENSGALG00010023003	0	NA	NA	NA	NA	ENSGALT00010056024	NA	1	76225835	76263556
ENSGALG00010023054	0	NA	NA	NA	NA	ENSGALT00010056143	AQP9	10	7072525	7118412
ENSGALG00010023099	0	NA	NA	NA	NA	ENSGALT00010056281	DNAJC22	34	1860873	1863236
ENSGALG00010023101	0	NA	NA	NA	NA	ENSGALT00010056291	CLCA2	8	15684106	15716170
ENSGALG00010023132	0	NA	NA	NA	NA	ENSGALT00010056375	NA	34	2538086	2539004
ENSGALG00010023141	0	NA	NA	NA	NA	ENSGALT00010056401	NA	34	2629908	2635723
ENSGALG00010023153	0	NA	NA	NA	NA	ENSGALT00010056428	NA	34	2632265	2633171
ENSGALG00010023162	0	NA	NA	NA	NA	ENSGALT00010056454	CHRNA4	20	9212833	9232959
ENSGALG00010023163	0	NA	NA	NA	NA	ENSGALT00010056452	CRTAC1	6	23067445	23077748
ENSGALG00010023176	0	NA	NA	NA	NA	ENSGALT00010056488	NA	34	2854607	2857784
ENSGALG00010023183	0	NA	NA	NA	NA	ENSGALT00010056502	NA	27	4610869	4613838
ENSGALG00010023224	0	NA	NA	NA	NA	ENSGALT00010056625	OR8U1	5	1213638	1217476
ENSGALG00010023232	0	NA	NA	NA	NA	ENSGALT00010056648	OR1052	5	1221385	1231307
ENSGALG00010023241	0	NA	NA	NA	NA	ENSGALT00010056670	NA	5	1238534	1240292
ENSGALG00010023242	0	NA	NA	NA	NA	ENSGALT00010056672	MYT1	20	9445372	9499311
ENSGALG00010023253	0	NA	NA	NA	NA	ENSGALT00010056689	TACR2	6	11663361	11670748
ENSGALG00010023268	0	NA	NA	NA	NA	ENSGALT00010056735	KCNJ11	5	11473559	11479311
ENSGALG00010023270	0	NA	NA	NA	NA	ENSGALT00010056740	NA	6	15696735	15697010
ENSGALG00010023275	0	NA	NA	NA	NA	ENSGALT00010056758	TWIST3	34	583611	589337
ENSGALG00010023293	0	NA	NA	NA	NA	ENSGALT00010056880	COL11A1	8	10889243	11078388
ENSGALG00010023314	0	NA	NA	NA	NA	ENSGALT00010056835	CYB561	27	2288076	2292990
ENSGALG00010023340	0	NA	NA	NA	NA	ENSGALT00010056894	P3H3	1	77182715	77193732
ENSGALG00010023343	0	NA	NA	NA	NA	ENSGALT00010056906	TMEM233	15	9656333	9670055
ENSGALG00010023369	0	NA	NA	NA	NA	ENSGALT00010056963	ACE	27	2300485	2316547
ENSGALG00010023371	0	NA	NA	NA	NA	ENSGALT00010056961	CTRB2	11	1990892	1992694
ENSGALG00010023454	0	NA	NA	NA	NA	ENSGALT00010057143	HOXB1	27	3487287	3490152
ENSGALG00010023485	0	NA	NA	NA	NA	ENSGALT00010057212	BARX2	24	1391955	1431024
ENSGALG00010023507	0	NA	NA	NA	NA	ENSGALT00010057252	TMEM45B	24	1470411	1480072
ENSGALG00010023543	0	NA	NA	NA	NA	ENSGALT00010057317	TMEM45BL	24	1480861	1489031
ENSGALG00010023583	0	NA	NA	NA	NA	ENSGALT00010057398	NA	1	77323932	77324656
ENSGALG00010023605	0	NA	NA	NA	NA	ENSGALT00010057466	INSYN1	10	2300588	2307771
ENSGALG00010023611	0	NA	NA	NA	NA	ENSGALT00010057485	NA	8	11441727	11442242
ENSGALG00010023617	0	NA	NA	NA	NA	ENSGALT00010057497	NA	10	2357780	2359774
ENSGALG00010023626	0	NA	NA	NA	NA	ENSGALT00010057520	LOXL1	10	2358169	2366912
ENSGALG00010023658	0	NA	NA	NA	NA	ENSGALT00010057631	NA	5	5522908	5523683
ENSGALG00010023660	0	NA	NA	NA	NA	ENSGALT00010057645	CRYBB1	15	7184935	7306907
ENSGALG00010023672	0	NA	NA	NA	NA	ENSGALT00010057671	NA	15	7201182	7202326
ENSGALG00010023673	0	NA	NA	NA	NA	ENSGALT00010057702	SGK2	20	3995167	4009459
ENSGALG00010023674	0	NA	NA	NA	NA	ENSGALT00010057676	NA	27	1326360	1329912
ENSGALG00010023721	0	NA	NA	NA	NA	ENSGALT00010057831	NA	20	4090342	4090997
ENSGALG00010023801	0	NA	NA	NA	NA	ENSGALT00010058018	NA	5	473166	474272
ENSGALG00010023810	0	NA	NA	NA	NA	ENSGALT00010058036	NA	1	78203589	78210828
ENSGALG00010023812	0	NA	NA	NA	NA	ENSGALT00010058043	NA	5	1566126	1567064
ENSGALG00010023816	0	NA	NA	NA	NA	ENSGALT00010058051	OLFR6	5	1569155	1570093
ENSGALG00010023825	0	NA	NA	NA	NA	ENSGALT00010058068	NA	5	1209203	1210446
ENSGALG00010023827	0	NA	NA	NA	NA	ENSGALT00010058071	NA	34	2447429	2448680
ENSGALG00010023848	0	NA	NA	NA	NA	ENSGALT00010058119	NA	7	15167100	15168787
ENSGALG00010023878	0	NA	NA	NA	NA	ENSGALT00010058186	NA	6	18598547	18602491
ENSGALG00010023886	0	NA	NA	NA	NA	ENSGALT00010058200	CYP2C18	6	17340656	17345957
ENSGALG00010023891	0	NA	NA	NA	NA	ENSGALT00010058209	NA	27	994895	998879
ENSGALG00010023947	0	NA	NA	NA	NA	ENSGALT00010058324	NA	7	18305844	18338259
ENSGALG00010023952	0	NA	NA	NA	NA	ENSGALT00010058329	NA	1	78284609	78287938
ENSGALG00010023958	0	NA	NA	NA	NA	ENSGALT00010058346	NA	8	29015680	29017041
ENSGALG00010024014	0	NA	NA	NA	NA	ENSGALT00010058476	NA	34	1894408	1895936
ENSGALG00010024018	0	NA	NA	NA	NA	ENSGALT00010058493	KRT18	34	1895373	1903183
ENSGALG00010024054	0	NA	NA	NA	NA	ENSGALT00010058606	NA	34	1924558	1929500
ENSGALG00010024061	0	NA	NA	NA	NA	ENSGALT00010058625	NA	34	1934286	1939482
ENSGALG00010024084	0	NA	NA	NA	NA	ENSGALT00010058703	NA	24	531283	532166
ENSGALG00010024114	0	NA	NA	NA	NA	ENSGALT00010058813	TMEM52B	1	78475969	78486661
ENSGALG00010024123	0	NA	NA	NA	NA	ENSGALT00010058829	PLPPR4	8	11970507	11999138
ENSGALG00010024125	0	NA	NA	NA	NA	ENSGALT00010058834	NA	34	1986217	1991851
ENSGALG00010024127	0	NA	NA	NA	NA	ENSGALT00010058832	NA	15	7954754	7955965
ENSGALG00010024130	0	NA	NA	NA	NA	ENSGALT00010058839	NA	8	12049750	12051435
ENSGALG00010024131	0	NA	NA	NA	NA	ENSGALT00010058842	NA	34	2014937	2022169
ENSGALG00010024156	0	NA	NA	NA	NA	ENSGALT00010058941	KRT75	34	2056921	2060738
ENSGALG00010024161	0	NA	NA	NA	NA	ENSGALT00010058932	NA	5	13146216	13146968
ENSGALG00010024166	0	NA	NA	NA	NA	ENSGALT00010058944	NA	7	18460193	18478259
ENSGALG00010024167	0	NA	NA	NA	NA	ENSGALT00010058951	CHRNA3	10	3643923	3650735
ENSGALG00010024176	0	NA	NA	NA	NA	ENSGALT00010058980	NA	34	2068547	2072485
ENSGALG00010024200	0	NA	NA	NA	NA	ENSGALT00010059055	GCHFR	5	1184440	1191485
ENSGALG00010024206	0	NA	NA	NA	NA	ENSGALT00010059061	KRT80	34	2099676	2115202
ENSGALG00010024210	0	NA	NA	NA	NA	ENSGALT00010059072	NXPH3	27	2999781	3002856
ENSGALG00010024233	0	NA	NA	NA	NA	ENSGALT00010059125	FAIM2	34	2141507	2161125
ENSGALG00010024342	0	NA	NA	NA	NA	ENSGALT00010059366	HNF4A	20	5759574	5789267
ENSGALG00010024349	0	NA	NA	NA	NA	ENSGALT00010059385	R3HDML	20	5790532	5794508
ENSGALG00010024380	0	NA	NA	NA	NA	ENSGALT00010059456	PNMT	27	4217758	4219993
ENSGALG00010024408	0	NA	NA	NA	NA	ENSGALT00010059550	NA	1	74221075	74222658
ENSGALG00010024417	0	NA	NA	NA	NA	ENSGALT00010059572	NA	1	74261349	74262867
ENSGALG00010024436	0	NA	NA	NA	NA	ENSGALT00010059624	NA	9	3040847	3042165
ENSGALG00010024444	0	NA	NA	NA	NA	ENSGALT00010059640	NA	9	3052062	3052879
ENSGALG00010024448	0	NA	NA	NA	NA	ENSGALT00010059649	NA	9	3074123	3074776
ENSGALG00010024453	0	NA	NA	NA	NA	ENSGALT00010059656	HTR3A	24	4510250	4517827
ENSGALG00010024456	0	NA	NA	NA	NA	ENSGALT00010059665	NA	11	1258986	1266757
ENSGALG00010024477	0	NA	NA	NA	NA	ENSGALT00010059707	NA	9	3118114	3120885
ENSGALG00010024483	0	NA	NA	NA	NA	ENSGALT00010059714	ALX3	26	1364000	1365781
ENSGALG00010024492	0	NA	NA	NA	NA	ENSGALT00010059737	NTF3	1	74314246	74388375
ENSGALG00010024503	0	NA	NA	NA	NA	ENSGALT00010059762	NA	1	74442485	74444248
ENSGALG00010024507	0	NA	NA	NA	NA	ENSGALT00010059773	NA	1	74450103	74640532
ENSGALG00010024518	0	NA	NA	NA	NA	ENSGALT00010059816	NA	20	7002297	7017920
ENSGALG00010024535	0	NA	NA	NA	NA	ENSGALT00010059848	NA	24	299758	305223
ENSGALG00010024538	0	NA	NA	NA	NA	ENSGALT00010059854	BRDT	8	14027953	14047869
ENSGALG00010024543	0	NA	NA	NA	NA	ENSGALT00010059869	NA	27	4242569	4245884
ENSGALG00010024560	0	NA	NA	NA	NA	ENSGALT00010059915	A4GNT	9	3764626	3771239
ENSGALG00010024561	0	NA	NA	NA	NA	ENSGALT00010060056	ROBO3	24	304913	314477
ENSGALG00010024562	0	NA	NA	NA	NA	ENSGALT00010059917	NA	5	13275880	13276704
ENSGALG00010024574	0	NA	NA	NA	NA	ENSGALT00010059944	INS	5	13353120	13357237
ENSGALG00010024603	0	NA	NA	NA	NA	ENSGALT00010060026	NA	26	1559517	1566419
ENSGALG00010024612	0	NA	NA	NA	NA	ENSGALT00010060051	NA	5	13708262	13709559
ENSGALG00010024633	0	NA	NA	NA	NA	ENSGALT00010060120	NRGN	24	352862	354602
ENSGALG00010024658	0	NA	NA	NA	NA	ENSGALT00010060192	CSF3	27	4307579	4309480
ENSGALG00010024661	0	NA	NA	NA	NA	ENSGALT00010060205	NA	24	375070	379289
ENSGALG00010024704	0	NA	NA	NA	NA	ENSGALT00010060309	FOXB1	10	5267968	5270521
ENSGALG00010024713	0	NA	NA	NA	NA	ENSGALT00010060327	RND2	27	5125105	5139667
ENSGALG00010024721	0	NA	NA	NA	NA	ENSGALT00010060415	NA	5	14315019	14337654
ENSGALG00010024727	0	NA	NA	NA	NA	ENSGALT00010060361	NA	9	4281532	4288013
ENSGALG00010024740	0	NA	NA	NA	NA	ENSGALT00010060396	SLC38A8	11	2548891	2552694
ENSGALG00010024746	0	NA	NA	NA	NA	ENSGALT00010060408	HOXD4	7	15898314	15900370
ENSGALG00010024750	0	NA	NA	NA	NA	ENSGALT00010060419	APOA4	24	5162773	5164877
ENSGALG00010024753	0	NA	NA	NA	NA	ENSGALT00010060425	HOXD8	7	15913086	15916284
ENSGALG00010024774	0	NA	NA	NA	NA	ENSGALT00010060477	NA	8	22802983	22803778
ENSGALG00010024777	0	NA	NA	NA	NA	ENSGALT00010060485	NA	5	17479913	17480518
ENSGALG00010024782	0	NA	NA	NA	NA	ENSGALT00010060498	HOXD12	7	15941698	15943367
ENSGALG00010024790	0	NA	NA	NA	NA	ENSGALT00010060513	HOXD13	7	15947381	15949933
ENSGALG00010024819	0	NA	NA	NA	NA	ENSGALT00010060585	H2BK1	2	163786	165815
ENSGALG00010024832	0	NA	NA	NA	NA	ENSGALT00010060615	HTR5A	2	7734438	7736968
ENSGALG00010024891	0	NA	NA	NA	NA	ENSGALT00010060784	PKP1	26	864603	905731
ENSGALG00010024906	0	NA	NA	NA	NA	ENSGALT00010060811	NA	10	709161	709502
ENSGALG00010024912	0	NA	NA	NA	NA	ENSGALT00010060826	NA	10	861060	862064
ENSGALG00010024916	0	NA	NA	NA	NA	ENSGALT00010060846	NA	2	3296937	3327683
ENSGALG00010024920	0	NA	NA	NA	NA	ENSGALT00010060869	VIPR2	2	9619572	9670846
ENSGALG00010024926	0	NA	NA	NA	NA	ENSGALT00010060879	ELF5	5	18252623	18267923
ENSGALG00010024932	0	NA	NA	NA	NA	ENSGALT00010060890	ANKK1	24	5803800	5810251
ENSGALG00010024959	0	NA	NA	NA	NA	ENSGALT00010060955	AGXT	9	4533098	4537738
ENSGALG00010024981	0	NA	NA	NA	NA	ENSGALT00010061016	PPY	27	2706185	2707923
ENSGALG00010024988	0	NA	NA	NA	NA	ENSGALT00010061045	RNF32	2	8422395	8435376
ENSGALG00010024999	0	NA	NA	NA	NA	ENSGALT00010061035	NA	20	9743729	9747234
ENSGALG00010025006	0	NA	NA	NA	NA	ENSGALT00010061048	NA	27	2709290	2718526
ENSGALG00010025143	0	NA	NA	NA	NA	ENSGALT00010061340	NA	5	18756760	18757272
ENSGALG00010025169	0	NA	NA	NA	NA	ENSGALT00010061391	RBP2	9	5572816	5587833
ENSGALG00010025172	0	NA	NA	NA	NA	ENSGALT00010061407	RBP1	9	5601599	5616562
ENSGALG00010025192	0	NA	NA	NA	NA	ENSGALT00010061482	CRYAB	24	6257233	6273112
ENSGALG00010025210	0	NA	NA	NA	NA	ENSGALT00010061499	HSPB2	24	6264931	6267832
ENSGALG00010025223	0	NA	NA	NA	NA	ENSGALT00010061532	CFAP68	24	6273690	6275565
ENSGALG00010025225	0	NA	NA	NA	NA	ENSGALT00010061551	DMRTB1	8	24557343	24564887
ENSGALG00010025265	0	NA	NA	NA	NA	ENSGALT00010061684	TRIM42	9	6088029	6094051
ENSGALG00010025305	0	NA	NA	NA	NA	ENSGALT00010061755	GPR182	34	1574183	1577163
ENSGALG00010025309	0	NA	NA	NA	NA	ENSGALT00010061771	GALR1L	11	3072111	3087295
ENSGALG00010025318	0	NA	NA	NA	NA	ENSGALT00010061796	NUAK2	26	2109853	2119053
ENSGALG00010025321	0	NA	NA	NA	NA	ENSGALT00010061798	NA	10	771680	772843
ENSGALG00010025326	0	NA	NA	NA	NA	ENSGALT00010061814	NA	10	719789	720275
ENSGALG00010025369	0	NA	NA	NA	NA	ENSGALT00010061956	NA	26	3981629	3992796
ENSGALG00010025372	0	NA	NA	NA	NA	ENSGALT00010061961	NA	11	3189275	3190179
ENSGALG00010025375	0	NA	NA	NA	NA	ENSGALT00010061969	NA	5	16666960	16667882
ENSGALG00010025394	0	NA	NA	NA	NA	ENSGALT00010062007	TSHB	26	4020463	4023296
ENSGALG00010025417	0	NA	NA	NA	NA	ENSGALT00010062049	B3GAT1	24	2644082	2675722
ENSGALG00010025418	0	NA	NA	NA	NA	ENSGALT00010062053	CASQ2	1	80504381	80536553
ENSGALG00010025430	0	NA	NA	NA	NA	ENSGALT00010062083	IRX5	11	3825718	3827539
ENSGALG00010025432	0	NA	NA	NA	NA	ENSGALT00010062097	IRX3	11	4191279	4193065
ENSGALG00010025482	0	NA	NA	NA	NA	ENSGALT00010062194	NA	34	2199309	2201881
ENSGALG00010025487	0	NA	NA	NA	NA	ENSGALT00010062201	FGF3	5	17174381	17180646
ENSGALG00010025495	0	NA	NA	NA	NA	ENSGALT00010062238	NA	27	299969	312850
ENSGALG00010025498	0	NA	NA	NA	NA	ENSGALT00010062236	NA	7	19004125	19007385
ENSGALG00010025507	0	NA	NA	NA	NA	ENSGALT00010062267	ATP12A	24	2903560	2921221
ENSGALG00010025546	0	NA	NA	NA	NA	ENSGALT00010062313	INHBE	34	1737848	1740586
ENSGALG00010025552	0	NA	NA	NA	NA	ENSGALT00010062330	HOXC12	34	894619	896519
ENSGALG00010025568	0	NA	NA	NA	NA	ENSGALT00010062381	MYL3	2	3447153	3484338
ENSGALG00010025581	0	NA	NA	NA	NA	ENSGALT00010062413	NA	9	4870865	4873336
ENSGALG00010025593	0	NA	NA	NA	NA	ENSGALT00010062443	AQP2	34	2169432	2175042
ENSGALG00010025602	0	NA	NA	NA	NA	ENSGALT00010062477	NA	34	2171671	2171959
ENSGALG00010025605	0	NA	NA	NA	NA	ENSGALT00010062484	NA	7	19442465	19443690
ENSGALG00010025626	0	NA	NA	NA	NA	ENSGALT00010062542	NA	34	2183784	2184163
ENSGALG00010025628	0	NA	NA	NA	NA	ENSGALT00010062558	NA	7	19534351	19592045
ENSGALG00010025639	0	NA	NA	NA	NA	ENSGALT00010062573	MYL2	15	6049150	6054433
ENSGALG00010025666	0	NA	NA	NA	NA	ENSGALT00010062663	CUX2	15	6058386	6110494
ENSGALG00010025669	0	NA	NA	NA	NA	ENSGALT00010062665	NA	1	77434238	77435221
ENSGALG00010025701	0	NA	NA	NA	NA	ENSGALT00010062731	NA	27	476980	478161
ENSGALG00010025748	0	NA	NA	NA	NA	ENSGALT00010062832	ETNK2	26	1751604	1759577
ENSGALG00010025782	0	NA	NA	NA	NA	ENSGALT00010062875	NA	27	548929	550065
ENSGALG00010025816	0	NA	NA	NA	NA	ENSGALT00010062950	EVX2	7	15954166	15957043
ENSGALG00010025820	0	NA	NA	NA	NA	ENSGALT00010062955	NA	24	3605630	3606416
ENSGALG00010025827	0	NA	NA	NA	NA	ENSGALT00010062966	NA	27	600033	601181
ENSGALG00010025855	0	NA	NA	NA	NA	ENSGALT00010063023	CPO	7	11971431	11984891
ENSGALG00010025858	0	NA	NA	NA	NA	ENSGALT00010063047	NA	27	618113	628430
ENSGALG00010025871	0	NA	NA	NA	NA	ENSGALT00010063055	NA	27	627351	628049
ENSGALG00010025876	0	NA	NA	NA	NA	ENSGALT00010063069	NA	27	631635	632786
ENSGALG00010025877	0	NA	NA	NA	NA	ENSGALT00010063070	NA	27	640693	641959
ENSGALG00010025893	0	NA	NA	NA	NA	ENSGALT00010063111	NA	27	654417	664239
ENSGALG00010025895	0	NA	NA	NA	NA	ENSGALT00010063119	NA	27	658920	660073
ENSGALG00010025898	0	NA	NA	NA	NA	ENSGALT00010063128	NA	27	663138	664241
ENSGALG00010025900	0	NA	NA	NA	NA	ENSGALT00010063133	FAM237A	7	12045574	12053050
ENSGALG00010025902	0	NA	NA	NA	NA	ENSGALT00010063132	NA	27	666164	667177
ENSGALG00010025927	0	NA	NA	NA	NA	ENSGALT00010063204	NA	34	1943344	1955843
ENSGALG00010025942	0	NA	NA	NA	NA	ENSGALT00010063243	NA	34	1996501	2003237
ENSGALG00010025946	0	NA	NA	NA	NA	ENSGALT00010063257	KRT5	34	2035371	2042420
ENSGALG00010025947	0	NA	NA	NA	NA	ENSGALT00010063259	CATHB1	2	4013411	4014539
ENSGALG00010025992	0	NA	NA	NA	NA	ENSGALT00010063399	MMP11	15	7985067	8002682
ENSGALG00010025993	0	NA	NA	NA	NA	ENSGALT00010063401	MEIOC	27	840686	853380
ENSGALG00010026041	0	NA	NA	NA	NA	ENSGALT00010063508	NA	27	1182154	1186583
ENSGALG00010026090	0	NA	NA	NA	NA	ENSGALT00010063589	USP2	24	4234222	4245394
ENSGALG00010026113	0	NA	NA	NA	NA	ENSGALT00010063620	MFRP	24	4245882	4250150
ENSGALG00010026120	0	NA	NA	NA	NA	ENSGALT00010063632	C1QTNF5	24	4251093	4253633
ENSGALG00010026124	0	NA	NA	NA	NA	ENSGALT00010063640	PACSIN1	26	4400112	4415340
ENSGALG00010026141	0	NA	NA	NA	NA	ENSGALT00010063687	WNT3A	2	2487406	2572306
ENSGALG00010026205	0	NA	NA	NA	NA	ENSGALT00010063794	NA	27	1334444	1345134
ENSGALG00010026357	0	NA	NA	NA	NA	ENSGALT00010064135	NA	27	4169823	4170182
ENSGALG00010026367	0	NA	NA	NA	NA	ENSGALT00010064175	RBP	8	20930696	20948905
ENSGALG00010026370	0	NA	NA	NA	NA	ENSGALT00010064165	NA	27	7199	8131
ENSGALG00010026425	0	NA	NA	NA	NA	ENSGALT00010064273	NA	2	4615841	4616308
ENSGALG00010026432	0	NA	NA	NA	NA	ENSGALT00010064280	NA	27	645879	646193
ENSGALG00010026447	0	NA	NA	NA	NA	ENSGALT00010064306	NA	27	1380590	1381387
ENSGALG00010026453	0	NA	NA	NA	NA	ENSGALT00010064317	LASP1NB	27	4058013	4058090
ENSGALG00010026539	0	NA	NA	NA	NA	ENSGALT00010064483	NA	2	4827381	4828102
ENSGALG00010026559	0	NA	NA	NA	NA	ENSGALT00010064522	RAB36	15	8686049	8693825
ENSGALG00010026628	0	NA	NA	NA	NA	ENSGALT00010064661	NA	8	25468565	25512830
ENSGALG00010026635	0	NA	NA	NA	NA	ENSGALT00010064672	C8A	8	25492993	25509050
ENSGALG00010026690	0	NA	NA	NA	NA	ENSGALT00010064778	KRT14	27	4617715	4622040
ENSGALG00010026692	0	NA	NA	NA	NA	ENSGALT00010064772	NMNAT3	9	5619592	5643611
ENSGALG00010026706	0	NA	NA	NA	NA	ENSGALT00010064808	KRT24	27	4548239	4552890
ENSGALG00010026743	0	NA	NA	NA	NA	ENSGALT00010064883	TNNT2	26	842346	855079
ENSGALG00010026794	0	NA	NA	NA	NA	ENSGALT00010065665	NA	2	5385669	5416878
ENSGALG00010026845	0	NA	NA	NA	NA	ENSGALT00010065106	NA	27	505571	506354
ENSGALG00010026851	0	NA	NA	NA	NA	ENSGALT00010065123	NA	27	636250	637093
ENSGALG00010026870	0	NA	NA	NA	NA	ENSGALT00010065242	NA	8	26027232	26030575
ENSGALG00010026925	0	NA	NA	NA	NA	ENSGALT00010065313	NA	12	9440900	9441225
ENSGALG00010026936	0	NA	NA	NA	NA	ENSGALT00010065327	NA	8	21662510	21664227
ENSGALG00010026940	0	NA	NA	NA	NA	ENSGALT00010065341	TH	5	13321388	13349785
ENSGALG00010026984	0	NA	NA	NA	NA	ENSGALT00010065416	PGR2/3	5	16579267	16580416
ENSGALG00010027089	0	NA	NA	NA	NA	ENSGALT00010065659	CTSE	26	2390671	2394822
ENSGALG00010027091	0	NA	NA	NA	NA	ENSGALT00010065663	AVPR1B	26	2401115	2404243
ENSGALG00010027094	0	NA	NA	NA	NA	ENSGALT00010065666	NA	2	5414085	5415177
ENSGALG00010027120	0	NA	NA	NA	NA	ENSGALT00010065754	NA	28	1581892	1610654
ENSGALG00010027144	0	NA	NA	NA	NA	ENSGALT00010065809	NA	28	1610883	1634133
ENSGALG00010027175	0	NA	NA	NA	NA	ENSGALT00010065905	NOS3	2	341514	357493
ENSGALG00010027177	0	NA	NA	NA	NA	ENSGALT00010065889	NA	12	3439710	3443314
ENSGALG00010027179	0	NA	NA	NA	NA	ENSGALT00010065894	NA	12	3446380	3450026
ENSGALG00010027191	0	NA	NA	NA	NA	ENSGALT00010065927	AOC1	2	383966	407757
ENSGALG00010027198	0	NA	NA	NA	NA	ENSGALT00010065941	ECM2	12	3544355	3562934
ENSGALG00010027204	0	NA	NA	NA	NA	ENSGALT00010065948	OMD	12	3601755	3608935
ENSGALG00010027206	0	NA	NA	NA	NA	ENSGALT00010065955	HSD11B1b	26	3187137	3190090
ENSGALG00010027220	0	NA	NA	NA	NA	ENSGALT00010065989	ANKRD24	28	3027588	3033768
ENSGALG00010027238	0	NA	NA	NA	NA	ENSGALT00010066037	NA	2	532504	533903
ENSGALG00010027266	0	NA	NA	NA	NA	ENSGALT00010066106	SLC26A6	12	9232353	9239180
ENSGALG00010027277	0	NA	NA	NA	NA	ENSGALT00010066138	KCND3	26	3337930	3431437
ENSGALG00010027294	0	NA	NA	NA	NA	ENSGALT00010066181	NA	25	306954	308460
ENSGALG00010027296	0	NA	NA	NA	NA	ENSGALT00010066185	EDCH5	25	1682111	1684667
ENSGALG00010027302	0	NA	NA	NA	NA	ENSGALT00010066197	NA	2	950104	951344
ENSGALG00010027318	0	NA	NA	NA	NA	ENSGALT00010066222	NA	12	2736518	2740046
ENSGALG00010027338	0	NA	NA	NA	NA	ENSGALT00010066282	NA	12	2884461	2887776
ENSGALG00010027342	0	NA	NA	NA	NA	ENSGALT00010066293	NA	12	2890318	2893314
ENSGALG00010027343	0	NA	NA	NA	NA	ENSGALT00010066299	GHRHR	2	1187466	1206029
ENSGALG00010027352	0	NA	NA	NA	NA	ENSGALT00010066314	PGA3	26	1469455	1472591
ENSGALG00010027357	0	NA	NA	NA	NA	ENSGALT00010066322	GHRHR-LR	2	1521960	1546832
ENSGALG00010027364	0	NA	NA	NA	NA	ENSGALT00010066346	FSTL3	28	3172354	3180890
ENSGALG00010027371	0	NA	NA	NA	NA	ENSGALT00010066364	PRSS57	28	3182764	3186587
ENSGALG00010027373	0	NA	NA	NA	NA	ENSGALT00010066373	MLN	26	4614777	4620843
ENSGALG00010027379	0	NA	NA	NA	NA	ENSGALT00010066383	OPTC	26	5218089	5221467
ENSGALG00010027385	0	NA	NA	NA	NA	ENSGALT00010066403	CNTN2	26	2015205	2039377
ENSGALG00010027389	0	NA	NA	NA	NA	ENSGALT00010066402	NA	12	3035283	3038086
ENSGALG00010027390	0	NA	NA	NA	NA	ENSGALT00010066404	NA	12	3046164	3047630
ENSGALG00010027398	0	NA	NA	NA	NA	ENSGALT00010066428	NA	12	3089636	3091339
ENSGALG00010027418	0	NA	NA	NA	NA	ENSGALT00010066480	NA	25	2716666	2721226
ENSGALG00010027446	0	NA	NA	NA	NA	ENSGALT00010066531	CFAP126	25	2469520	2471722
ENSGALG00010027496	0	NA	NA	NA	NA	ENSGALT00010066610	NR1I3	25	2488748	2494136
ENSGALG00010027528	0	NA	NA	NA	NA	ENSGALT00010066672	NA	25	2498977	2499393
ENSGALG00010027535	0	NA	NA	NA	NA	ENSGALT00010066692	GUCA1A	26	3220642	3225058
ENSGALG00010027550	0	NA	NA	NA	NA	ENSGALT00010066729	CIMIP3	26	3226159	3230822
ENSGALG00010027557	0	NA	NA	NA	NA	ENSGALT00010066747	C6orf132	26	3230451	3249627
ENSGALG00010027581	0	NA	NA	NA	NA	ENSGALT00010066811	NA	17	2626496	2629753
ENSGALG00010027588	0	NA	NA	NA	NA	ENSGALT00010066825	PRDM12	17	6562160	6569431
ENSGALG00010027632	0	NA	NA	NA	NA	ENSGALT00010066963	LAMC3	17	6661035	6684544
ENSGALG00010027697	0	NA	NA	NA	NA	ENSGALT00010067124	CATH2	2	4011265	4013202
ENSGALG00010027728	0	NA	NA	NA	NA	ENSGALT00010067218	CRNN	25	1294804	1298265
ENSGALG00010027737	0	NA	NA	NA	NA	ENSGALT00010067239	NA	26	2153444	2153545
ENSGALG00010027742	0	NA	NA	NA	NA	ENSGALT00010067251	NA	26	2669153	2669551
ENSGALG00010027748	0	NA	NA	NA	NA	ENSGALT00010067265	NA	25	1319602	1320972
ENSGALG00010027767	0	NA	NA	NA	NA	ENSGALT00010067297	NA	25	1338079	1346812
ENSGALG00010027772	0	NA	NA	NA	NA	ENSGALT00010067306	NA	25	1346504	1349200
ENSGALG00010027808	0	NA	NA	NA	NA	ENSGALT00010067370	LCN15	17	1181614	1184077
ENSGALG00010027878	0	NA	NA	NA	NA	ENSGALT00010067572	AQP10	25	1922745	1925822
ENSGALG00010027900	0	NA	NA	NA	NA	ENSGALT00010067638	REN	26	1761605	1767900
ENSGALG00010027906	0	NA	NA	NA	NA	ENSGALT00010067643	LHX6	17	9329735	9341490
ENSGALG00010027963	0	NA	NA	NA	NA	ENSGALT00010067775	NA	28	5017070	5018800
ENSGALG00010027967	0	NA	NA	NA	NA	ENSGALT00010067781	NA	28	5017694	5019114
ENSGALG00010027978	0	NA	NA	NA	NA	ENSGALT00010067822	NA	25	304226	305732
ENSGALG00010028053	0	NA	NA	NA	NA	ENSGALT00010067976	ORM1	17	5464452	5466008
ENSGALG00010028065	0	NA	NA	NA	NA	ENSGALT00010068010	REEP6	28	3665753	3676282
ENSGALG00010028094	0	NA	NA	NA	NA	ENSGALT00010068076	NA	25	430763	433924
ENSGALG00010028097	0	NA	NA	NA	NA	ENSGALT00010068080	TTC24	25	434788	439294
ENSGALG00010028143	0	NA	NA	NA	NA	ENSGALT00010068194	NA	17	6714271	6715346
ENSGALG00010028166	0	NA	NA	NA	NA	ENSGALT00010068249	NA	12	2424760	2426954
ENSGALG00010028203	0	NA	NA	NA	NA	ENSGALT00010068351	LHX3	17	8651988	8658835
ENSGALG00010028204	0	NA	NA	NA	NA	ENSGALT00010068352	NA	12	9282395	9282787
ENSGALG00010028216	0	NA	NA	NA	NA	ENSGALT00010068374	NKX2-3	25	1655155	1658945
ENSGALG00010028219	0	NA	NA	NA	NA	ENSGALT00010068382	NA	25	1661426	1662786
ENSGALG00010028234	0	NA	NA	NA	NA	ENSGALT00010068414	EDCH3	25	1663443	1665935
ENSGALG00010028239	0	NA	NA	NA	NA	ENSGALT00010068425	EDMPN2	25	1676330	1677447
ENSGALG00010028245	0	NA	NA	NA	NA	ENSGALT00010068437	JAC1	25	1680162	1681219
ENSGALG00010028259	0	NA	NA	NA	NA	ENSGALT00010068454	NA	28	506369	507020
ENSGALG00010028279	0	NA	NA	NA	NA	ENSGALT00010068477	EDBETA	25	1620217	1633092
ENSGALG00010028283	0	NA	NA	NA	NA	ENSGALT00010068484	NA	28	509337	566508
ENSGALG00010028286	0	NA	NA	NA	NA	ENSGALT00010068490	KCTD12A	25	1615546	1618103
ENSGALG00010028290	0	NA	NA	NA	NA	ENSGALT00010068498	EDYM1	25	1625019	1627960
ENSGALG00010028301	0	NA	NA	NA	NA	ENSGALT00010068518	NA	28	748104	807082
ENSGALG00010028311	0	NA	NA	NA	NA	ENSGALT00010068527	NA	28	824055	872323
ENSGALG00010028339	0	NA	NA	NA	NA	ENSGALT00010068632	BCAN	25	993644	1012148
ENSGALG00010028351	0	NA	NA	NA	NA	ENSGALT00010068680	NA	25	1693707	1694581
ENSGALG00010028353	0	NA	NA	NA	NA	ENSGALT00010068683	NA	25	1689969	1691782
ENSGALG00010028360	0	NA	NA	NA	NA	ENSGALT00010068707	NA	25	1698271	1701520
ENSGALG00010028364	0	NA	NA	NA	NA	ENSGALT00010068714	MHM2	25	1703584	1704371
ENSGALG00010028379	0	NA	NA	NA	NA	ENSGALT00010068758	HAPLN4	28	3988078	3991285
ENSGALG00010028384	0	NA	NA	NA	NA	ENSGALT00010068772	NA	25	1711926	1713996
ENSGALG00010028401	0	NA	NA	NA	NA	ENSGALT00010068807	NA	25	1715334	1716480
ENSGALG00010028413	0	NA	NA	NA	NA	ENSGALT00010068820	NA	17	7822721	7824718
ENSGALG00010028416	0	NA	NA	NA	NA	ENSGALT00010068825	NA	25	1722355	1725345
ENSGALG00010028436	0	NA	NA	NA	NA	ENSGALT00010068872	S100A1	25	1736929	1739269
ENSGALG00010028451	0	NA	NA	NA	NA	ENSGALT00010068904	TMEM59L	28	4317034	4327699
ENSGALG00010028469	0	NA	NA	NA	NA	ENSGALT00010068939	ACTL9	28	2287797	2290119
ENSGALG00010028479	0	NA	NA	NA	NA	ENSGALT00010068954	CASQ1	25	75246	79890
ENSGALG00010028499	0	NA	NA	NA	NA	ENSGALT00010069005	NA	17	1608676	1616650
ENSGALG00010028504	0	NA	NA	NA	NA	ENSGALT00010069018	RNF224	17	1644257	1671659
ENSGALG00010028515	0	NA	NA	NA	NA	ENSGALT00010069064	NA	25	1404349	1408031
ENSGALG00010028519	0	NA	NA	NA	NA	ENSGALT00010069072	NA	25	1411287	1412854
ENSGALG00010028521	0	NA	NA	NA	NA	ENSGALT00010069076	NA	25	1434583	1435413
ENSGALG00010028522	0	NA	NA	NA	NA	ENSGALT00010069077	NA	25	1436125	1436873
ENSGALG00010028524	0	NA	NA	NA	NA	ENSGALT00010069079	NA	25	1438478	1439223
ENSGALG00010028526	0	NA	NA	NA	NA	ENSGALT00010069083	NA	25	1442392	1447046
ENSGALG00010028527	0	NA	NA	NA	NA	ENSGALT00010069084	NA	25	1450383	1451131
ENSGALG00010028530	0	NA	NA	NA	NA	ENSGALT00010069092	NA	25	1451844	1452672
ENSGALG00010028531	0	NA	NA	NA	NA	ENSGALT00010069093	NA	25	1455310	1456322
ENSGALG00010028532	0	NA	NA	NA	NA	ENSGALT00010069094	NA	25	1457360	1459137
ENSGALG00010028533	0	NA	NA	NA	NA	ENSGALT00010069095	NA	25	1461253	1462453
ENSGALG00010028534	0	NA	NA	NA	NA	ENSGALT00010069096	NA	25	1463003	1465266
ENSGALG00010028537	0	NA	NA	NA	NA	ENSGALT00010069109	NA	25	1474587	1477764
ENSGALG00010028539	0	NA	NA	NA	NA	ENSGALT00010069116	NA	25	1479877	1496371
ENSGALG00010028540	0	NA	NA	NA	NA	ENSGALT00010069118	NA	17	1720159	1726570
ENSGALG00010028542	0	NA	NA	NA	NA	ENSGALT00010069121	NA	25	1484588	1487236
ENSGALG00010028545	0	NA	NA	NA	NA	ENSGALT00010069128	NA	25	1489524	1540096
ENSGALG00010028546	0	NA	NA	NA	NA	ENSGALT00010069131	NA	25	1493012	1493911
ENSGALG00010028552	0	NA	NA	NA	NA	ENSGALT00010069151	NA	25	1544756	1546544
ENSGALG00010028554	0	NA	NA	NA	NA	ENSGALT00010069166	NA	25	1538560	1566307
ENSGALG00010028555	0	NA	NA	NA	NA	ENSGALT00010069168	NA	25	1502297	1503427
ENSGALG00010028557	0	NA	NA	NA	NA	ENSGALT00010069169	NA	25	1506293	1516115
ENSGALG00010028558	0	NA	NA	NA	NA	ENSGALT00010069175	NA	25	1515339	1531074
ENSGALG00010028560	0	NA	NA	NA	NA	ENSGALT00010069178	NA	25	1518275	1519330
ENSGALG00010028563	0	NA	NA	NA	NA	ENSGALT00010069183	NA	25	1521211	1522266
ENSGALG00010028564	0	NA	NA	NA	NA	ENSGALT00010069188	NA	25	1530160	1536711
ENSGALG00010028567	0	NA	NA	NA	NA	ENSGALT00010069196	NA	25	1564128	1567696
ENSGALG00010028576	0	NA	NA	NA	NA	ENSGALT00010069209	NA	28	3806301	3808363
ENSGALG00010028588	0	NA	NA	NA	NA	ENSGALT00010069231	ABHD8	28	3837193	3844843
ENSGALG00010028619	0	NA	NA	NA	NA	ENSGALT00010069302	NA	25	2312435	2313365
ENSGALG00010028683	0	NA	NA	NA	NA	ENSGALT00010069437	CRPL2	25	2428938	2431016
ENSGALG00010028698	0	NA	NA	NA	NA	ENSGALT00010069473	NA	25	723602	732918
ENSGALG00010028703	0	NA	NA	NA	NA	ENSGALT00010069482	NA	25	1389831	1390901
ENSGALG00010028710	0	NA	NA	NA	NA	ENSGALT00010069499	NA	25	1362009	1363655
ENSGALG00010028713	0	NA	NA	NA	NA	ENSGALT00010069511	NA	25	1365035	1366738
ENSGALG00010028732	0	NA	NA	NA	NA	ENSGALT00010069537	NA	25	798889	800640
ENSGALG00010028737	0	NA	NA	NA	NA	ENSGALT00010069543	NA	25	1385860	1387396
ENSGALG00010028741	0	NA	NA	NA	NA	ENSGALT00010069554	NA	25	1586500	1596256
ENSGALG00010028749	0	NA	NA	NA	NA	ENSGALT00010069568	NA	25	1588779	1589552
ENSGALG00010028754	0	NA	NA	NA	NA	ENSGALT00010069576	NA	25	1588649	1598339
ENSGALG00010028755	0	NA	NA	NA	NA	ENSGALT00010069578	NA	25	1591121	1596404
ENSGALG00010028756	0	NA	NA	NA	NA	ENSGALT00010069579	NA	25	1600222	1602294
ENSGALG00010028757	0	NA	NA	NA	NA	ENSGALT00010069580	MAT2A	25	1604597	1605799
ENSGALG00010028758	0	NA	NA	NA	NA	ENSGALT00010069581	NA	25	1357493	1359383
ENSGALG00010028762	0	NA	NA	NA	NA	ENSGALT00010069604	CACNA1B	17	2776593	3034848
ENSGALG00010028765	0	NA	NA	NA	NA	ENSGALT00010069610	NA	25	1419230	1419595
ENSGALG00010028766	0	NA	NA	NA	NA	ENSGALT00010069611	NA	25	1420737	1421102
ENSGALG00010028767	0	NA	NA	NA	NA	ENSGALT00010069612	NA	25	1423210	1423575
ENSGALG00010028769	0	NA	NA	NA	NA	ENSGALT00010069616	NA	25	1424725	1425090
ENSGALG00010028770	0	NA	NA	NA	NA	ENSGALT00010069621	NA	25	1427243	1427608
ENSGALG00010028773	0	NA	NA	NA	NA	ENSGALT00010069625	NA	25	1428736	1429393
ENSGALG00010028774	0	NA	NA	NA	NA	ENSGALT00010069627	NA	25	1431254	1431619
ENSGALG00010028775	0	NA	NA	NA	NA	ENSGALT00010069628	NA	25	1432773	1433138
ENSGALG00010028776	0	NA	NA	NA	NA	ENSGALT00010069629	NA	25	1440220	1440585
ENSGALG00010028778	0	NA	NA	NA	NA	ENSGALT00010069633	NA	25	1444177	1444542
ENSGALG00010028779	0	NA	NA	NA	NA	ENSGALT00010069634	NA	25	1448174	1448539
ENSGALG00010028781	0	NA	NA	NA	NA	ENSGALT00010069637	NA	25	1453873	1454511
ENSGALG00010028826	0	NA	NA	NA	NA	ENSGALT00010069729	CEL	17	7379989	7385460
ENSGALG00010028853	0	NA	NA	NA	NA	ENSGALT00010069796	NA	25	2705721	2711121
ENSGALG00010028862	0	NA	NA	NA	NA	ENSGALT00010069815	EDMTF4	25	1613036	1614671
ENSGALG00010028863	0	NA	NA	NA	NA	ENSGALT00010069818	EDQM1	25	1696951	1697910
ENSGALG00010028864	0	NA	NA	NA	NA	ENSGALT00010069819	NA	25	1686238	1687585
ENSGALG00010028873	0	NA	NA	NA	NA	ENSGALT00010069838	TMEM8C	17	7564798	7571821
ENSGALG00010028879	0	NA	NA	NA	NA	ENSGALT00010069847	DBH	17	7619372	7630881
ENSGALG00010028880	0	NA	NA	NA	NA	ENSGALT00010069848	NA	25	1568559	1569421
ENSGALG00010028882	0	NA	NA	NA	NA	ENSGALT00010069851	NA	25	1573315	1578450
ENSGALG00010028883	0	NA	NA	NA	NA	ENSGALT00010069853	NA	25	1582111	1582861
ENSGALG00010028886	0	NA	NA	NA	NA	ENSGALT00010069862	NA	25	1570972	1584833
ENSGALG00010028890	0	NA	NA	NA	NA	ENSGALT00010069884	NA	17	3039289	3082842
ENSGALG00010028902	0	NA	NA	NA	NA	ENSGALT00010069928	NA	17	3894451	3895188
ENSGALG00010028903	0	NA	NA	NA	NA	ENSGALT00010069932	ASTN2	17	3899583	4161858
ENSGALG00010028907	0	NA	NA	NA	NA	ENSGALT00010069940	NA	17	453442	454641
ENSGALG00010028908	0	NA	NA	NA	NA	ENSGALT00010069941	NA	17	466881	468289
ENSGALG00010028910	0	NA	NA	NA	NA	ENSGALT00010069943	NA	17	10659260	10661030
ENSGALG00010028920	0	NA	NA	NA	NA	ENSGALT00010069972	QRFP	17	6646264	6646632
ENSGALG00010028927	0	NA	NA	NA	NA	ENSGALT00010069979	NA	17	447214	448152
ENSGALG00010028928	0	NA	NA	NA	NA	ENSGALT00010069980	NA	17	1168198	1169229
ENSGALG00010029162	0	NA	NA	NA	NA	ENSGALT00010070468	ELN	19	1280322	1299776
ENSGALG00010029185	0	NA	NA	NA	NA	ENSGALT00010070532	NA	19	9177637	9179657
ENSGALG00010029190	0	NA	NA	NA	NA	ENSGALT00010070544	DHRS7C	18	739616	751062
ENSGALG00010029205	0	NA	NA	NA	NA	ENSGALT00010070580	CACNG1	18	7857102	7864116
ENSGALG00010029213	0	NA	NA	NA	NA	ENSGALT00010070598	APOH	18	8074639	8081362
ENSGALG00010029232	0	NA	NA	NA	NA	ENSGALT00010070647	CA10	18	5779127	5947059
ENSGALG00010029236	0	NA	NA	NA	NA	ENSGALT00010070664	ENPP7	18	10273380	10277048
ENSGALG00010029258	0	NA	NA	NA	NA	ENSGALT00010070735	TMEM100	18	6634308	6671124
ENSGALG00010029265	0	NA	NA	NA	NA	ENSGALT00010070765	NA	19	4171153	4186252
ENSGALG00010029302	0	NA	NA	NA	NA	ENSGALT00010070862	NA	18	10145334	10146625
ENSGALG00010029334	0	NA	NA	NA	NA	ENSGALT00010070943	PIRT	18	2290141	2295989
ENSGALG00010029358	0	NA	NA	NA	NA	ENSGALT00010070999	NA	18	2561558	2564177
ENSGALG00010029393	0	NA	NA	NA	NA	ENSGALT00010071098	NA	18	4961727	4962903
ENSGALG00010029432	0	NA	NA	NA	NA	ENSGALT00010071205	NA	19	22374	25991
ENSGALG00010029441	0	NA	NA	NA	NA	ENSGALT00010071220	NA	19	71560	75191
ENSGALG00010029448	0	NA	NA	NA	NA	ENSGALT00010071229	NA	19	202220	205139
ENSGALG00010029467	0	NA	NA	NA	NA	ENSGALT00010071257	NA	19	216110	219556
ENSGALG00010029471	0	NA	NA	NA	NA	ENSGALT00010071264	NA	19	245075	249834
ENSGALG00010029484	0	NA	NA	NA	NA	ENSGALT00010071287	NA	19	332112	332990
ENSGALG00010029488	0	NA	NA	NA	NA	ENSGALT00010071295	NA	18	9640018	9640513
ENSGALG00010029493	0	NA	NA	NA	NA	ENSGALT00010071303	NA	18	9721752	9722508
ENSGALG00010029499	0	NA	NA	NA	NA	ENSGALT00010071315	KIF19	18	9751732	9754506
ENSGALG00010029530	0	NA	NA	NA	NA	ENSGALT00010071376	NA	18	946196	1002146
ENSGALG00010029554	0	NA	NA	NA	NA	ENSGALT00010071436	NA	18	1183838	1186068
ENSGALG00010029557	0	NA	NA	NA	NA	ENSGALT00010071443	NA	18	1230612	1232369
ENSGALG00010029558	0	NA	NA	NA	NA	ENSGALT00010071444	NA	18	1264687	1266908
ENSGALG00010029559	0	NA	NA	NA	NA	ENSGALT00010071445	NA	18	1300380	1301230
ENSGALG00010029575	0	NA	NA	NA	NA	ENSGALT00010071485	ANKFN1	18	6690540	6812789
ENSGALG00010029587	0	NA	NA	NA	NA	ENSGALT00010071520	NA	19	1318315	1319205
ENSGALG00010029589	0	NA	NA	NA	NA	ENSGALT00010071523	NA	19	1325172	1328767
ENSGALG00010029612	0	NA	NA	NA	NA	ENSGALT00010071599	HSPB1	19	4740669	4743451
ENSGALG00010029640	0	NA	NA	NA	NA	ENSGALT00010071667	NA	19	5290493	5292416
ENSGALG00010029645	0	NA	NA	NA	NA	ENSGALT00010071677	NF2L	19	5313941	5335975
ENSGALG00010029651	0	NA	NA	NA	NA	ENSGALT00010071689	CHAD	18	10987162	10994839
ENSGALG00010029680	0	NA	NA	NA	NA	ENSGALT00010071786	OTOP3	18	11194314	11201444
ENSGALG00010029714	0	NA	NA	NA	NA	ENSGALT00010071871	MCHR1	18	11506083	11510501
ENSGALG00010029751	0	NA	NA	NA	NA	ENSGALT00010071977	SPATA22	19	7195363	7201364
ENSGALG00010029760	0	NA	NA	NA	NA	ENSGALT00010071995	SHISA6	18	1879496	2097152
ENSGALG00010029762	0	NA	NA	NA	NA	ENSGALT00010072001	SLC47A2	19	7337766	7344838
ENSGALG00010029769	0	NA	NA	NA	NA	ENSGALT00010072023	NA	19	7414012	7415961
ENSGALG00010029779	0	NA	NA	NA	NA	ENSGALT00010072042	OPNP	19	7534710	7537505
ENSGALG00010029785	0	NA	NA	NA	NA	ENSGALT00010072058	NA	19	4742664	4743407
ENSGALG00010029786	0	NA	NA	NA	NA	ENSGALT00010072059	NA	19	4950305	4950559
ENSGALG00010029788	0	NA	NA	NA	NA	ENSGALT00010072064	NA	18	5335045	5341614
ENSGALG00010029789	0	NA	NA	NA	NA	ENSGALT00010072063	BHLHA9	19	6792573	6793553
ENSGALG00010029930	0	NA	NA	NA	NA	ENSGALT00010072340	ARHGAP44	18	2836631	2857594
ENSGALG00010029931	0	NA	NA	NA	NA	ENSGALT00010072344	NA	18	2861999	2874035
ENSGALG00010029942	0	NA	NA	NA	NA	ENSGALT00010072370	NA	19	252917	257713
ENSGALG00010029945	0	NA	NA	NA	NA	ENSGALT00010072375	CCL4	19	913121	915305
ENSGALG00010029949	0	NA	NA	NA	NA	ENSGALT00010072380	KIF2B	18	6264214	6266133
ENSGALG00010029956	0	NA	NA	NA	NA	ENSGALT00010072388	CCLI5	19	5275480	5277105
ENSGALG00010007919	681.511	8.93091	2.72886	2.93962e-09	5.88384e-08	ENSGALT00010018865	IL17F	3	107359430	107362106
ENSGALG00010015647	269.647	8.80695	2.54713	1.58483e-12	4.91566e-11	ENSGALT00010037697	PDZD2	Z	10009151	10099827
ENSGALG00010013332	146.066	8.11514	2.50157	5.24392e-11	1.36812e-09	ENSGALT00010032087	LUM	1	44041576	44054368
ENSGALG00010006175	8281.65	8.05494	0.297071	1.6305e-164	2.08867e-160	ENSGALT00010014702	IL2RA	1	4023671	4043101
ENSGALG00010010434	1977.94	7.36427	0.367006	2.34791e-89	3.34186e-86	ENSGALT00010025001	PROM1	4	76039356	76098054
ENSGALG00010025577	72.4511	6.96251	2.44126	5.3601e-08	8.92885e-07	ENSGALT00010062410	PTH2R	2	3589214	3695785
ENSGALG00010001856	8.2425	6.79517	2.64473	4.15891e-06	4.85206e-05	ENSGALT00010004214	CHST15	6	32643763	32686894
ENSGALG00010002439	6.28931	6.7936	2.57004	1.07858e-06	1.39562e-05	ENSGALT00010005614	GPR82	1	111979696	111982521
ENSGALG00010011688	37.9834	6.49263	2.37926	1.38077e-07	2.11575e-06	ENSGALT00010027962	PDE3A	1	64942643	65179434
ENSGALG00010021671	9.73236	6.24787	2.53769	8.39951e-06	9.20425e-05	ENSGALT00010052641	TNFRSF13B	14	4659204	4664017
ENSGALG00010002972	5.7798	6.23594	2.57454	1.24642e-05	0.000131629	ENSGALT00010006952	ME1	3	77448702	77617495
ENSGALG00010014614	82.4291	6.2279	1.04342	1.23878e-09	2.66701e-08	ENSGALT00010035089	GHR	Z	13962276	14094487
ENSGALG00010028041	2555.75	5.97519	0.397364	1.922e-52	7.46086e-50	ENSGALT00010067950	RORC	25	2929338	2932901
ENSGALG00010028006	9126.39	5.9105	0.440923	1.79235e-43	5.6e-41	ENSGALT00010067885	NA	25	2833626	2841834
ENSGALG00010022401	5.58442	5.89532	2.58604	4.14736e-05	0.000386946	ENSGALT00010054455	LCAT	11	1061123	1068084
ENSGALG00010005190	677.032	5.87285	0.400165	4.51287e-49	1.56243e-46	ENSGALT00010012261	NA	2	103027216	103034665
ENSGALG00010020013	182.818	5.7017	0.586032	1.09424e-22	8.87163e-21	ENSGALT00010048330	ADAM8	6	10046215	10058000
ENSGALG00010013172	575.176	5.68173	0.693285	1.14533e-17	5.82209e-16	ENSGALT00010031591	TNFSF13B	1	140207881	140226140
ENSGALG00010028601	504.081	5.65899	0.613522	1.29747e-21	9.4975e-20	ENSGALT00010069268	ANO8	28	3858645	3868999
ENSGALG00010005568	7.43397	5.56146	2.64502	0.000145543	0.00119437	ENSGALT00010013343	PLEKHG1	3	48194601	48323733
ENSGALG00010010467	92.7192	5.55183	0.966153	1.46087e-09	3.06282e-08	ENSGALT00010025015	FGFBP2	4	76098099	76101433
ENSGALG00010013292	758.168	5.49597	0.311633	5.59594e-71	4.21671e-68	ENSGALT00010031972	PRDM1	3	68037917	68144103
FOXP3	1039.39	5.48702	0.300722	1.2195e-75	1.11584e-72	FOXP3	FOXP3	NA	NA	NA
ENSGALG00010001796	3.88033	5.46875	2.55834	0.000101084	0.000864491	ENSGALT00010004091	SLCO2B1	1	194427059	194470814
ENSGALG00010002868	39.1579	5.39339	0.646153	6.56542e-18	3.39125e-16	ENSGALT00010006649	PPP1R9A	2	23619183	23752431
ENSGALG00010013757	107.232	5.28394	0.464526	1.86411e-30	2.87702e-28	ENSGALT00010033023	DGKI	1	57480943	57686582
ENSGALG00010019012	3.0435	5.27766	2.87518	0.000723619	0.00484809	ENSGALT00010046022	ADAM28	22	1096746	1115095
ENSGALG00010000715	34.5924	5.24783	0.91076	1.45339e-09	3.05213e-08	ENSGALT00010001523	PCDH20	1	161770430	161775675
ENSGALG00010003307	115.344	5.24419	0.633376	4.75102e-18	2.48411e-16	ENSGALT00010007784	COL1A2	2	23456131	23515037
ENSGALG00010019875	358.815	5.20502	0.828994	3.88625e-10	9.03501e-09	ENSGALT00010048020	PLEKHH1	5	28319337	28371192
ENSGALG00010011933	376.192	5.19185	0.964379	1.81245e-09	3.75687e-08	ENSGALT00010028555	IFNG	1	35180860	35185013
ENSGALG00010018193	58.3531	5.14071	2.74691	0.000545111	0.003794	ENSGALT00010044023	ANK1	22	2784680	2833907
ENSGALG00010023250	17.0335	5.08454	1.42242	4.98882e-06	5.69579e-05	ENSGALT00010056682	FZD10	15	3407744	3442339
ENSGALG00010020507	20.1481	5.03585	1.06621	9.35012e-07	1.22565e-05	ENSGALT00010049558	ANKRD1	6	20401373	20410128
ENSGALG00010027945	17.2493	5.00582	1.0785	7.58392e-07	1.01621e-05	ENSGALT00010067735	DCST2	25	2059265	2070416
ENSGALG00010024571	125.055	5.00417	0.372125	1.76202e-42	5.12988e-40	ENSGALT00010059928	KCNA3	26	1526771	1530194
ENSGALG00010017351	4058.53	5.00142	0.331925	7.5471e-53	3.11866e-50	ENSGALT00010041853	CCR2	2	42600488	42609141
ENSGALG00010002774	8.07979	4.92156	2.37374	0.000105247	0.000897615	ENSGALT00010006430	TBX18	3	76935443	76958100
ENSGALG00010020194	6.32016	4.9163	2.41149	0.000170655	0.00138185	ENSGALT00010048771	PRICKLE2	12	13817353	13907269
ENSGALG00010027729	319.533	4.91544	0.465469	3.43098e-27	4.22605e-25	ENSGALT00010067220	EPS8L3	26	1307547	1325449
ENSGALG00010002312	104.094	4.91161	0.762877	4.12112e-12	1.21081e-10	ENSGALT00010005226	NA	1	193459033	193478074
ENSGALG00010029635	107.824	4.89576	0.647159	4.05995e-16	1.76298e-14	ENSGALT00010071655	CCL26	19	5278404	5280955
ENSGALG00010013138	44.9206	4.88193	0.818811	1.02802e-10	2.57708e-09	ENSGALT00010031490	NA	1	140051510	140056603
ENSGALG00010014862	32.1189	4.85214	2.20538	3.0156e-05	0.000292429	ENSGALT00010035766	NA	Z	10140693	10141932
ENSGALG00010017278	3293.97	4.83129	0.233283	1.18076e-96	1.89069e-93	ENSGALT00010041665	CCR5	2	42584752	42609141
ENSGALG00010016920	46.7558	4.83125	0.83454	1.91591e-10	4.60467e-09	ENSGALT00010040843	C1QA	21	6062323	6064366
ENSGALG00010004880	16.405	4.82694	1.41489	9.31332e-06	0.000101019	ENSGALT00010011405	STAP1	4	51116517	51126407
ENSGALG00010020438	196.231	4.82093	0.474452	9.51883e-26	1.02467e-23	ENSGALT00010049413	HTR7	6	20347157	20377945
ENSGALG00010023249	1417.17	4.78854	0.291981	1.05456e-61	6.43281e-59	ENSGALT00010056686	IL12RB2	8	28334716	28351018
ENSGALG00010009146	119.299	4.74315	0.944691	5.73946e-09	1.09084e-07	ENSGALT00010021834	CXCL13L3	4	34564565	34566645
ENSGALG00010015035	17.8446	4.66955	2.24773	7.51093e-05	0.000662638	ENSGALT00010036157	SLC35F1	3	62751673	63001451
ENSGALG00010004760	298.505	4.66927	0.554023	6.95157e-18	3.57629e-16	ENSGALT00010011062	THBS2	3	41028065	41060665
ENSGALG00010017860	1408.26	4.63699	0.272068	9.88855e-67	6.66696e-64	ENSGALT00010043177	CYSLTR1	4	1302212	1376965
ENSGALG00010012436	20.4621	4.63376	1.09573	1.11193e-06	1.4301e-05	ENSGALT00010029813	NA	8	2657644	2691062
ENSGALG00010029367	829.557	4.63332	0.677949	1.04747e-13	3.72724e-12	ENSGALT00010071021	DUSP14	19	9065226	9090598
ENSGALG00010013797	509.09	4.63268	0.289841	4.35093e-58	2.32231e-55	ENSGALT00010033164	IL1RL1	1	133978131	134005547
ENSGALG00010023159	746.459	4.62338	0.367845	2.02443e-37	4.80239e-35	ENSGALT00010056456	DAW1	9	9217329	9243608
ENSGALG00010012780	8.13316	4.59226	1.54256	3.34185e-05	0.000320428	ENSGALT00010030627	FABP7	3	60861543	60867071
ENSGALG00010022662	5.45633	4.59113	2.49488	0.000457695	0.00325726	ENSGALT00010055126	GFRA1	6	29397270	29537416
ENSGALG00010001082	203.967	4.59055	0.512798	1.06813e-20	7.27803e-19	ENSGALT00010002409	P2RY1	9	23074028	23080835
ENSGALG00010017689	9.175	4.55759	1.31079	5.18658e-05	0.00047322	ENSGALT00010042767	RNF212	4	84418973	84438186
ENSGALG00010022834	3.71983	4.54089	2.74804	0.00114709	0.00728157	ENSGALT00010055566	CHRNA7	10	6676089	6718428
ENSGALG00010021721	240.294	4.52908	0.557345	2.24277e-17	1.10076e-15	ENSGALT00010052788	TP53I11	5	21713649	21733073
ENSGALG00010003958	89.7465	4.50539	0.801306	2.62996e-09	5.3083e-08	ENSGALT00010009152	CYSLTR2	1	168785413	168795646
ENSGALG00010025330	10.8675	4.47726	1.23956	1.50413e-05	0.000156522	ENSGALT00010061828	USH1C	5	11561598	11607321
ENSGALG00010008443	26.216	4.47459	0.824112	1.49933e-09	3.1383e-08	ENSGALT00010020178	RSFR	6	9983399	9985134
ENSGALG00010014867	26.0894	4.44725	0.919353	8.04896e-08	1.29858e-06	ENSGALT00010035868	TP63	9	13741157	13853956
ENSGALG00010016665	183.842	4.43435	0.408574	2.07538e-28	2.71282e-26	ENSGALT00010040177	NA	2	46149029	46156037
ENSGALG00010008111	259.953	4.41583	0.325773	6.12378e-43	1.86775e-40	ENSGALT00010019343	SYTL2	1	190169172	190222369
ENSGALG00010006499	8308.02	4.41193	0.247487	9.15912e-73	7.33302e-70	ENSGALT00010015457	CCR6	3	42155330	42166284
ENSGALG00010001212	37.0189	4.35676	0.91056	4.35207e-08	7.37433e-07	ENSGALT00010002802	PAX5	Z	85811535	85919193
ENSGALG00010005800	91.6648	4.34988	0.68308	4.07096e-12	1.19883e-10	ENSGALT00010013838	FRMD4A	1	7458576	7816711
ENSGALG00010013715	616.904	4.3346	0.364584	3.56795e-34	7.03161e-32	ENSGALT00010032955	IL1R1	1	133914645	133937543
ENSGALG00010022959	114.22	4.32395	0.346281	2.27175e-37	5.29112e-35	ENSGALT00010055882	ADAMTS8	24	1710250	1724716
ENSGALG00010027559	211.4	4.29336	0.526649	7.5241e-18	3.85535e-16	ENSGALT00010066755	NA	17	2555911	2569897
ENSGALG00010017315	22.4873	4.28691	1.11315	5.87276e-06	6.59913e-05	ENSGALT00010041746	HS3ST4	14	7106502	7150557
ENSGALG00010021914	47.7407	4.23796	0.718695	1.25546e-09	2.69157e-08	ENSGALT00010053301	NA	10	619941	636971
ENSGALG00010024309	9.58174	4.23574	0.981379	1.57549e-06	1.97283e-05	ENSGALT00010060343	ABCB11	7	18486353	18535885
ENSGALG00010007302	14.4274	4.1904	1.12678	2.24709e-05	0.000222996	ENSGALT00010017433	CDH11	11	11764734	11844190
ENSGALG00010023883	15412.2	4.18651	0.19499	2.95266e-103	5.40338e-100	ENSGALT00010058193	TBX21	27	3738045	3745300
ENSGALG00010023872	619.398	4.17534	0.896582	1.10758e-07	1.74302e-06	ENSGALT00010058167	CCL20	9	9206095	9208357
ENSGALG00010027706	1242.05	4.16211	0.274567	5.00714e-53	2.13805e-50	ENSGALT00010067152	GSN	17	9005165	9031107
ENSGALG00010020896	122.604	4.16202	1.11568	3.94051e-06	4.61407e-05	ENSGALT00010050509	MARCO	7	28099485	28129253
ENSGALG00010022382	100.298	4.16065	1.30125	2.81618e-05	0.000274755	ENSGALT00010054418	CALB2	11	1508701	1513328
ENSGALG00010023240	3.88841	4.15011	2.62181	0.00138784	0.00859685	ENSGALT00010056677	PIWIL1	15	3355170	3373360
ENSGALG00010010409	3.80364	4.11333	2.5697	0.00130637	0.00817195	ENSGALT00010024887	RAX	Z	1250244	1251953
ENSGALG00010013648	1679.86	4.10473	0.223911	1.8708e-76	1.84346e-73	ENSGALT00010032936	NAV3	1	38624039	39016857
ENSGALG00010013646	78.5364	4.10005	0.416275	2.8802e-24	2.73299e-22	ENSGALT00010032805	CLDN1	9	13636169	13649849
ENSGALG00010016897	12.093	4.09698	0.80591	5.24336e-08	8.7686e-07	ENSGALT00010040778	TMEM179	5	50911988	50919878
ENSGALG00010013857	698.592	4.06958	0.235949	2.01572e-68	1.43452e-65	ENSGALT00010033244	IL18RAP	1	134035672	134051127
ENSGALG00010027534	40.0885	4.04097	0.723084	4.03132e-09	7.92044e-08	ENSGALT00010066690	KCNN3	25	1985504	2008434
ENSGALG00010026481	181.711	4.04093	0.482077	2.01302e-18	1.1115e-16	ENSGALT00010064374	DIXDC1	24	6223357	6255725
ENSGALG00010007867	223.416	4.03474	0.652697	1.85249e-10	4.46901e-09	ENSGALT00010018722	ZNF516	2	90397574	90526009
ENSGALG00010009125	10.5358	3.98979	1.03999	3.973e-06	4.64787e-05	ENSGALT00010021764	CD72L1	Z	9611215	9614355
ENSGALG00010005521	3157.43	3.9895	0.180696	7.46413e-110	3.18719e-106	ENSGALT00010013208	SYTL3	3	51767830	51793914
ENSGALG00010001144	3.25065	3.98861	2.69894	0.00213938	0.0125426	ENSGALT00010002602	CDKN2B	Z	83341829	83345255
ENSGALG00010029562	278.291	3.96121	0.857859	4.76988e-08	8.0292e-07	ENSGALT00010071450	CCL4	19	906402	907528
ENSGALG00010024964	3557.42	3.93742	0.15425	6.46032e-145	4.13784e-141	ENSGALT00010060964	ITM2C	9	5046218	5066337
ENSGALG00010005035	176.827	3.93142	0.586129	2.93009e-12	8.83165e-11	ENSGALT00010011857	NECTIN3	1	88441627	88503941
ENSGALG00010009387	192.06	3.93082	0.41346	4.08535e-23	3.42048e-21	ENSGALT00010022407	DEPTOR	2	135701140	135774442
ENSGALG00010019483	11.0704	3.92867	0.925855	2.01472e-06	2.47446e-05	ENSGALT00010047058	SCUBE2	5	9158744	9193924
ENSGALG00010012725	177.046	3.91933	0.360454	1.33882e-28	1.78649e-26	ENSGALT00010030453	NA	4	17360842	17394161
ENSGALG00010001400	204.115	3.90517	0.393087	1.42493e-24	1.41499e-22	ENSGALT00010003227	SNX24	Z	85298775	85375018
ENSGALG00010027734	314.093	3.87326	0.388916	8.88856e-25	9.03814e-23	ENSGALT00010067228	CSF1	26	1323460	1330072
ENSGALG00010002338	650.279	3.83992	0.673282	4.9391e-10	1.1238e-08	ENSGALT00010005287	CD99	1	128671051	128695176
ENSGALG00010015318	105.985	3.83716	0.475901	2.85024e-17	1.38828e-15	ENSGALT00010036844	SALL4	20	13430811	13445002
ENSGALG00010021761	76.7801	3.81755	0.724226	4.91864e-09	9.50343e-08	ENSGALT00010052902	MAFB	20	5032142	5035974
ENSGALG00010001628	802.084	3.8076	0.59842	2.25348e-12	6.8731e-11	ENSGALT00010003720	MAPK11	1	20591528	20622092
ENSGALG00010015881	1422.96	3.80597	0.254528	8.16349e-52	3.07571e-49	ENSGALT00010038279	GAB3	4	14210545	14265435
ENSGALG00010011321	115.274	3.77465	0.590912	2.59362e-12	7.85445e-11	ENSGALT00010027076	MAP2	7	2441312	2633123
ENSGALG00010015105	166.218	3.76159	0.933314	1.33327e-06	1.69371e-05	ENSGALT00010036376	NA	Z	17189265	17203682
ENSGALG00010013828	7.88154	3.75552	2.41341	0.00127908	0.00803974	ENSGALT00010033204	PTN	1	57693551	57782583
ENSGALG00010022071	307.494	3.74202	0.228964	2.37102e-61	1.38058e-58	ENSGALT00010053660	ACTA2	6	19993999	20019750
ENSGALG00010005421	7.8196	3.73758	1.44399	0.000335186	0.00249781	ENSGALT00010012913	NA	31	1736894	1935877
ENSGALG00010005087	5.4915	3.7069	1.45324	0.000234212	0.00182497	ENSGALT00010011984	ENPP1	3	56853963	56904646
ENSGALG00010006277	13.6866	3.703	0.973439	2.27715e-05	0.000225428	ENSGALT00010014966	GNG10	Z	67075246	67081225
ENSGALG00010012034	23.8624	3.68477	0.646219	1.50964e-09	3.15473e-08	ENSGALT00010028818	ARHGEF9	4	11644692	11836644
ENSGALG00010004228	259.018	3.68156	1.065	1.83474e-05	0.000185941	ENSGALT00010009874	IL21	4	53195202	53203129
ENSGALG00010018099	2997.88	3.67208	0.171168	2.01383e-103	4.29953e-100	ENSGALT00010043749	SMAD3	10	18814455	18878841
ENSGALG00010007243	381.274	3.66813	0.38801	1.10936e-22	8.93769e-21	ENSGALT00010017291	BEAN1	11	11107932	11148216
ENSGALG00010025692	997.011	3.66348	0.243028	8.40518e-53	3.3647e-50	ENSGALT00010062715	NA	9	5028468	5039541
ENSGALG00010016678	764.425	3.65608	0.228339	4.03445e-59	2.24701e-56	ENSGALT00010040210	NOX1	4	5102816	5107499
ENSGALG00010003541	4.98717	3.64867	1.56767	0.000456839	0.00325479	ENSGALT00010008250	CNR1	3	75865921	75887719
ENSGALG00010022117	36.8134	3.61981	1.34637	0.000243196	0.00188923	ENSGALT00010053790	FAM20C	14	1738288	1790836
ENSGALG00010010368	78.5344	3.6124	0.364032	2.6631e-24	2.54584e-22	ENSGALT00010024793	NA	Z	1182860	1221028
ENSGALG00010001385	67.9191	3.601	0.605577	1.04258e-10	2.6034e-09	ENSGALT00010003216	MME	9	22770513	22810446
ENSGALG00010005194	71.2649	3.59127	1.29728	0.000101094	0.000864491	ENSGALT00010012294	NA	31	547812	588581
ENSGALG00010013744	531.713	3.59076	0.598334	2.59889e-11	6.97942e-10	ENSGALT00010032984	NA	1	133942197	133957406
ENSGALG00010018414	277.451	3.57513	0.297296	8.29507e-35	1.71387e-32	ENSGALT00010044498	EPAS1	3	26244217	26333652
ENSGALG00010020160	43.7262	3.56109	0.612516	2.10245e-10	5.01535e-09	ENSGALT00010048693	SYT7	5	310477	329571
ENSGALG00010009461	256.036	3.55997	0.410341	8.33008e-20	5.18002e-18	ENSGALT00010022605	ZEB2	7	32919823	33028694
ENSGALG00010017004	359.086	3.55949	0.378477	1.98288e-22	1.55833e-20	ENSGALT00010041078	CX3CR1	2	44289554	44311426
ENSGALG00010027924	81.0517	3.5466	0.651147	3.08458e-09	6.16434e-08	ENSGALT00010067683	NA	28	2617523	2631837
ENSGALG00010015192	22.9324	3.52018	0.837568	1.04749e-06	1.35813e-05	ENSGALT00010036601	NA	20	12376377	12442607
ENSGALG00010011570	770.312	3.51093	0.39662	9.16737e-20	5.67314e-18	ENSGALT00010027691	RGL1	8	7662502	7729686
ENSGALG00010025429	21.204	3.50902	0.90433	4.72365e-06	5.44155e-05	ENSGALT00010062076	SCN3B	24	2923350	2950951
ENSGALG00010027789	273.139	3.49415	0.221662	3.28567e-57	1.61883e-54	ENSGALT00010067341	UAP1L1	17	1029229	1054070
ENSGALG00010003777	378.3	3.47364	0.74991	7.2471e-08	1.18715e-06	ENSGALT00010008735	NA	35	101259	211192
ENSGALG00010017318	113.237	3.46531	0.42423	1.73592e-17	8.61902e-16	ENSGALT00010041765	ADSS1	5	51054139	51079352
TNFA	224.251	3.45585	0.322159	6.33017e-28	7.94995e-26	TNFA	TNFA	NA	NA	NA
ENSGALG00010010924	471.113	3.45065	0.277911	6.36384e-37	1.40553e-34	ENSGALT00010026164	NA	8	6087796	6106032
ENSGALG00010025190	692.048	3.43367	0.222283	4.19876e-55	1.92093e-52	ENSGALT00010061449	PRR5L	5	18947525	19012038
ENSGALG00010004404	12.3753	3.43161	1.29357	0.000291923	0.00221274	ENSGALT00010010289	RGS20	2	109999633	110035606
ENSGALG00010002784	169.044	3.42702	0.307114	4.03018e-30	6.0031e-28	ENSGALT00010006470	TRIM27.2	16	2126025	2132582
ENSGALG00010007987	127.12	3.41666	1.25877	0.000213329	0.00167653	ENSGALT00010019033	NA	4	34183943	34189485
ENSGALG00010003990	9.09888	3.41567	0.890943	1.69189e-05	0.000172832	ENSGALT00010009247	ICA1	2	24858796	24943602
ENSGALG00010022024	143.456	3.37568	0.376141	1.44379e-20	9.63278e-19	ENSGALT00010053529	MICAL2	5	7653042	7772836
ENSGALG00010014576	443.425	3.37416	0.178368	5.48184e-81	6.38385e-78	ENSGALT00010034979	HRH2	13	10067849	10079205
ENSGALG00010021919	5.1076	3.37149	1.32065	0.000925777	0.00602908	ENSGALT00010053299	PARVA	5	7589683	7648820
ENSGALG00010026252	118.099	3.35467	0.344819	1.68198e-23	1.47577e-21	ENSGALT00010063878	ENO2	1	77239452	77245754
ENSGALG00010017337	123.194	3.33229	0.276717	1.55909e-34	3.12061e-32	ENSGALT00010041824	ABAT	14	10075589	10119070
ENSGALG00010016881	33.0864	3.32713	1.03936	3.00989e-05	0.000292097	ENSGALT00010040724	C1QB	21	6055161	6058716
ENSGALG00010001450	6.83849	3.30871	1.3246	0.00066495	0.00451166	ENSGALT00010003363	GPR149	9	22870645	22891855
ENSGALG00010021222	38.4331	3.30845	0.836588	3.39944e-06	4.02095e-05	ENSGALT00010051428	NTN4L	12	10899693	10943197
ENSGALG00010012283	11.181	3.3073	1.12065	0.000137674	0.00113855	ENSGALT00010029406	NA	Z	205609	248005
ENSGALG00010025420	239.187	3.28131	0.237328	8.66929e-45	2.84753e-42	ENSGALT00010062055	STK39	7	18707760	18791534
ENSGALG00010002807	25.0072	3.26081	0.609105	5.31045e-09	1.01684e-07	ENSGALT00010006517	P2RY6	1	195164108	195175472
ENSGALG00010023818	50.9056	3.25281	0.532832	5.19487e-11	1.35809e-09	ENSGALT00010058064	ALOX5	6	18397156	18421259
ENSGALG00010017162	19.6245	3.24064	0.928041	1.61684e-05	0.000166226	ENSGALT00010041405	BCL11A	3	1930777	1991462
ENSGALG00010021999	32.4928	3.23297	1.13568	0.000191995	0.00153046	ENSGALT00010053495	ANKRD22	6	19940235	19974426
ENSGALG00010015207	267.007	3.22425	0.248766	9.04789e-40	2.36538e-37	ENSGALT00010036669	AKR1E2	1	62186298	62221586
ENSGALG00010022786	2.74957	3.20233	2.12456	0.00212019	0.0124568	ENSGALT00010055399	KRT40	27	4514397	4519135
ENSGALG00010015205	46.7692	3.20195	0.571904	3.72642e-09	7.37797e-08	ENSGALT00010036644	BPIFB3	20	10629758	10638321
ENSGALG00010000615	18.0737	3.20036	1.04499	0.000326092	0.0024414	ENSGALT00010001305	NA	29	68561	73033
ENSGALG00010010871	137.195	3.19725	1.26681	0.000266727	0.00203897	ENSGALT00010026012	GCNT2	2	62989249	63004305
ENSGALG00010023671	617.431	3.19676	0.37892	1.30996e-18	7.32779e-17	ENSGALT00010057672	NA	24	5486060	5491772
ENSGALG00010003821	193.725	3.19066	0.498068	5.03626e-12	1.46624e-10	ENSGALT00010008840	RUBCNL	1	167993837	168018476
ENSGALG00010016978	129.345	3.18878	0.326984	8.83315e-24	7.91277e-22	ENSGALT00010040996	FAM181A	5	44868944	44902002
ENSGALG00010022081	1841.39	3.18854	0.144949	8.83686e-109	2.83001e-105	ENSGALT00010053693	FAS	6	20018495	20030803
ENSGALG00010011548	47.2982	3.18815	0.638971	3.12056e-08	5.40194e-07	ENSGALT00010027631	NA	13	1576306	1579600
ENSGALG00010019334	296.213	3.18262	0.288321	1.32457e-29	1.8853e-27	ENSGALT00010046775	ATL1	5	57629427	57656155
ENSGALG00010027510	166.903	3.1795	0.317773	8.88997e-25	9.03814e-23	ENSGALT00010066641	RHOC	26	3591364	3597178
ENSGALG00010018899	42.2534	3.17901	0.496102	8.88791e-12	2.5078e-10	ENSGALT00010045687	ACSS1A	3	15540237	15572622
ENSGALG00010020109	115.702	3.17397	0.429299	1.11268e-14	4.28031e-13	ENSGALT00010048576	WDFY4	6	19193983	19318503
ENSGALG00010008178	152.567	3.1698	0.397751	8.80624e-17	4.13216e-15	ENSGALT00010019535	PGR	1	183060081	183098409
ENSGALG00010013583	185.114	3.16167	0.262314	9.03829e-35	1.83779e-32	ENSGALT00010032642	FASLG	8	4466196	4470188
ENSGALG00010017647	12.2958	3.15854	1.13426	0.000418358	0.00300739	ENSGALT00010042654	ITGA9	2	48626620	48849460
ENSGALG00010004330	35.0277	3.15606	0.521612	7.49225e-11	1.91568e-09	ENSGALT00010010096	STX7	3	56534412	56623849
ENSGALG00010020950	734.962	3.15338	0.253499	6.33193e-37	1.40553e-34	ENSGALT00010050618	EFHD2	21	4925022	4927808
ENSGALG00010020727	11.808	3.14764	0.987466	9.37467e-05	0.000809774	ENSGALT00010050093	ANO9	5	1717930	1732816
ENSGALG00010013112	36.8843	3.13872	0.492043	1.07793e-11	3.02475e-10	ENSGALT00010031431	CD40	20	10964213	10967951
ENSGALG00010007430	10.6091	3.13028	0.766616	5.01691e-06	5.72277e-05	ENSGALT00010017706	MEF2C	Z	61121780	61256942
ENSGALG00010010719	63.6404	3.1272	0.321082	1.80305e-23	1.57123e-21	ENSGALT00010025565	SH3BP4	7	5812131	5860987
ENSGALG00010014102	10.0485	3.1264	1.59413	0.00197141	0.0116704	ENSGALT00010033858	TRIM2	4	19266441	19340397
ENSGALG00010021228	36.4097	3.12232	0.951294	7.52192e-05	0.00066315	ENSGALT00010051449	ESRP2	11	2898885	2942792
ENSGALG00010021440	3.47497	3.10553	1.78801	0.00299604	0.0167376	ENSGALT00010051978	CCR10	27	4998911	5000247
ENSGALG00010009740	273.817	3.1022	0.299885	5.13843e-26	5.72376e-24	ENSGALT00010023273	LRRC73	3	30610588	30616494
ENSGALG00010016030	113.738	3.09404	1.02903	9.17622e-05	0.000796391	ENSGALT00010038592	TGM4	2	43072806	43083354
[truncated: 14,956 more rows]

## Sheet: CD25low vs high
GeneID	baseMean	log2FoldChange	lfcSE	pvalue	padj	ensembl_transcript_id	hgnc_symbol	chromosome_name	start_position	end_position
ENSGALG00010000040	0	NA	NA	NA	NA	ENSGALT00010000042	NA	10	20159518	20160697
ENSGALG00010000041	0	NA	NA	NA	NA	ENSGALT00010000043	NA	10	20173286	20174275
ENSGALG00010000079	0	NA	NA	NA	NA	ENSGALT00010000136	NA	JAENSK010000438.1	47004	48660
ENSGALG00010000080	0	NA	NA	NA	NA	ENSGALT00010000137	NA	JAENSK010000438.1	9061	9987
ENSGALG00010000083	0	NA	NA	NA	NA	ENSGALT00010000142	NA	JAENSK010000438.1	30497	31465
ENSGALG00010000101	0	NA	NA	NA	NA	ENSGALT00010000178	NA	JAENSK010000462.1	50953	64436
ENSGALG00010000144	0	NA	NA	NA	NA	ENSGALT00010000272	NA	JAENSK010000483.1	57893	58824
ENSGALG00010000152	0	NA	NA	NA	NA	ENSGALT00010000286	NA	MU179264.1	41807	65223
ENSGALG00010000184	0	NA	NA	NA	NA	ENSGALT00010000361	NA	JAENSK010000620.1	37994	39895
ENSGALG00010000192	0	NA	NA	NA	NA	ENSGALT00010000375	NA	JAENSK010000621.1	31868	36803
ENSGALG00010000198	0	NA	NA	NA	NA	ENSGALT00010000392	NA	JAENSK010000621.1	40637	42335
ENSGALG00010000201	0	NA	NA	NA	NA	ENSGALT00010000396	NA	15	10804074	10806280
ENSGALG00010000204	0	NA	NA	NA	NA	ENSGALT00010000400	NA	32	70010	76985
ENSGALG00010000213	0	NA	NA	NA	NA	ENSGALT00010000417	NA	JAENSK010000630.1	15332	18213
ENSGALG00010000229	0	NA	NA	NA	NA	ENSGALT00010000458	NA	JAENSK010000409.1	8827	9828
ENSGALG00010000237	0	NA	NA	NA	NA	ENSGALT00010000473	NA	JAENSK010000533.1	7195	7424
ENSGALG00010000240	0	NA	NA	NA	NA	ENSGALT00010000481	NA	JAENSK010000533.1	12728	12959
ENSGALG00010000243	0	NA	NA	NA	NA	ENSGALT00010000482	NA	JAENSK010000533.1	18320	18554
ENSGALG00010000244	0	NA	NA	NA	NA	ENSGALT00010000483	NA	JAENSK010000409.1	48617	71238
ENSGALG00010000248	0	NA	NA	NA	NA	ENSGALT00010000492	NA	JAENSK010000383.1	998	2022
ENSGALG00010000261	0	NA	NA	NA	NA	ENSGALT00010000506	NA	JAENSK010000383.1	27872	29632
ENSGALG00010000271	0	NA	NA	NA	NA	ENSGALT00010000524	RTN4R	15	10342495	10407596
ENSGALG00010000285	0	NA	NA	NA	NA	ENSGALT00010000545	MYLPF	JAENSK010000593.1	1846	29402
ENSGALG00010000295	0	NA	NA	NA	NA	ENSGALT00010000561	NA	JAENSK010000410.1	51486	52606
ENSGALG00010000296	0	NA	NA	NA	NA	ENSGALT00010000563	NA	MU179258.1	233917	236221
ENSGALG00010000304	0	NA	NA	NA	NA	ENSGALT00010000572	NA	JAENSK010000648.1	13403	13738
ENSGALG00010000332	0	NA	NA	NA	NA	ENSGALT00010000632	NA	JAENSK010000532.1	20456	20689
ENSGALG00010000339	0	NA	NA	NA	NA	ENSGALT00010000646	NA	MU179269.1	97246	99729
ENSGALG00010000348	0	NA	NA	NA	NA	ENSGALT00010000662	NA	JAENSK010000614.1	23624	25180
ENSGALG00010000414	0	NA	NA	NA	NA	ENSGALT00010000827	NA	JAENSK010000034.1	2715	5559
ENSGALG00010000433	0	NA	NA	NA	NA	ENSGALT00010000900	NA	15	10069425	10070557
ENSGALG00010000437	0	NA	NA	NA	NA	ENSGALT00010000911	NA	JAENSK010000615.1	34852	37654
ENSGALG00010000440	0	NA	NA	NA	NA	ENSGALT00010000914	NA	15	10074428	10081103
ENSGALG00010000451	0	NA	NA	NA	NA	ENSGALT00010000939	NA	JAENSK010000584.1	10628	13700
ENSGALG00010000459	0	NA	NA	NA	NA	ENSGALT00010000947	NA	MU179266.1	138298	140929
ENSGALG00010000461	0	NA	NA	NA	NA	ENSGALT00010000957	NA	MU179266.1	143640	144650
ENSGALG00010000502	0	NA	NA	NA	NA	ENSGALT00010001054	NA	JAENSK010000638.1	4045	34854
ENSGALG00010000509	0	NA	NA	NA	NA	ENSGALT00010001061	NA	JAENSK010000638.1	6300	7210
ENSGALG00010000514	0	NA	NA	NA	NA	ENSGALT00010001065	NA	JAENSK010000638.1	7248	7392
ENSGALG00010000515	0	NA	NA	NA	NA	ENSGALT00010001067	NA	JAENSK010000638.1	14690	15077
ENSGALG00010000519	0	NA	NA	NA	NA	ENSGALT00010001071	NA	JAENSK010000638.1	18954	19369
ENSGALG00010000524	0	NA	NA	NA	NA	ENSGALT00010001076	NA	JAENSK010000638.1	23337	28523
ENSGALG00010000528	0	NA	NA	NA	NA	ENSGALT00010001084	NA	JAENSK010000638.1	32527	32938
ENSGALG00010000530	0	NA	NA	NA	NA	ENSGALT00010001090	NA	JAENSK010000638.1	10280	10678
ENSGALG00010000571	0	NA	NA	NA	NA	ENSGALT00010001191	NA	MU179271.1	52758	81183
ENSGALG00010000576	0	NA	NA	NA	NA	ENSGALT00010001208	NOS1	15	11293543	11323237
ENSGALG00010000591	0	NA	NA	NA	NA	ENSGALT00010001243	SBK2	2	78035810	78046295
ENSGALG00010000594	0	NA	NA	NA	NA	ENSGALT00010001247	NA	2	71725541	71726899
ENSGALG00010000600	0	NA	NA	NA	NA	ENSGALT00010001268	NA	2	71615051	71616559
ENSGALG00010000617	0	NA	NA	NA	NA	ENSGALT00010001310	NA	29	53900	54563
ENSGALG00010000620	0	NA	NA	NA	NA	ENSGALT00010001312	NA	MU179273.1	47896	48875
ENSGALG00010000624	0	NA	NA	NA	NA	ENSGALT00010001322	NA	29	76890	96558
ENSGALG00010000629	0	NA	NA	NA	NA	ENSGALT00010001327	NA	MU179273.1	55207	55853
ENSGALG00010000631	0	NA	NA	NA	NA	ENSGALT00010001332	NA	36	16213	18902
ENSGALG00010000638	0	NA	NA	NA	NA	ENSGALT00010001339	NA	29	344156	348674
ENSGALG00010000640	0	NA	NA	NA	NA	ENSGALT00010001344	NA	29	364337	383189
ENSGALG00010000648	0	NA	NA	NA	NA	ENSGALT00010001358	NA	29	402594	407441
ENSGALG00010000661	0	NA	NA	NA	NA	ENSGALT00010001385	NA	29	514166	517785
ENSGALG00010000678	0	NA	NA	NA	NA	ENSGALT00010001423	NA	29	485652	486943
ENSGALG00010000679	0	NA	NA	NA	NA	ENSGALT00010001424	NA	29	488077	512460
ENSGALG00010000680	0	NA	NA	NA	NA	ENSGALT00010001425	NA	29	499661	501352
ENSGALG00010000682	0	NA	NA	NA	NA	ENSGALT00010001427	NA	29	537560	537938
ENSGALG00010000689	0	NA	NA	NA	NA	ENSGALT00010001453	NA	36	74538	75497
ENSGALG00010000705	0	NA	NA	NA	NA	ENSGALT00010001493	NA	2	80437423	80441607
ENSGALG00010000708	0	NA	NA	NA	NA	ENSGALT00010001507	NA	29	588338	658509
ENSGALG00010000716	0	NA	NA	NA	NA	ENSGALT00010001526	NA	29	667526	669927
ENSGALG00010000719	0	NA	NA	NA	NA	ENSGALT00010001539	NA	MU179272.1	221645	222058
ENSGALG00010000723	0	NA	NA	NA	NA	ENSGALT00010001545	NA	MU179272.1	273247	274631
ENSGALG00010000731	0	NA	NA	NA	NA	ENSGALT00010001565	NA	29	435029	439415
ENSGALG00010000737	0	NA	NA	NA	NA	ENSGALT00010001572	NA	29	339151	341733
ENSGALG00010000792	0	NA	NA	NA	NA	ENSGALT00010001736	NA	2	77983622	77995159
ENSGALG00010000794	0	NA	NA	NA	NA	ENSGALT00010001739	NA	2	78000666	78009161
ENSGALG00010000797	0	NA	NA	NA	NA	ENSGALT00010001744	NA	2	78013005	78024185
ENSGALG00010000801	0	NA	NA	NA	NA	ENSGALT00010001753	NA	MU179274.1	133697	138103
ENSGALG00010000808	0	NA	NA	NA	NA	ENSGALT00010001775	ADCY2	2	78885792	79089849
ENSGALG00010000809	0	NA	NA	NA	NA	ENSGALT00010001776	NA	2	78885843	78886267
ENSGALG00010000811	0	NA	NA	NA	NA	ENSGALT00010001786	NA	2	79201030	79205324
ENSGALG00010000814	0	NA	NA	NA	NA	ENSGALT00010001793	CDH18	2	73861053	74113373
ENSGALG00010000863	0	NA	NA	NA	NA	ENSGALT00010001893	NA	MU179274.1	102952	104557
ENSGALG00010001129	0	NA	NA	NA	NA	ENSGALT00010002563	TM4SF4	9	23555188	23559833
ENSGALG00010001137	0	NA	NA	NA	NA	ENSGALT00010002577	OTOL1	9	21645400	21646498
ENSGALG00010001138	0	NA	NA	NA	NA	ENSGALT00010002582	SPTSSB	9	21655115	21669908
ENSGALG00010001139	0	NA	NA	NA	NA	ENSGALT00010002583	NA	Z	83172921	83176189
ENSGALG00010001146	0	NA	NA	NA	NA	ENSGALT00010002605	FAM69C	2	91498747	91509655
ENSGALG00010001148	0	NA	NA	NA	NA	ENSGALT00010002608	C18orf63	2	91537175	91551134
ENSGALG00010001175	0	NA	NA	NA	NA	ENSGALT00010002712	NA	2	99621795	99653782
ENSGALG00010001176	0	NA	NA	NA	NA	ENSGALT00010002714	IL12A	9	21970550	21972715
ENSGALG00010001184	0	NA	NA	NA	NA	ENSGALT00010002738	NA	Z	83151068	83154332
ENSGALG00010001189	0	NA	NA	NA	NA	ENSGALT00010002748	NA	Z	83014230	83015276
ENSGALG00010001202	0	NA	NA	NA	NA	ENSGALT00010002780	CFTR	1	24715305	24799470
ENSGALG00010001207	0	NA	NA	NA	NA	ENSGALT00010002788	ASZ1	1	24818735	24855571
ENSGALG00010001211	0	NA	NA	NA	NA	ENSGALT00010002797	NA	2	99428333	99428904
ENSGALG00010001217	0	NA	NA	NA	NA	ENSGALT00010002818	NA	9	22321215	22323006
ENSGALG00010001240	0	NA	NA	NA	NA	ENSGALT00010002870	NA	Z	85048663	85050553
ENSGALG00010001241	0	NA	NA	NA	NA	ENSGALT00010002872	NA	Z	85058546	85062043
ENSGALG00010001248	0	NA	NA	NA	NA	ENSGALT00010002896	PTPRZ1	1	23069261	23199789
ENSGALG00010001256	0	NA	NA	NA	NA	ENSGALT00010002906	NA	JAENSK010000437.1	21278	22781
ENSGALG00010001260	0	NA	NA	NA	NA	ENSGALT00010002912	NA	33	103650	110788
ENSGALG00010001261	0	NA	NA	NA	NA	ENSGALT00010002913	NA	JAENSK010000437.1	27187	28176
ENSGALG00010001266	0	NA	NA	NA	NA	ENSGALT00010002922	NA	33	107591	109143
ENSGALG00010001272	0	NA	NA	NA	NA	ENSGALT00010002938	NA	33	112421	114853
ENSGALG00010001273	0	NA	NA	NA	NA	ENSGALT00010002941	NA	9	20872297	20914955
ENSGALG00010001275	0	NA	NA	NA	NA	ENSGALT00010002939	NA	33	140296	164351
ENSGALG00010001280	0	NA	NA	NA	NA	ENSGALT00010002956	NA	33	179811	181309
ENSGALG00010001282	0	NA	NA	NA	NA	ENSGALT00010002962	NA	33	190116	192327
ENSGALG00010001284	0	NA	NA	NA	NA	ENSGALT00010002973	NA	33	214131	215633
ENSGALG00010001290	0	NA	NA	NA	NA	ENSGALT00010002979	NA	33	224685	226543
ENSGALG00010001292	0	NA	NA	NA	NA	ENSGALT00010002988	LOX	Z	84995572	85007085
ENSGALG00010001293	0	NA	NA	NA	NA	ENSGALT00010002989	NA	33	240347	241711
ENSGALG00010001296	0	NA	NA	NA	NA	ENSGALT00010003002	NA	33	1808150	1809842
ENSGALG00010001311	0	NA	NA	NA	NA	ENSGALT00010003032	NA	JAENSK010000384.1	11604	22304
ENSGALG00010001314	0	NA	NA	NA	NA	ENSGALT00010003038	NA	33	1127328	1128869
ENSGALG00010001319	0	NA	NA	NA	NA	ENSGALT00010003052	NA	JAENSK010000002.1	26141	28074
ENSGALG00010001322	0	NA	NA	NA	NA	ENSGALT00010003058	NA	JAENSK010000002.1	49626	51525
ENSGALG00010001325	0	NA	NA	NA	NA	ENSGALT00010003063	NA	33	1508340	1613210
ENSGALG00010001329	0	NA	NA	NA	NA	ENSGALT00010003070	NA	33	1546167	1547691
ENSGALG00010001337	0	NA	NA	NA	NA	ENSGALT00010003080	NA	33	1564546	1565863
ENSGALG00010001348	0	NA	NA	NA	NA	ENSGALT00010003097	NPVF	2	31703931	31707665
ENSGALG00010001356	0	NA	NA	NA	NA	ENSGALT00010003121	NA	33	1591685	1593143
ENSGALG00010001360	0	NA	NA	NA	NA	ENSGALT00010003127	NA	33	1606147	1607671
ENSGALG00010001362	0	NA	NA	NA	NA	ENSGALT00010003131	NA	33	1618575	1619972
ENSGALG00010001370	0	NA	NA	NA	NA	ENSGALT00010003161	NA	33	1637802	1641147
ENSGALG00010001379	0	NA	NA	NA	NA	ENSGALT00010003185	NA	33	1660626	1666914
ENSGALG00010001389	0	NA	NA	NA	NA	ENSGALT00010003212	NA	33	1674870	1705904
ENSGALG00010001393	0	NA	NA	NA	NA	ENSGALT00010003215	NA	33	1685582	1873429
ENSGALG00010001396	0	NA	NA	NA	NA	ENSGALT00010003219	NA	33	1709458	1711316
ENSGALG00010001399	0	NA	NA	NA	NA	ENSGALT00010003225	NA	33	1719435	1720297
ENSGALG00010001401	0	NA	NA	NA	NA	ENSGALT00010003228	NA	33	1760332	1785358
ENSGALG00010001403	0	NA	NA	NA	NA	ENSGALT00010003232	NA	33	1839433	1840705
ENSGALG00010001405	0	NA	NA	NA	NA	ENSGALT00010003235	NA	33	1886550	1888320
ENSGALG00010001408	0	NA	NA	NA	NA	ENSGALT00010003237	NA	33	1893523	1896641
ENSGALG00010001410	0	NA	NA	NA	NA	ENSGALT00010003249	MC2R	2	96079035	96094815
ENSGALG00010001419	0	NA	NA	NA	NA	ENSGALT00010003274	KCND2	1	23681323	23949372
ENSGALG00010001421	0	NA	NA	NA	NA	ENSGALT00010003275	NA	1	23695656	23697188
ENSGALG00010001431	0	NA	NA	NA	NA	ENSGALT00010003296	NA	JAENSK010000658.1	11910	12955
ENSGALG00010001433	0	NA	NA	NA	NA	ENSGALT00010003297	NA	33	1991273	1994916
ENSGALG00010001446	0	NA	NA	NA	NA	ENSGALT00010003343	NA	33	2035060	2037409
ENSGALG00010001447	0	NA	NA	NA	NA	ENSGALT00010003347	GFRAL	3	87242086	87268397
ENSGALG00010001449	0	NA	NA	NA	NA	ENSGALT00010003348	NA	33	2047410	2066185
ENSGALG00010001451	0	NA	NA	NA	NA	ENSGALT00010003349	HCRTR2	3	87271154	87305727
ENSGALG00010001452	0	NA	NA	NA	NA	ENSGALT00010003350	NA	33	2055406	2105581
ENSGALG00010001455	0	NA	NA	NA	NA	ENSGALT00010003357	NA	33	2079159	2080431
ENSGALG00010001464	0	NA	NA	NA	NA	ENSGALT00010003380	NA	33	2094005	2095309
ENSGALG00010001467	0	NA	NA	NA	NA	ENSGALT00010003388	NA	33	2118576	2120649
ENSGALG00010001468	0	NA	NA	NA	NA	ENSGALT00010003390	ANOS1	1	125834621	125959791
ENSGALG00010001473	0	NA	NA	NA	NA	ENSGALT00010003403	NA	33	2127938	2130309
ENSGALG00010001481	0	NA	NA	NA	NA	ENSGALT00010003425	NA	33	2200576	2207895
ENSGALG00010001485	0	NA	NA	NA	NA	ENSGALT00010003433	NA	33	2232313	2374665
ENSGALG00010001486	0	NA	NA	NA	NA	ENSGALT00010003434	WNT2	1	24859746	24873923
ENSGALG00010001487	0	NA	NA	NA	NA	ENSGALT00010003437	CDH19	2	94772102	94841022
ENSGALG00010001488	0	NA	NA	NA	NA	ENSGALT00010003441	GRPR	1	121815142	121837899
ENSGALG00010001490	0	NA	NA	NA	NA	ENSGALT00010003446	NA	33	2257430	2258968
ENSGALG00010001493	0	NA	NA	NA	NA	ENSGALT00010003454	NA	9	23026822	23028144
ENSGALG00010001494	0	NA	NA	NA	NA	ENSGALT00010003455	NA	33	2287700	2289558
ENSGALG00010001498	0	NA	NA	NA	NA	ENSGALT00010003460	NA	33	2303184	2320738
ENSGALG00010001500	0	NA	NA	NA	NA	ENSGALT00010003464	NA	33	2363046	2373440
ENSGALG00010001503	0	NA	NA	NA	NA	ENSGALT00010003470	NA	33	2428768	2429752
ENSGALG00010001509	0	NA	NA	NA	NA	ENSGALT00010003488	NA	33	2440086	2441842
ENSGALG00010001511	0	NA	NA	NA	NA	ENSGALT00010003497	NA	33	2468148	2469904
ENSGALG00010001514	0	NA	NA	NA	NA	ENSGALT00010003504	MET	1	25079168	25166938
ENSGALG00010001515	0	NA	NA	NA	NA	ENSGALT00010003506	NA	33	2473964	2475318
ENSGALG00010001526	0	NA	NA	NA	NA	ENSGALT00010003520	PPP1R3A	1	26514959	26548896
ENSGALG00010001529	0	NA	NA	NA	NA	ENSGALT00010003525	NA	16	1969709	1972473
ENSGALG00010001534	0	NA	NA	NA	NA	ENSGALT00010003535	SLITRK3	9	20829358	20832222
ENSGALG00010001544	0	NA	NA	NA	NA	ENSGALT00010003555	NA	33	2561562	2725020
ENSGALG00010001555	0	NA	NA	NA	NA	ENSGALT00010003580	NA	33	2618793	2733054
ENSGALG00010001557	0	NA	NA	NA	NA	ENSGALT00010003612	THRB	2	37169294	37217076
ENSGALG00010001564	0	NA	NA	NA	NA	ENSGALT00010003599	NA	33	2623931	2625241
ENSGALG00010001566	0	NA	NA	NA	NA	ENSGALT00010003605	NA	16	2541750	2542717
ENSGALG00010001578	0	NA	NA	NA	NA	ENSGALT00010003622	NA	1	20531973	20544979
ENSGALG00010001589	0	NA	NA	NA	NA	ENSGALT00010003635	EVX1	2	32618149	32622619
ENSGALG00010001596	0	NA	NA	NA	NA	ENSGALT00010003648	NA	MU179276.1	82198	83224
ENSGALG00010001601	0	NA	NA	NA	NA	ENSGALT00010003657	NA	33	2655001	2848575
ENSGALG00010001603	0	NA	NA	NA	NA	ENSGALT00010003663	NA	MU179276.1	84075	85101
ENSGALG00010001615	0	NA	NA	NA	NA	ENSGALT00010003691	NA	33	2722913	2751096
ENSGALG00010001626	0	NA	NA	NA	NA	ENSGALT00010003712	NA	33	2742493	2744304
ENSGALG00010001630	0	NA	NA	NA	NA	ENSGALT00010003729	NA	33	2788413	2789951
ENSGALG00010001637	0	NA	NA	NA	NA	ENSGALT00010003745	NA	33	2766170	2767614
ENSGALG00010001650	0	NA	NA	NA	NA	ENSGALT00010003772	NA	33	2772881	2774248
ENSGALG00010001655	0	NA	NA	NA	NA	ENSGALT00010003784	NA	33	2800912	2811075
ENSGALG00010001663	0	NA	NA	NA	NA	ENSGALT00010003807	NA	33	2810013	2821140
ENSGALG00010001667	0	NA	NA	NA	NA	ENSGALT00010003820	NA	1	22318315	22322988
ENSGALG00010001669	0	NA	NA	NA	NA	ENSGALT00010003823	NA	33	2866150	2885555
ENSGALG00010001673	0	NA	NA	NA	NA	ENSGALT00010003830	HYAL6	1	22333724	22353326
ENSGALG00010001676	0	NA	NA	NA	NA	ENSGALT00010003843	NA	33	2884596	2886518
ENSGALG00010001683	0	NA	NA	NA	NA	ENSGALT00010003866	NA	33	2909022	2923141
ENSGALG00010001690	0	NA	NA	NA	NA	ENSGALT00010003872	NA	33	2933339	2934627
ENSGALG00010001709	0	NA	NA	NA	NA	ENSGALT00010003919	NA	1	121548408	121549108
ENSGALG00010001715	0	NA	NA	NA	NA	ENSGALT00010003937	NA	1	196312344	196313359
ENSGALG00010001722	0	NA	NA	NA	NA	ENSGALT00010003945	NA	33	2968310	2969268
ENSGALG00010001723	0	NA	NA	NA	NA	ENSGALT00010003946	NA	33	3031265	3032584
ENSGALG00010001724	0	NA	NA	NA	NA	ENSGALT00010003949	NA	33	3157131	3159402
ENSGALG00010001726	0	NA	NA	NA	NA	ENSGALT00010003948	NA	6	32130145	32134102
ENSGALG00010001727	0	NA	NA	NA	NA	ENSGALT00010003974	COL9A1	3	82510679	82576754
ENSGALG00010001730	0	NA	NA	NA	NA	ENSGALT00010003952	NA	33	3165842	3167866
ENSGALG00010001733	0	NA	NA	NA	NA	ENSGALT00010003959	NA	33	3173324	3174782
ENSGALG00010001739	0	NA	NA	NA	NA	ENSGALT00010003973	NA	33	3207342	3208931
ENSGALG00010001740	0	NA	NA	NA	NA	ENSGALT00010003976	NA	1	194126082	194127314
ENSGALG00010001742	0	NA	NA	NA	NA	ENSGALT00010003981	NA	33	3211348	3213039
ENSGALG00010001743	0	NA	NA	NA	NA	ENSGALT00010003987	NA	6	32152275	32171718
ENSGALG00010001751	0	NA	NA	NA	NA	ENSGALT00010004002	AVPR2	1	28648095	28650908
ENSGALG00010001754	0	NA	NA	NA	NA	ENSGALT00010004005	APCDD1	2	97929797	97957029
ENSGALG00010001755	0	NA	NA	NA	NA	ENSGALT00010004008	CUZD1	6	32173816	32182469
ENSGALG00010001757	0	NA	NA	NA	NA	ENSGALT00010004014	NA	33	3220966	3222468
ENSGALG00010001758	0	NA	NA	NA	NA	ENSGALT00010004022	COL19A1	3	82574587	82764844
ENSGALG00010001762	0	NA	NA	NA	NA	ENSGALT00010004027	NA	33	3232529	3236046
ENSGALG00010001765	0	NA	NA	NA	NA	ENSGALT00010004030	NA	33	3267355	3268527
ENSGALG00010001769	0	NA	NA	NA	NA	ENSGALT00010004036	NA	16	175644	176904
ENSGALG00010001775	0	NA	NA	NA	NA	ENSGALT00010004046	NA	33	3304393	3330165
ENSGALG00010001777	0	NA	NA	NA	NA	ENSGALT00010004053	NA	33	3312923	3314345
ENSGALG00010001780	0	NA	NA	NA	NA	ENSGALT00010004058	NA	MU179263.1	82191	113927
ENSGALG00010001781	0	NA	NA	NA	NA	ENSGALT00010004062	NA	33	3319180	3320534
ENSGALG00010001782	0	NA	NA	NA	NA	ENSGALT00010004063	NA	33	3373273	3374208
ENSGALG00010001784	0	NA	NA	NA	NA	ENSGALT00010004064	NA	MU179263.1	90470	93060
ENSGALG00010001787	0	NA	NA	NA	NA	ENSGALT00010004069	NA	33	3394472	3422648
ENSGALG00010001789	0	NA	NA	NA	NA	ENSGALT00010004078	NA	33	3438722	3456981
ENSGALG00010001790	0	NA	NA	NA	NA	ENSGALT00010004079	HOXA2	2	32485579	32487851
ENSGALG00010001791	0	NA	NA	NA	NA	ENSGALT00010004083	NA	33	3464156	3466059
ENSGALG00010001792	0	NA	NA	NA	NA	ENSGALT00010004084	NA	16	315042	316279
ENSGALG00010001794	0	NA	NA	NA	NA	ENSGALT00010004086	NA	1	29184012	29185836
ENSGALG00010001799	0	NA	NA	NA	NA	ENSGALT00010004098	NA	33	3518831	3771722
ENSGALG00010001802	0	NA	NA	NA	NA	ENSGALT00010004103	NA	33	3519421	3520956
ENSGALG00010001809	0	NA	NA	NA	NA	ENSGALT00010004120	NA	33	3529108	3530997
ENSGALG00010001814	0	NA	NA	NA	NA	ENSGALT00010004130	NA	33	3559322	3560594
ENSGALG00010001821	0	NA	NA	NA	NA	ENSGALT00010004143	HMX2	6	32272666	32278888
ENSGALG00010001824	0	NA	NA	NA	NA	ENSGALT00010004151	NA	33	3564645	3565999
ENSGALG00010001830	0	NA	NA	NA	NA	ENSGALT00010004166	NA	33	3569537	3721097
ENSGALG00010001833	0	NA	NA	NA	NA	ENSGALT00010004172	NA	33	3579038	3580896
ENSGALG00010001841	0	NA	NA	NA	NA	ENSGALT00010004187	NA	33	3601479	3603936
ENSGALG00010001844	0	NA	NA	NA	NA	ENSGALT00010004197	HOXA10	2	32554165	32559746
ENSGALG00010001846	0	NA	NA	NA	NA	ENSGALT00010004195	NA	33	3607575	3608929
ENSGALG00010001851	0	NA	NA	NA	NA	ENSGALT00010004202	NA	33	3616256	3617700
ENSGALG00010001855	0	NA	NA	NA	NA	ENSGALT00010004209	NA	33	3635006	3636309
ENSGALG00010001859	0	NA	NA	NA	NA	ENSGALT00010004217	NA	33	3656694	3658139
ENSGALG00010001863	0	NA	NA	NA	NA	ENSGALT00010004230	NA	33	3673751	3675289
ENSGALG00010001867	0	NA	NA	NA	NA	ENSGALT00010004236	NA	33	3683557	3685125
ENSGALG00010001872	0	NA	NA	NA	NA	ENSGALT00010004261	NA	33	3752390	3753488
ENSGALG00010001881	0	NA	NA	NA	NA	ENSGALT00010004286	NA	33	3752776	3761096
ENSGALG00010001884	0	NA	NA	NA	NA	ENSGALT00010004304	NA	6	32822143	32823798
ENSGALG00010001885	0	NA	NA	NA	NA	ENSGALT00010004300	SMPX	1	119212747	119257211
ENSGALG00010001893	0	NA	NA	NA	NA	ENSGALT00010004328	NA	33	3788210	3789529
ENSGALG00010001894	0	NA	NA	NA	NA	ENSGALT00010004330	NA	33	1035242	1036177
ENSGALG00010001900	0	NA	NA	NA	NA	ENSGALT00010004339	NA	33	1087411	1088379
ENSGALG00010001904	0	NA	NA	NA	NA	ENSGALT00010004354	NA	33	1530035	1530997
ENSGALG00010001909	0	NA	NA	NA	NA	ENSGALT00010004363	NA	33	1553638	1554597
ENSGALG00010001912	0	NA	NA	NA	NA	ENSGALT00010004371	TMEM117	1	30253949	30449914
ENSGALG00010001913	0	NA	NA	NA	NA	ENSGALT00010004372	NA	33	1629346	1630308
ENSGALG00010001916	0	NA	NA	NA	NA	ENSGALT00010004376	NA	1	30276293	30280669
ENSGALG00010001920	0	NA	NA	NA	NA	ENSGALT00010004389	NA	33	1652525	1653484
ENSGALG00010001927	0	NA	NA	NA	NA	ENSGALT00010004397	NA	33	1742335	1743261
ENSGALG00010001941	0	NA	NA	NA	NA	ENSGALT00010004434	IL6	2	30771375	30774070
ENSGALG00010001946	0	NA	NA	NA	NA	ENSGALT00010004437	NA	33	1971093	1972052
ENSGALG00010001947	0	NA	NA	NA	NA	ENSGALT00010004442	TINAG	3	87547534	87595483
ENSGALG00010001948	0	NA	NA	NA	NA	ENSGALT00010004444	EMX2	6	30062195	30068582
ENSGALG00010001951	0	NA	NA	NA	NA	ENSGALT00010004449	NA	33	2071493	2072428
ENSGALG00010001962	0	NA	NA	NA	NA	ENSGALT00010004473	NA	33	2163011	2163970
ENSGALG00010001973	0	NA	NA	NA	NA	ENSGALT00010004499	NA	33	2177581	2178540
ENSGALG00010001992	0	NA	NA	NA	NA	ENSGALT00010004522	NA	33	2240471	2241412
ENSGALG00010001996	0	NA	NA	NA	NA	ENSGALT00010004527	NA	16	941881	945224
ENSGALG00010002000	0	NA	NA	NA	NA	ENSGALT00010004533	NA	33	2387898	2388935
ENSGALG00010002004	0	NA	NA	NA	NA	ENSGALT00010004546	NA	33	2413433	2414365
ENSGALG00010002008	0	NA	NA	NA	NA	ENSGALT00010004557	NA	16	954332	955345
ENSGALG00010002014	0	NA	NA	NA	NA	ENSGALT00010004559	NA	33	2434999	2435934
ENSGALG00010002018	0	NA	NA	NA	NA	ENSGALT00010004570	NA	33	2448236	2449204
ENSGALG00010002019	0	NA	NA	NA	NA	ENSGALT00010004573	NA	16	970931	971750
ENSGALG00010002025	0	NA	NA	NA	NA	ENSGALT00010004586	NA	16	1002015	1003002
ENSGALG00010002027	0	NA	NA	NA	NA	ENSGALT00010004582	LRRC30	2	99115557	99119111
ENSGALG00010002032	0	NA	NA	NA	NA	ENSGALT00010004590	NA	33	2458669	2459631
ENSGALG00010002035	0	NA	NA	NA	NA	ENSGALT00010004600	NA	16	1099330	1100344
ENSGALG00010002037	0	NA	NA	NA	NA	ENSGALT00010004596	NA	33	2509230	2510111
ENSGALG00010002057	0	NA	NA	NA	NA	ENSGALT00010004631	NA	33	2515690	2516829
ENSGALG00010002075	0	NA	NA	NA	NA	ENSGALT00010004660	NA	33	2549559	2550518
ENSGALG00010002082	0	NA	NA	NA	NA	ENSGALT00010004674	NA	33	2577792	2578781
ENSGALG00010002099	0	NA	NA	NA	NA	ENSGALT00010004708	NA	33	2594776	2595711
ENSGALG00010002106	0	NA	NA	NA	NA	ENSGALT00010004720	NA	16	1543817	1546144
ENSGALG00010002110	0	NA	NA	NA	NA	ENSGALT00010004724	NA	33	2855324	2856379
ENSGALG00010002130	0	NA	NA	NA	NA	ENSGALT00010004756	OR14J1L58	33	2876264	2877238
ENSGALG00010002138	0	NA	NA	NA	NA	ENSGALT00010004775	MYO7A	1	193032837	193131573
ENSGALG00010002139	0	NA	NA	NA	NA	ENSGALT00010004783	NA	33	2908636	2909619
ENSGALG00010002140	0	NA	NA	NA	NA	ENSGALT00010004789	NA	16	1221558	1229664
ENSGALG00010002141	0	NA	NA	NA	NA	ENSGALT00010004785	NA	33	2929029	2929964
ENSGALG00010002144	0	NA	NA	NA	NA	ENSGALT00010004794	NA	33	2944434	2945393
ENSGALG00010002151	0	NA	NA	NA	NA	ENSGALT00010004818	NA	33	3003729	3004697
ENSGALG00010002152	0	NA	NA	NA	NA	ENSGALT00010004821	NA	33	3008776	3009735
ENSGALG00010002155	0	NA	NA	NA	NA	ENSGALT00010004823	NA	16	1222672	1224266
ENSGALG00010002178	0	NA	NA	NA	NA	ENSGALT00010004876	NA	33	3023005	3023964
ENSGALG00010002179	0	NA	NA	NA	NA	ENSGALT00010004879	NA	16	1374981	1375725
ENSGALG00010002182	0	NA	NA	NA	NA	ENSGALT00010004883	NA	33	3040075	3041040
ENSGALG00010002183	0	NA	NA	NA	NA	ENSGALT00010004886	NA	33	3046275	3047210
ENSGALG00010002209	0	NA	NA	NA	NA	ENSGALT00010004963	NA	33	3108914	3109897
ENSGALG00010002210	0	NA	NA	NA	NA	ENSGALT00010004968	GPR143	1	125308673	125322503
ENSGALG00010002218	0	NA	NA	NA	NA	ENSGALT00010004991	NA	33	3124753	3125688
ENSGALG00010002241	0	NA	NA	NA	NA	ENSGALT00010005057	NA	33	3352393	3353352
ENSGALG00010002245	0	NA	NA	NA	NA	ENSGALT00010005069	NA	3	88211882	88212434
ENSGALG00010002248	0	NA	NA	NA	NA	ENSGALT00010005075	NA	33	3411307	3412248
ENSGALG00010002261	0	NA	NA	NA	NA	ENSGALT00010005120	NR0B1	1	116018160	116020526
ENSGALG00010002267	0	NA	NA	NA	NA	ENSGALT00010005130	NA	33	3447491	3448453
ENSGALG00010002271	0	NA	NA	NA	NA	ENSGALT00010005138	NA	1	128599132	128618219
ENSGALG00010002276	0	NA	NA	NA	NA	ENSGALT00010005149	NA	33	3503038	3504000
ENSGALG00010002283	0	NA	NA	NA	NA	ENSGALT00010005166	NA	1	117595521	117605850
ENSGALG00010002284	0	NA	NA	NA	NA	ENSGALT00010005164	NA	33	3537090	3538049
ENSGALG00010002292	0	NA	NA	NA	NA	ENSGALT00010005189	NA	33	3742168	3743109
ENSGALG00010002296	0	NA	NA	NA	NA	ENSGALT00010005202	NA	33	3781032	3781967
ENSGALG00010002299	0	NA	NA	NA	NA	ENSGALT00010005209	NA	16	1472060	1472573
ENSGALG00010002314	0	NA	NA	NA	NA	ENSGALT00010005230	NA	33	2483085	2483588
ENSGALG00010002324	0	NA	NA	NA	NA	ENSGALT00010005256	SNTG2	3	92178341	92409781
ENSGALG00010002335	0	NA	NA	NA	NA	ENSGALT00010005282	TMEM47	1	114031879	114058712
ENSGALG00010002344	0	NA	NA	NA	NA	ENSGALT00010005302	NA	3	99794991	99802489
ENSGALG00010002362	0	NA	NA	NA	NA	ENSGALT00010005356	TRPC4	1	171687217	171825549
ENSGALG00010002363	0	NA	NA	NA	NA	ENSGALT00010005360	NA	1	122830321	122831571
ENSGALG00010002382	0	NA	NA	NA	NA	ENSGALT00010005455	ART1L2	1	194028368	194030561
ENSGALG00010002389	0	NA	NA	NA	NA	ENSGALT00010005487	COL21A1	3	86866099	86983346
ENSGALG00010002390	0	NA	NA	NA	NA	ENSGALT00010005485	MYT1L	3	92676897	92977677
ENSGALG00010002394	0	NA	NA	NA	NA	ENSGALT00010005492	NA	1	121361191	121362244
ENSGALG00010002412	0	NA	NA	NA	NA	ENSGALT00010005546	NA	1	163342608	163343329
ENSGALG00010002415	0	NA	NA	NA	NA	ENSGALT00010005547	PCDH17	1	163343915	163426705
ENSGALG00010002420	0	NA	NA	NA	NA	ENSGALT00010005571	NA	1	170153077	170172072
ENSGALG00010002426	0	NA	NA	NA	NA	ENSGALT00010005582	TEX36	6	33269519	33274070
ENSGALG00010002442	0	NA	NA	NA	NA	ENSGALT00010005621	NA	16	1752030	1755042
ENSGALG00010002451	0	NA	NA	NA	NA	ENSGALT00010005651	NA	16	1830669	1864306
ENSGALG00010002452	0	NA	NA	NA	NA	ENSGALT00010005652	NA	1	129975844	129976799
ENSGALG00010002469	0	NA	NA	NA	NA	ENSGALT00010005702	MEPE	4	45245448	45249092
ENSGALG00010002477	0	NA	NA	NA	NA	ENSGALT00010005713	MBOAT4	4	49122226	49124103
ENSGALG00010002582	0	NA	NA	NA	NA	ENSGALT00010005932	NA	6	33545007	33560700
ENSGALG00010002595	0	NA	NA	NA	NA	ENSGALT00010005969	NA	16	2056012	2056700
ENSGALG00010002600	0	NA	NA	NA	NA	ENSGALT00010006004	TRPA1	2	117005006	117081708
ENSGALG00010002611	0	NA	NA	NA	NA	ENSGALT00010006035	NPS	6	33982915	33986003
ENSGALG00010002644	0	NA	NA	NA	NA	ENSGALT00010006128	KCNF1	3	96701012	96763082
ENSGALG00010002656	0	NA	NA	NA	NA	ENSGALT00010006171	GLRA3	4	43429083	43502382
ENSGALG00010002667	0	NA	NA	NA	NA	ENSGALT00010006186	NA	4	49128598	49132152
ENSGALG00010002679	0	NA	NA	NA	NA	ENSGALT00010006207	OLAH	2	20530117	20537218
ENSGALG00010002685	0	NA	NA	NA	NA	ENSGALT00010006224	CA8	2	112403462	112455650
ENSGALG00010002710	0	NA	NA	NA	NA	ENSGALT00010006280	NA	1	170884181	170885118
ENSGALG00010002719	0	NA	NA	NA	NA	ENSGALT00010006302	NA	1	195158349	195159779
ENSGALG00010002722	0	NA	NA	NA	NA	ENSGALT00010006306	TRIM7.1	16	2102197	2112440
ENSGALG00010002761	0	NA	NA	NA	NA	ENSGALT00010006387	NA	3	76749254	76771504
ENSGALG00010002767	0	NA	NA	NA	NA	ENSGALT00010006406	NA	1	171154947	171155856
ENSGALG00010002798	0	NA	NA	NA	NA	ENSGALT00010006481	TRIM39.1	16	2130569	2134950
ENSGALG00010002820	0	NA	NA	NA	NA	ENSGALT00010006525	DLEU7	1	169705076	169713257
ENSGALG00010002873	0	NA	NA	NA	NA	ENSGALT00010006650	MRAP2	3	77215295	77229776
ENSGALG00010002877	0	NA	NA	NA	NA	ENSGALT00010006658	NA	3	73489212	73489747
ENSGALG00010002907	0	NA	NA	NA	NA	ENSGALT00010006748	GABRG3	1	131063388	131365106
ENSGALG00010002932	0	NA	NA	NA	NA	ENSGALT00010006820	NA	4	42725214	42727279
ENSGALG00010002942	0	NA	NA	NA	NA	ENSGALT00010006852	GABRB3	1	131378592	131566074
ENSGALG00010002944	0	NA	NA	NA	NA	ENSGALT00010006850	NA	2	24272837	24273473
ENSGALG00010002956	0	NA	NA	NA	NA	ENSGALT00010006889	SCRG1	4	42888368	42896992
ENSGALG00010003040	0	NA	NA	NA	NA	ENSGALT00010007095	RS1	1	120569104	120590811
ENSGALG00010003061	0	NA	NA	NA	NA	ENSGALT00010007142	ABCB5	2	29965160	30012151
ENSGALG00010003199	0	NA	NA	NA	NA	ENSGALT00010007457	NA	6	32141687	32147978
ENSGALG00010003206	0	NA	NA	NA	NA	ENSGALT00010007477	NA	6	33572728	33575252
ENSGALG00010003210	0	NA	NA	NA	NA	ENSGALT00010007506	EYA1	2	116638427	116800218
ENSGALG00010003224	0	NA	NA	NA	NA	ENSGALT00010007544	NA	3	74902339	74903469
ENSGALG00010003238	0	NA	NA	NA	NA	ENSGALT00010007587	HEPACAM2	2	22829837	22851546
ENSGALG00010003241	0	NA	NA	NA	NA	ENSGALT00010007591	NA	4	49218269	49220288
ENSGALG00010003244	0	NA	NA	NA	NA	ENSGALT00010007601	NA	3	95803675	95804346
ENSGALG00010003247	0	NA	NA	NA	NA	ENSGALT00010007614	NA	1	118570715	118573884
ENSGALG00010003255	0	NA	NA	NA	NA	ENSGALT00010007629	CALCR	2	22961899	23086367
ENSGALG00010003258	0	NA	NA	NA	NA	ENSGALT00010007635	NA	16	1124635	1126844
ENSGALG00010003262	0	NA	NA	NA	NA	ENSGALT00010007639	NA	16	2649857	2654341
ENSGALG00010003267	0	NA	NA	NA	NA	ENSGALT00010007653	NA	16	85019	85990
ENSGALG00010003287	0	NA	NA	NA	NA	ENSGALT00010007707	NA	16	413003	415215
ENSGALG00010003296	0	NA	NA	NA	NA	ENSGALT00010007717	NA	1	195942114	195951671
ENSGALG00010003320	0	NA	NA	NA	NA	ENSGALT00010007772	OR51E2	1	195942065	195954820
ENSGALG00010003326	0	NA	NA	NA	NA	ENSGALT00010007778	NA	1	195957171	195965383
ENSGALG00010003342	0	NA	NA	NA	NA	ENSGALT00010007810	NA	1	195963263	195965448
ENSGALG00010003349	0	NA	NA	NA	NA	ENSGALT00010007829	OR51M1	1	195990996	195996161
ENSGALG00010003351	0	NA	NA	NA	NA	ENSGALT00010007823	NA	16	619151	621242
ENSGALG00010003363	0	NA	NA	NA	NA	ENSGALT00010007845	HBE1	1	196007679	196009064
ENSGALG00010003368	0	NA	NA	NA	NA	ENSGALT00010007855	NA	16	660377	662392
ENSGALG00010003371	0	NA	NA	NA	NA	ENSGALT00010007867	NA	1	196000587	196006042
ENSGALG00010003379	0	NA	NA	NA	NA	ENSGALT00010007882	NA	1	196004759	196013914
ENSGALG00010003384	0	NA	NA	NA	NA	ENSGALT00010007906	WDR17	4	43828104	43925806
ENSGALG00010003389	0	NA	NA	NA	NA	ENSGALT00010007917	NA	1	196007851	196009351
ENSGALG00010003415	0	NA	NA	NA	NA	ENSGALT00010007954	FOLR1	1	196040240	196043711
ENSGALG00010003422	0	NA	NA	NA	NA	ENSGALT00010007949	NA	3	75484268	75487701
ENSGALG00010003425	0	NA	NA	NA	NA	ENSGALT00010007955	NA	16	843629	844594
ENSGALG00010003429	0	NA	NA	NA	NA	ENSGALT00010007962	NA	16	1153362	1155342
ENSGALG00010003450	0	NA	NA	NA	NA	ENSGALT00010008036	NA	1	196051761	196052893
ENSGALG00010003453	0	NA	NA	NA	NA	ENSGALT00010008022	NA	4	46376607	46377137
ENSGALG00010003487	0	NA	NA	NA	NA	ENSGALT00010008113	OR52B2L	1	196062037	196067007
ENSGALG00010003494	0	NA	NA	NA	NA	ENSGALT00010008152	NA	1	196068480	196070311
ENSGALG00010003506	0	NA	NA	NA	NA	ENSGALT00010008179	DYNC1I1	2	23845831	24027355
ENSGALG00010003512	0	NA	NA	NA	NA	ENSGALT00010008185	NA	1	194535193	194537857
ENSGALG00010003522	0	NA	NA	NA	NA	ENSGALT00010008214	THRSPB	1	192745397	192746136
ENSGALG00010003535	0	NA	NA	NA	NA	ENSGALT00010008240	NA	1	195910816	195911781
ENSGALG00010003544	0	NA	NA	NA	NA	ENSGALT00010008256	OR52R1	1	195985863	195986810
ENSGALG00010003696	0	NA	NA	NA	NA	ENSGALT00010008534	NA	35	75995	77105
ENSGALG00010003716	0	NA	NA	NA	NA	ENSGALT00010008573	YLEC8	16	1438198	1444110
ENSGALG00010003718	0	NA	NA	NA	NA	ENSGALT00010008574	SIAH3	1	167777288	167814028
ENSGALG00010003742	0	NA	NA	NA	NA	ENSGALT00010008648	ZFHX4	2	119016533	119166779
ENSGALG00010003757	0	NA	NA	NA	NA	ENSGALT00010008676	NA	35	97194	97879
ENSGALG00010003774	0	NA	NA	NA	NA	ENSGALT00010008726	NA	30	75011	78680
ENSGALG00010003794	0	NA	NA	NA	NA	ENSGALT00010008777	NA	35	205046	205970
ENSGALG00010003809	0	NA	NA	NA	NA	ENSGALT00010008809	NA	1	167966564	167981135
ENSGALG00010003873	0	NA	NA	NA	NA	ENSGALT00010008959	CLUL1	2	101572056	101590354
ENSGALG00010003947	0	NA	NA	NA	NA	ENSGALT00010009131	NA	3	76340459	76342074
ENSGALG00010003965	0	NA	NA	NA	NA	ENSGALT00010009181	SNTG1	2	108439440	108781058
ENSGALG00010004005	0	NA	NA	NA	NA	ENSGALT00010009271	ERD2L	2	111054054	111063418
ENSGALG00010004014	0	NA	NA	NA	NA	ENSGALT00010009287	NA	2	113955132	113997173
ENSGALG00010004094	0	NA	NA	NA	NA	ENSGALT00010009538	DGKB	2	27288801	27623438
ENSGALG00010004108	0	NA	NA	NA	NA	ENSGALT00010009565	PERPB	3	54195286	54205867
ENSGALG00010004109	0	NA	NA	NA	NA	ENSGALT00010009568	AGMO	2	27740797	27923947
ENSGALG00010004136	0	NA	NA	NA	NA	ENSGALT00010009644	PRDM13	3	71074688	71080624
ENSGALG00010004201	0	NA	NA	NA	NA	ENSGALT00010009807	CPA6	2	115186771	115273799
ENSGALG00010004242	0	NA	NA	NA	NA	ENSGALT00010009914	ADAM22	2	20758073	20883484
ENSGALG00010004247	0	NA	NA	NA	NA	ENSGALT00010009938	MEOX2	2	27942086	27995342
ENSGALG00010004291	0	NA	NA	NA	NA	ENSGALT00010010024	NA	3	56472979	56477813
ENSGALG00010004296	0	NA	NA	NA	NA	ENSGALT00010010031	DSG1	2	105714492	105738019
ENSGALG00010004315	0	NA	NA	NA	NA	ENSGALT00010010060	TTR	2	105801983	105808084
ENSGALG00010004322	0	NA	NA	NA	NA	ENSGALT00010010074	TAAR5	3	56525114	56526595
ENSGALG00010004333	0	NA	NA	NA	NA	ENSGALT00010010102	DIO2	5	40057699	40153385
ENSGALG00010004361	0	NA	NA	NA	NA	ENSGALT00010010187	NPFFR2	4	49921198	49936757
ENSGALG00010004364	0	NA	NA	NA	NA	ENSGALT00010010196	TSHR	5	40273248	40325248
ENSGALG00010004377	0	NA	NA	NA	NA	ENSGALT00010010237	AGR2	2	28469539	28473632
ENSGALG00010004387	0	NA	NA	NA	NA	ENSGALT00010010251	NA	3	40707649	40708837
ENSGALG00010004496	0	NA	NA	NA	NA	ENSGALT00010010483	NA	4	48666925	48667158
ENSGALG00010004515	0	NA	NA	NA	NA	ENSGALT00010010514	NA	2	21544514	21557020
ENSGALG00010004516	0	NA	NA	NA	NA	ENSGALT00010010516	sox17	2	110223747	110225143
ENSGALG00010004518	0	NA	NA	NA	NA	ENSGALT00010010521	NA	4	49315846	49316064
ENSGALG00010004579	0	NA	NA	NA	NA	ENSGALT00010010642	NA	2	114672656	114672982
ENSGALG00010004729	0	NA	NA	NA	NA	ENSGALT00010010964	NA	31	105926	109726
ENSGALG00010004785	0	NA	NA	NA	NA	ENSGALT00010011106	NKX2-8	5	36182475	36184527
ENSGALG00010004907	0	NA	NA	NA	NA	ENSGALT00010011488	FRMD1	3	41709662	41746792
ENSGALG00010004973	0	NA	NA	NA	NA	ENSGALT00010011675	SLN	1	180364805	180366754
ENSGALG00010004978	0	NA	NA	NA	NA	ENSGALT00010011684	NA	3	72276571	72304741
ENSGALG00010005007	0	NA	NA	NA	NA	ENSGALT00010011776	NA	31	251718	257019
ENSGALG00010005008	0	NA	NA	NA	NA	ENSGALT00010011782	NA	1	88018867	88040715
ENSGALG00010005043	0	NA	NA	NA	NA	ENSGALT00010011883	NA	1	88591522	88592459
ENSGALG00010005075	0	NA	NA	NA	NA	ENSGALT00010011954	TRDN	3	60472437	60679684
ENSGALG00010005094	0	NA	NA	NA	NA	ENSGALT00010011997	AFP	4	50363879	50380073
ENSGALG00010005128	0	NA	NA	NA	NA	ENSGALT00010012070	NA	31	502644	511486
ENSGALG00010005138	0	NA	NA	NA	NA	ENSGALT00010012085	NA	4	50468061	50469586
ENSGALG00010005161	0	NA	NA	NA	NA	ENSGALT00010012157	VMO1	1	180604835	180608823
ENSGALG00010005163	0	NA	NA	NA	NA	ENSGALT00010012166	GPC6	1	146519135	147254986
ENSGALG00010005167	0	NA	NA	NA	NA	ENSGALT00010012176	GUCY1A2	1	180676055	180804280
ENSGALG00010005199	0	NA	NA	NA	NA	ENSGALT00010012300	NA	3	57284869	57285393
ENSGALG00010005225	0	NA	NA	NA	NA	ENSGALT00010012364	NA	5	38410701	38413172
ENSGALG00010005230	0	NA	NA	NA	NA	ENSGALT00010012377	NA	1	181522428	181523400
ENSGALG00010005234	0	NA	NA	NA	NA	ENSGALT00010012386	NA	1	4425938	4428963
ENSGALG00010005235	0	NA	NA	NA	NA	ENSGALT00010012384	ZDHHC22	5	38603889	38610249
ENSGALG00010005276	0	NA	NA	NA	NA	ENSGALT00010012499	NA	31	1426353	1428002
ENSGALG00010005289	0	NA	NA	NA	NA	ENSGALT00010012535	NA	1	145531837	145536365
ENSGALG00010005298	0	NA	NA	NA	NA	ENSGALT00010012562	NA	31	1452099	1452913
ENSGALG00010005325	0	NA	NA	NA	NA	ENSGALT00010012629	NA	1	2548862	2549295
ENSGALG00010005327	0	NA	NA	NA	NA	ENSGALT00010012640	NA	1	2563262	2565533
ENSGALG00010005339	0	NA	NA	NA	NA	ENSGALT00010012672	NA	4	90655754	90658150
ENSGALG00010005343	0	NA	NA	NA	NA	ENSGALT00010012687	RNF17	1	179179878	179222500
ENSGALG00010005348	0	NA	NA	NA	NA	ENSGALT00010012689	NA	31	1532469	1533691
ENSGALG00010005368	0	NA	NA	NA	NA	ENSGALT00010012766	CCDC3	1	7213806	7254935
ENSGALG00010005369	0	NA	NA	NA	NA	ENSGALT00010012759	DPT	1	84165385	84192670
ENSGALG00010005387	0	NA	NA	NA	NA	ENSGALT00010012810	CLDN10	1	146027760	146041349
ENSGALG00010005406	0	NA	NA	NA	NA	ENSGALT00010012856	FFAR2L	31	1687579	1710738
ENSGALG00010005413	0	NA	NA	NA	NA	ENSGALT00010012887	GAD2	2	16175700	16208595
ENSGALG00010005444	0	NA	NA	NA	NA	ENSGALT00010012985	ACTC1	5	31767488	31773080
ENSGALG00010005451	0	NA	NA	NA	NA	ENSGALT00010013006	NA	Z	61657744	61659346
ENSGALG00010005452	0	NA	NA	NA	NA	ENSGALT00010013008	NA	31	1789668	1791190
ENSGALG00010005474	0	NA	NA	NA	NA	ENSGALT00010013065	COL8A1	1	84514042	84600852
ENSGALG00010005496	0	NA	NA	NA	NA	ENSGALT00010013137	NA	1	1217956	1218986
ENSGALG00010005497	0	NA	NA	NA	NA	ENSGALT00010013142	MKX	2	15598192	15641410
ENSGALG00010005510	0	NA	NA	NA	NA	ENSGALT00010013170	MYOZ2	4	54292334	54309888
ENSGALG00010005522	0	NA	NA	NA	NA	ENSGALT00010013209	SYNPO2	4	54331152	54420468
ENSGALG00010005525	0	NA	NA	NA	NA	ENSGALT00010013218	ZIC5	1	144307149	144310015
ENSGALG00010005528	0	NA	NA	NA	NA	ENSGALT00010013225	NA	Z	66832302	66834154
ENSGALG00010005563	0	NA	NA	NA	NA	ENSGALT00010013327	NA	1	144385529	144385805
ENSGALG00010005569	0	NA	NA	NA	NA	ENSGALT00010013344	NEUROG2	4	56643149	56644452
ENSGALG00010005570	0	NA	NA	NA	NA	ENSGALT00010013345	NA	31	2062126	2062663
ENSGALG00010005571	0	NA	NA	NA	NA	ENSGALT00010013346	NA	31	2074431	2074965
ENSGALG00010005622	0	NA	NA	NA	NA	ENSGALT00010013444	NA	Z	67771131	67773323
ENSGALG00010005627	0	NA	NA	NA	NA	ENSGALT00010013467	NA	2	104655853	104657537
ENSGALG00010005701	0	NA	NA	NA	NA	ENSGALT00010013606	NA	31	2226246	2227635
ENSGALG00010005743	0	NA	NA	NA	NA	ENSGALT00010013693	ETNPPL	4	37227716	37244281
ENSGALG00010005776	0	NA	NA	NA	NA	ENSGALT00010013776	TACR3	4	38746179	38775935
ENSGALG00010005824	0	NA	NA	NA	NA	ENSGALT00010013868	NMBR	3	52730739	52747097
ENSGALG00010005835	0	NA	NA	NA	NA	ENSGALT00010013899	NA	Z	67594973	67608435
ENSGALG00010005843	0	NA	NA	NA	NA	ENSGALT00010013935	GPR12	1	176319952	176332682
ENSGALG00010005864	0	NA	NA	NA	NA	ENSGALT00010014004	NA	5	35188149	35188621
ENSGALG00010005882	0	NA	NA	NA	NA	ENSGALT00010014066	NA	1	149040589	149042026
ENSGALG00010005883	0	NA	NA	NA	NA	ENSGALT00010014070	NA	31	2378090	2381847
ENSGALG00010005916	0	NA	NA	NA	NA	ENSGALT00010014176	NA	Z	68497863	68503686
ENSGALG00010005918	0	NA	NA	NA	NA	ENSGALT00010014179	NA	31	2425866	2426845
ENSGALG00010005930	0	NA	NA	NA	NA	ENSGALT00010014204	NA	Z	68670189	68676820
ENSGALG00010005959	0	NA	NA	NA	NA	ENSGALT00010014264	NA	1	144884459	144885953
ENSGALG00010006011	0	NA	NA	NA	NA	ENSGALT00010014371	GIMD1	4	37967897	37972489
ENSGALG00010006019	0	NA	NA	NA	NA	ENSGALT00010014401	SLC10A2	1	142686213	142697612
ENSGALG00010006032	0	NA	NA	NA	NA	ENSGALT00010014437	MEIG1	1	8059870	8071710
ENSGALG00010006044	0	NA	NA	NA	NA	ENSGALT00010014467	NA	Z	61695744	61697200
ENSGALG00010006046	0	NA	NA	NA	NA	ENSGALT00010014468	NA	31	296410	305825
ENSGALG00010006067	0	NA	NA	NA	NA	ENSGALT00010014510	NA	Z	65210174	65212685
ENSGALG00010006069	0	NA	NA	NA	NA	ENSGALT00010014520	TTR	2	105791008	105800065
ENSGALG00010006082	0	NA	NA	NA	NA	ENSGALT00010014550	NA	4	38005799	38006428
ENSGALG00010006110	0	NA	NA	NA	NA	ENSGALT00010014602	NA	1	177282053	177282946
ENSGALG00010006136	0	NA	NA	NA	NA	ENSGALT00010014638	NA	31	1586430	1586685
ENSGALG00010006208	0	NA	NA	NA	NA	ENSGALT00010014784	NA	31	2014534	2016039
ENSGALG00010006239	0	NA	NA	NA	NA	ENSGALT00010014849	EYA4	3	56074460	56228390
ENSGALG00010006257	0	NA	NA	NA	NA	ENSGALT00010014904	NA	Z	61948854	61950287
ENSGALG00010006267	0	NA	NA	NA	NA	ENSGALT00010014934	NA	1	974689	976229
ENSGALG00010006269	0	NA	NA	NA	NA	ENSGALT00010014940	NA	3	45039831	45071366
ENSGALG00010006271	0	NA	NA	NA	NA	ENSGALT00010014945	NA	1	975636	990270
ENSGALG00010006291	0	NA	NA	NA	NA	ENSGALT00010015010	NA	5	37352969	37369889
ENSGALG00010006365	0	NA	NA	NA	NA	ENSGALT00010015201	TAAR2	3	56517063	56518091
ENSGALG00010006368	0	NA	NA	NA	NA	ENSGALT00010015211	MSH5	3	57117697	57120126
ENSGALG00010006492	0	NA	NA	NA	NA	ENSGALT00010015443	GAP43	1	82292162	82346200
ENSGALG00010006503	0	NA	NA	NA	NA	ENSGALT00010015464	LRRC19	Z	69105747	69112338
ENSGALG00010006537	0	NA	NA	NA	NA	ENSGALT00010015563	DRD3	1	83009381	83022450
ENSGALG00010006553	0	NA	NA	NA	NA	ENSGALT00010015596	NA	Z	69269523	69270673
ENSGALG00010006563	0	NA	NA	NA	NA	ENSGALT00010015629	NA	1	1488938	1490204
ENSGALG00010006574	0	NA	NA	NA	NA	ENSGALT00010015666	CPA1	1	1503030	1507277
ENSGALG00010006606	0	NA	NA	NA	NA	ENSGALT00010015772	SULT	3	41518627	41555799
ENSGALG00010006624	0	NA	NA	NA	NA	ENSGALT00010015837	NA	1	83135498	83144009
ENSGALG00010006694	0	NA	NA	NA	NA	ENSGALT00010015988	NA	1	82316536	82317183
ENSGALG00010006745	0	NA	NA	NA	NA	ENSGALT00010016086	NA	4	31778322	31778748
ENSGALG00010006901	0	NA	NA	NA	NA	ENSGALT00010016416	TUBAL3	1	1727414	1743448
ENSGALG00010006927	0	NA	NA	NA	NA	ENSGALT00010016448	UCN3	1	1751070	1756067
ENSGALG00010006948	0	NA	NA	NA	NA	ENSGALT00010016570	NA	1	1765363	1860279
ENSGALG00010006955	0	NA	NA	NA	NA	ENSGALT00010016511	HELT	4	38972382	38973703
ENSGALG00010007003	0	NA	NA	NA	NA	ENSGALT00010016624	NA	1	2020997	2022146
ENSGALG00010007005	0	NA	NA	NA	NA	ENSGALT00010016627	NA	1	2183111	2184959
ENSGALG00010007006	0	NA	NA	NA	NA	ENSGALT00010016628	NA	1	2170664	2171443
ENSGALG00010007014	0	NA	NA	NA	NA	ENSGALT00010016661	NA	1	2195603	2433928
ENSGALG00010007036	0	NA	NA	NA	NA	ENSGALT00010016699	NA	1	2196397	2197176
ENSGALG00010007039	0	NA	NA	NA	NA	ENSGALT00010016705	NA	1	95785385	95786077
ENSGALG00010007046	0	NA	NA	NA	NA	ENSGALT00010016714	NA	1	101154372	101154621
ENSGALG00010007060	0	NA	NA	NA	NA	ENSGALT00010016752	NA	2	59145611	59146214
ENSGALG00010007068	0	NA	NA	NA	NA	ENSGALT00010016767	NCAM2	1	100828671	101086888
ENSGALG00010007145	0	NA	NA	NA	NA	ENSGALT00010017013	NA	2	51640248	51641683
ENSGALG00010007172	0	NA	NA	NA	NA	ENSGALT00010017108	NA	1	178839754	178840068
ENSGALG00010007181	0	NA	NA	NA	NA	ENSGALT00010017128	GJB2	1	178839787	178840464
ENSGALG00010007184	0	NA	NA	NA	NA	ENSGALT00010017138	VGLL3	1	93119193	93140380
ENSGALG00010007185	0	NA	NA	NA	NA	ENSGALT00010017139	NA	1	93164976	93166744
ENSGALG00010007188	0	NA	NA	NA	NA	ENSGALT00010017142	MAB21L1	1	173020929	173027626
ENSGALG00010007213	0	NA	NA	NA	NA	ENSGALT00010017209	NA	2	52254531	52255940
ENSGALG00010007258	0	NA	NA	NA	NA	ENSGALT00010017326	NA	3	33337065	33337621
ENSGALG00010007270	0	NA	NA	NA	NA	ENSGALT00010017360	CDH5	11	11164878	11194081
ENSGALG00010007279	0	NA	NA	NA	NA	ENSGALT00010017372	NA	1	94036870	94037254
ENSGALG00010007295	0	NA	NA	NA	NA	ENSGALT00010017423	NA	1	182804810	182808602
ENSGALG00010007309	0	NA	NA	NA	NA	ENSGALT00010017441	NA	1	182816846	182817921
ENSGALG00010007328	0	NA	NA	NA	NA	ENSGALT00010017480	NOVA1	5	32365943	32475901
ENSGALG00010007355	0	NA	NA	NA	NA	ENSGALT00010017515	NA	Z	64907866	64910298
ENSGALG00010007362	0	NA	NA	NA	NA	ENSGALT00010017529	NA	1	182756366	182760162
ENSGALG00010007380	0	NA	NA	NA	NA	ENSGALT00010017585	NA	Z	64913774	64916167
ENSGALG00010007394	0	NA	NA	NA	NA	ENSGALT00010017616	NA	4	39450814	39452261
ENSGALG00010007395	0	NA	NA	NA	NA	ENSGALT00010017625	NA	Z	64919588	64922110
ENSGALG00010007398	0	NA	NA	NA	NA	ENSGALT00010017631	NA	1	347657	364453
ENSGALG00010007409	0	NA	NA	NA	NA	ENSGALT00010017652	NA	2	52076776	52077802
ENSGALG00010007421	0	NA	NA	NA	NA	ENSGALT00010017686	NA	1	182747587	182751383
ENSGALG00010007427	0	NA	NA	NA	NA	ENSGALT00010017699	NA	1	539693	541500
ENSGALG00010007575	0	NA	NA	NA	NA	ENSGALT00010018031	MMP27	1	182351658	182359718
ENSGALG00010007589	0	NA	NA	NA	NA	ENSGALT00010018073	NA	1	685314	687814
ENSGALG00010007591	0	NA	NA	NA	NA	ENSGALT00010018075	NA	1	709288	710561
ENSGALG00010007592	0	NA	NA	NA	NA	ENSGALT00010018076	NA	1	915875	917023
ENSGALG00010007598	0	NA	NA	NA	NA	ENSGALT00010018089	NA	1	3366703	3366936
ENSGALG00010007599	0	NA	NA	NA	NA	ENSGALT00010018091	NA	1	3374662	3374895
ENSGALG00010007604	0	NA	NA	NA	NA	ENSGALT00010018100	NA	1	1746263	1746919
ENSGALG00010007655	0	NA	NA	NA	NA	ENSGALT00010018228	SLC9A3	2	55391771	55455387
ENSGALG00010007717	0	NA	NA	NA	NA	ENSGALT00010018362	GALR1	2	90019126	90034988
ENSGALG00010007735	0	NA	NA	NA	NA	ENSGALT00010018398	NA	11	13583630	13603627
ENSGALG00010007762	0	NA	NA	NA	NA	ENSGALT00010018448	SH2D4A	4	33644044	33657215
ENSGALG00010007771	0	NA	NA	NA	NA	ENSGALT00010018477	CAPN9	3	40156888	40186448
ENSGALG00010007772	0	NA	NA	NA	NA	ENSGALT00010018476	CLEC3A	11	13682987	13689941
ENSGALG00010007802	0	NA	NA	NA	NA	ENSGALT00010018583	NA	2	81416220	81420793
ENSGALG00010007805	0	NA	NA	NA	NA	ENSGALT00010018590	NA	2	81425077	81429371
ENSGALG00010007815	0	NA	NA	NA	NA	ENSGALT00010018615	NA	2	81436686	81441204
ENSGALG00010007826	0	NA	NA	NA	NA	ENSGALT00010018635	NA	2	81448295	81451850
ENSGALG00010007848	0	NA	NA	NA	NA	ENSGALT00010018670	TFAP2D	3	108063682	108116559
ENSGALG00010007851	0	NA	NA	NA	NA	ENSGALT00010018681	AvBD7	3	107244665	107245561
ENSGALG00010007860	0	NA	NA	NA	NA	ENSGALT00010018708	DEFB4A	3	107254239	107256734
ENSGALG00010007863	0	NA	NA	NA	NA	ENSGALT00010018716	AvBD1	3	107258162	107261840
ENSGALG00010007864	0	NA	NA	NA	NA	ENSGALT00010018719	TYR	1	187752869	187810203
ENSGALG00010007870	0	NA	NA	NA	NA	ENSGALT00010018729	AvBD3	3	107262772	107269582
ENSGALG00010007928	0	NA	NA	NA	NA	ENSGALT00010018899	C11orf70	1	182589555	182609024
ENSGALG00010007929	0	NA	NA	NA	NA	ENSGALT00010018898	LRRC14B	2	55470831	55474422
ENSGALG00010007933	0	NA	NA	NA	NA	ENSGALT00010018910	CEP126	1	182635474	182672224
ENSGALG00010007936	0	NA	NA	NA	NA	ENSGALT00010018919	NA	2	55491725	55598483
ENSGALG00010007939	0	NA	NA	NA	NA	ENSGALT00010018924	NA	1	92559170	92559366
ENSGALG00010007949	0	NA	NA	NA	NA	ENSGALT00010018953	NA	1	182696476	182700873
ENSGALG00010007953	0	NA	NA	NA	NA	ENSGALT00010018960	SCGN	2	89504085	89529352
ENSGALG00010007954	0	NA	NA	NA	NA	ENSGALT00010018959	PSCA	2	147185748	147190697
ENSGALG00010007958	0	NA	NA	NA	NA	ENSGALT00010018971	NA	2	147211335	147217761
ENSGALG00010007961	0	NA	NA	NA	NA	ENSGALT00010018981	NA	1	182714616	182718409
ENSGALG00010007967	0	NA	NA	NA	NA	ENSGALT00010018994	NA	1	182723391	182727174
ENSGALG00010007969	0	NA	NA	NA	NA	ENSGALT00010018992	NA	2	148656048	148657295
ENSGALG00010007990	0	NA	NA	NA	NA	ENSGALT00010019043	TRHR	2	131482009	131497952
ENSGALG00010008003	0	NA	NA	NA	NA	ENSGALT00010019074	NA	4	28473453	28474391
ENSGALG00010008014	0	NA	NA	NA	NA	ENSGALT00010019103	NA	2	57577707	57578043
ENSGALG00010008030	0	NA	NA	NA	NA	ENSGALT00010019157	GJA5	1	92597739	92616037
ENSGALG00010008034	0	NA	NA	NA	NA	ENSGALT00010019158	DPEP1	11	18394291	18400638
ENSGALG00010008042	0	NA	NA	NA	NA	ENSGALT00010019182	NA	3	101414699	101426469
ENSGALG00010008049	0	NA	NA	NA	NA	ENSGALT00010019197	ANXA10	4	24520813	24544387
ENSGALG00010008054	0	NA	NA	NA	NA	ENSGALT00010019210	CRISP2	3	108493872	108506211
ENSGALG00010008060	0	NA	NA	NA	NA	ENSGALT00010019223	NA	1	15624838	15625419
ENSGALG00010008063	0	NA	NA	NA	NA	ENSGALT00010019229	KCNV1	2	131744296	131754370
ENSGALG00010008070	0	NA	NA	NA	NA	ENSGALT00010019242	NA	Z	73969675	73972917
ENSGALG00010008074	0	NA	NA	NA	NA	ENSGALT00010019256	RHAG	3	108552170	108572617
ENSGALG00010008076	0	NA	NA	NA	NA	ENSGALT00010019261	NA	1	15626460	15674062
ENSGALG00010008080	0	NA	NA	NA	NA	ENSGALT00010019270	NA	Z	74410471	74413734
ENSGALG00010008082	0	NA	NA	NA	NA	ENSGALT00010019275	PRL	2	58295959	58302119
ENSGALG00010008084	0	NA	NA	NA	NA	ENSGALT00010019276	CYP2AC1	3	108574628	108580479
ENSGALG00010008085	0	NA	NA	NA	NA	ENSGALT00010019283	NA	Z	74013262	74016526
ENSGALG00010008109	0	NA	NA	NA	NA	ENSGALT00010019336	OPN5L2	3	108621381	108625629
ENSGALG00010008114	0	NA	NA	NA	NA	ENSGALT00010019348	NA	2	148162525	148166872
ENSGALG00010008122	0	NA	NA	NA	NA	ENSGALT00010019371	NA	Z	74246899	74250594
ENSGALG00010008125	0	NA	NA	NA	NA	ENSGALT00010019374	NA	2	147990506	147994503
ENSGALG00010008137	0	NA	NA	NA	NA	ENSGALT00010019409	HHLA1	2	140371238	140394425
ENSGALG00010008138	0	NA	NA	NA	NA	ENSGALT00010019411	NA	13	4442981	4444247
ENSGALG00010008198	0	NA	NA	NA	NA	ENSGALT00010019612	GLRB	4	20806884	20853382
ENSGALG00010008220	0	NA	NA	NA	NA	ENSGALT00010019655	NA	2	149386524	149387326
ENSGALG00010008239	0	NA	NA	NA	NA	ENSGALT00010019708	NA	Z	74481254	74482299
ENSGALG00010008247	0	NA	NA	NA	NA	ENSGALT00010019726	GASK1B	4	21215369	21230924
ENSGALG00010008256	0	NA	NA	NA	NA	ENSGALT00010019746	NA	2	52776036	52776951
ENSGALG00010008266	0	NA	NA	NA	NA	ENSGALT00010019771	ECSCR	13	2037917	2056738
ENSGALG00010008280	0	NA	NA	NA	NA	ENSGALT00010019797	NA	Z	75111504	75112137
ENSGALG00010008315	0	NA	NA	NA	NA	ENSGALT00010019884	NA	Z	76282672	76283238
ENSGALG00010008322	0	NA	NA	NA	NA	ENSGALT00010019898	ens-2	1	101175045	101175293
ENSGALG00010008329	0	NA	NA	NA	NA	ENSGALT00010019919	NA	1	101165857	101166105
ENSGALG00010008357	0	NA	NA	NA	NA	ENSGALT00010019999	NA	Z	76776349	76778136
ENSGALG00010008368	0	NA	NA	NA	NA	ENSGALT00010020020	SNCA	4	34946605	35014146
ENSGALG00010008390	0	NA	NA	NA	NA	ENSGALT00010020072	NA	Z	77666965	77667531
ENSGALG00010008396	0	NA	NA	NA	NA	ENSGALT00010020085	LRRTM2	13	2280914	2284704
ENSGALG00010008402	0	NA	NA	NA	NA	ENSGALT00010020098	BKJ	6	9952549	9954740
ENSGALG00010008403	0	NA	NA	NA	NA	ENSGALT00010020103	GNAT3	1	11470630	11502275
ENSGALG00010008417	0	NA	NA	NA	NA	ENSGALT00010020128	IGFBP1	2	54589452	54602855
ENSGALG00010008423	0	NA	NA	NA	NA	ENSGALT00010020140	BKJ	6	9937361	9939552
ENSGALG00010008442	0	NA	NA	NA	NA	ENSGALT00010020179	WDR64	3	35434328	35494936
ENSGALG00010008494	0	NA	NA	NA	NA	ENSGALT00010020266	NA	2	149195129	149197656
ENSGALG00010008525	0	NA	NA	NA	NA	ENSGALT00010020333	NA	4	39452673	39453329
ENSGALG00010008619	0	NA	NA	NA	NA	ENSGALT00010020489	NA	6	5766751	5769062
ENSGALG00010008647	0	NA	NA	NA	NA	ENSGALT00010020513	NA	Z	80905376	80905942
ENSGALG00010008664	0	NA	NA	NA	NA	ENSGALT00010020557	TM4SF1a	1	185616737	185633119
ENSGALG00010008683	0	NA	NA	NA	NA	ENSGALT00010020596	SLC4A9	13	255695	272375
ENSGALG00010008687	0	NA	NA	NA	NA	ENSGALT00010020602	NA	2	147829975	147834694
ENSGALG00010008694	0	NA	NA	NA	NA	ENSGALT00010020617	NA	1	185636227	185645103
ENSGALG00010008703	0	NA	NA	NA	NA	ENSGALT00010020640	NA	2	147849537	147860379
ENSGALG00010008723	0	NA	NA	NA	NA	ENSGALT00010020686	NA	2	147880573	147881391
ENSGALG00010008736	0	NA	NA	NA	NA	ENSGALT00010020721	NA	2	147885402	147933384
ENSGALG00010008759	0	NA	NA	NA	NA	ENSGALT00010020774	NA	2	147885402	147901665
ENSGALG00010008763	0	NA	NA	NA	NA	ENSGALT00010020803	NA	Z	82009845	82151346
ENSGALG00010008773	0	NA	NA	NA	NA	ENSGALT00010020817	NA	2	147896259	147908159
ENSGALG00010008785	0	NA	NA	NA	NA	ENSGALT00010020841	NA	2	147928848	147948606
ENSGALG00010008802	0	NA	NA	NA	NA	ENSGALT00010020890	NA	2	147937171	147938003
ENSGALG00010008894	0	NA	NA	NA	NA	ENSGALT00010021101	NA	2	143468932	143470225
ENSGALG00010008900	0	NA	NA	NA	NA	ENSGALT00010021118	NA	Z	74200752	74203994
ENSGALG00010008947	0	NA	NA	NA	NA	ENSGALT00010021239	SPMIP2	4	21448046	21486465
ENSGALG00010008965	0	NA	NA	NA	NA	ENSGALT00010021305	CNTNAP4	Z	43448963	43666358
ENSGALG00010008973	0	NA	NA	NA	NA	ENSGALT00010021321	KCNK9	2	143937953	144017225
ENSGALG00010009021	0	NA	NA	NA	NA	ENSGALT00010021471	HNF4beta	11	16639756	16661617
ENSGALG00010009052	0	NA	NA	NA	NA	ENSGALT00010021555	SLC30A8	2	134661586	134683731
ENSGALG00010009063	0	NA	NA	NA	NA	ENSGALT00010021592	NA	Z	9577901	9582260
ENSGALG00010009074	0	NA	NA	NA	NA	ENSGALT00010021613	NA	Z	73991251	73994491
ENSGALG00010009084	0	NA	NA	NA	NA	ENSGALT00010021622	ARL14EPL	Z	73359741	73369696
ENSGALG00010009107	0	NA	NA	NA	NA	ENSGALT00010021693	NA	1	190427554	190429757
ENSGALG00010009136	0	NA	NA	NA	NA	ENSGALT00010021784	KHK	3	104314139	104315960
ENSGALG00010009169	0	NA	NA	NA	NA	ENSGALT00010021889	NA	1	190981034	190981969
ENSGALG00010009224	0	NA	NA	NA	NA	ENSGALT00010021991	NA	7	31103294	31104936
ENSGALG00010009257	0	NA	NA	NA	NA	ENSGALT00010022065	NA	7	31171177	31333643
ENSGALG00010009269	0	NA	NA	NA	NA	ENSGALT00010022087	NA	7	31704085	32040421
ENSGALG00010009333	0	NA	NA	NA	NA	ENSGALT00010022218	ADRA1B	13	7613469	7630515
ENSGALG00010009343	0	NA	NA	NA	NA	ENSGALT00010022250	SLC30A3	3	104366532	104370201
ENSGALG00010009349	0	NA	NA	NA	NA	ENSGALT00010022268	TPPP2	Z	44718040	44739662
ENSGALG00010009356	0	NA	NA	NA	NA	ENSGALT00010022285	NA	2	148291459	148292834
ENSGALG00010009424	0	NA	NA	NA	NA	ENSGALT00010022509	NA	13	7788987	7791452
ENSGALG00010009503	0	NA	NA	NA	NA	ENSGALT00010022700	IL11RA	Z	8869799	8887618
ENSGALG00010009504	0	NA	NA	NA	NA	ENSGALT00010022696	NA	11	17958007	17958603
ENSGALG00010009537	0	NA	NA	NA	NA	ENSGALT00010022749	NA	3	104695785	104697185
ENSGALG00010009558	0	NA	NA	NA	NA	ENSGALT00010022791	TMEM26	6	9207038	9267386
ENSGALG00010009584	0	NA	NA	NA	NA	ENSGALT00010022839	NA	2	147818993	147819470
ENSGALG00010009590	0	NA	NA	NA	NA	ENSGALT00010022849	NA	2	147822824	147823120
ENSGALG00010009591	0	NA	NA	NA	NA	ENSGALT00010022850	LYPD6	7	34501073	34526946
ENSGALG00010009598	0	NA	NA	NA	NA	ENSGALT00010022868	NA	2	147825890	147826186
ENSGALG00010009606	0	NA	NA	NA	NA	ENSGALT00010022907	CHSY3	Z	45808198	45956526
ENSGALG00010009613	0	NA	NA	NA	NA	ENSGALT00010022917	NA	2	147839324	147839620
ENSGALG00010009632	0	NA	NA	NA	NA	ENSGALT00010022979	NA	2	147863909	147864205
ENSGALG00010009636	0	NA	NA	NA	NA	ENSGALT00010022984	NA	2	147866988	147867284
ENSGALG00010009639	0	NA	NA	NA	NA	ENSGALT00010022994	NA	2	147872069	147872365
ENSGALG00010009641	0	NA	NA	NA	NA	ENSGALT00010022997	NA	7	34656497	34658382
ENSGALG00010009642	0	NA	NA	NA	NA	ENSGALT00010022999	NA	2	147875468	147875764
ENSGALG00010009655	0	NA	NA	NA	NA	ENSGALT00010023033	FAM83A	2	136939806	136951656
ENSGALG00010009661	0	NA	NA	NA	NA	ENSGALT00010023052	NA	2	147956348	147956644
ENSGALG00010009671	0	NA	NA	NA	NA	ENSGALT00010023082	MINAR2	Z	45982599	45991177
ENSGALG00010009681	0	NA	NA	NA	NA	ENSGALT00010023101	NA	2	147963515	147963811
ENSGALG00010009683	0	NA	NA	NA	NA	ENSGALT00010023114	ADAMTS19	Z	45994939	46156644
ENSGALG00010009685	0	NA	NA	NA	NA	ENSGALT00010023119	NA	Z	71608818	71633165
ENSGALG00010009701	0	NA	NA	NA	NA	ENSGALT00010023162	NA	Z	71625055	71630159
ENSGALG00010009716	0	NA	NA	NA	NA	ENSGALT00010023210	NA	Z	71637154	71638490
ENSGALG00010009720	0	NA	NA	NA	NA	ENSGALT00010023316	RELN	1	13244110	13516822
ENSGALG00010009727	0	NA	NA	NA	NA	ENSGALT00010023237	CDH20	2	68324190	68587747
ENSGALG00010009733	0	NA	NA	NA	NA	ENSGALT00010023252	NA	2	68684094	68685663
ENSGALG00010009734	0	NA	NA	NA	NA	ENSGALT00010023253	NA	Z	71694247	71695222
ENSGALG00010009757	0	NA	NA	NA	NA	ENSGALT00010023308	NA	8	8949522	8949873
ENSGALG00010009791	0	NA	NA	NA	NA	ENSGALT00010023385	GABRG2	13	6667875	6739159
ENSGALG00010009807	0	NA	NA	NA	NA	ENSGALT00010023425	NA	11	17531421	17531777
ENSGALG00010009814	0	NA	NA	NA	NA	ENSGALT00010023440	NA	8	9312527	9313897
ENSGALG00010009852	0	NA	NA	NA	NA	ENSGALT00010023520	NA	3	103953429	103969736
ENSGALG00010009930	0	NA	NA	NA	NA	ENSGALT00010023671	GABRA6	13	6894890	6920279
ENSGALG00010009971	0	NA	NA	NA	NA	ENSGALT00010023732	RGSL1	8	5617043	5629963
ENSGALG00010010027	0	NA	NA	NA	NA	ENSGALT00010023845	NA	4	73893426	73920476
ENSGALG00010010113	0	NA	NA	NA	NA	ENSGALT00010024009	NA	8	7027903	7029624
ENSGALG00010010129	0	NA	NA	NA	NA	ENSGALT00010024050	NA	1	60051917	60096135
ENSGALG00010010130	0	NA	NA	NA	NA	ENSGALT00010024059	NA	13	9953525	9955104
ENSGALG00010010147	0	NA	NA	NA	NA	ENSGALT00010024110	GLIS3	Z	27355976	27512852
ENSGALG00010010165	0	NA	NA	NA	NA	ENSGALT00010024166	NA	Z	290187	294656
ENSGALG00010010175	0	NA	NA	NA	NA	ENSGALT00010024192	NA	4	73072810	73074692
ENSGALG00010010185	0	NA	NA	NA	NA	ENSGALT00010024228	PHYHIPL	6	1340338	1393577
ENSGALG00010010198	0	NA	NA	NA	NA	ENSGALT00010024259	KCNV2	Z	27107745	27113620
ENSGALG00010010234	0	NA	NA	NA	NA	ENSGALT00010024359	NA	6	1590437	1598478
ENSGALG00010010245	0	NA	NA	NA	NA	ENSGALT00010024398	GALR3	1	51156143	51161759
ENSGALG00010010248	0	NA	NA	NA	NA	ENSGALT00010024412	NA	1	55167624	55196931
ENSGALG00010010259	0	NA	NA	NA	NA	ENSGALT00010024451	IGF1	1	55326281	55375657
ENSGALG00010010290	0	NA	NA	NA	NA	ENSGALT00010024546	NA	2	149067836	149084388
ENSGALG00010010314	0	NA	NA	NA	NA	ENSGALT00010024655	CRB1	8	2493274	2580122
ENSGALG00010010320	0	NA	NA	NA	NA	ENSGALT00010024674	SYPL1	1	14387699	14407265
ENSGALG00010010340	0	NA	NA	NA	NA	ENSGALT00010024729	NA	1	60184882	60190344
ENSGALG00010010387	0	NA	NA	NA	NA	ENSGALT00010024832	NA	3	105012486	105013582
ENSGALG00010010400	0	NA	NA	NA	NA	ENSGALT00010024870	CIMIP2C	3	105058796	105061062
ENSGALG00010010410	0	NA	NA	NA	NA	ENSGALT00010024919	CACNA2D1	1	10427911	10787255
ENSGALG00010010414	0	NA	NA	NA	NA	ENSGALT00010024908	NA	Z	44131124	44131441
ENSGALG00010010417	0	NA	NA	NA	NA	ENSGALT00010024920	OTOF	3	105065537	105137600
ENSGALG00010010429	0	NA	NA	NA	NA	ENSGALT00010024944	TLX3	13	2943164	2945442
ENSGALG00010010430	0	NA	NA	NA	NA	ENSGALT00010024947	ASTN1	8	6733531	6772248
ENSGALG00010010449	0	NA	NA	NA	NA	ENSGALT00010025006	PAPPA2	8	6779832	6852766
ENSGALG00010010486	0	NA	NA	NA	NA	ENSGALT00010025055	NA	13	3105040	3125436
ENSGALG00010010515	0	NA	NA	NA	NA	ENSGALT00010025094	RXRG	8	5132233	5155443
ENSGALG00010010517	0	NA	NA	NA	NA	ENSGALT00010025092	STMN4	3	105160456	105167584
ENSGALG00010010535	0	NA	NA	NA	NA	ENSGALT00010025114	LMX1A	8	5159893	5183854
ENSGALG00010010541	0	NA	NA	NA	NA	ENSGALT00010025128	ADIRF	6	3326329	3329213
ENSGALG00010010556	0	NA	NA	NA	NA	ENSGALT00010025158	POMC	3	105172802	105188795
ENSGALG00010010728	0	NA	NA	NA	NA	ENSGALT00010025615	ELOVL2	2	62874944	62922075
ENSGALG00010010732	0	NA	NA	NA	NA	ENSGALT00010025629	CCKAR	4	72729270	72736155
ENSGALG00010010747	0	NA	NA	NA	NA	ENSGALT00010025681	SYCP2L	2	62921426	62944329
ENSGALG00010010765	0	NA	NA	NA	NA	ENSGALT00010025733	NA	38	153048	155314
ENSGALG00010010783	0	NA	NA	NA	NA	ENSGALT00010025783	F2RL2	Z	24032594	24036406
ENSGALG00010010790	0	NA	NA	NA	NA	ENSGALT00010025808	GCM2	2	62944186	62951241
ENSGALG00010010830	0	NA	NA	NA	NA	ENSGALT00010025905	NA	6	3619106	3620074
ENSGALG00010010839	0	NA	NA	NA	NA	ENSGALT00010025931	CHAT	6	3623284	3659311
ENSGALG00010010840	0	NA	NA	NA	NA	ENSGALT00010025929	RGS16	8	5600759	5607877
ENSGALG00010010847	0	NA	NA	NA	NA	ENSGALT00010025963	NA	7	7043271	7044129
ENSGALG00010010848	0	NA	NA	NA	NA	ENSGALT00010025967	RGR	6	3687666	3701548
ENSGALG00010010863	0	NA	NA	NA	NA	ENSGALT00010026005	CNGB3	2	122766822	122791073
ENSGALG00010010864	0	NA	NA	NA	NA	ENSGALT00010025999	LRIT2	6	3733253	3737441
ENSGALG00010010899	0	NA	NA	NA	NA	ENSGALT00010026072	NA	38	385747	386232
ENSGALG00010010942	0	NA	NA	NA	NA	ENSGALT00010026200	NRN1	2	64854962	64862456
ENSGALG00010010944	0	NA	NA	NA	NA	ENSGALT00010026211	NPHS2	8	6137759	6144091
ENSGALG00010010950	0	NA	NA	NA	NA	ENSGALT00010026222	RAP1GDS1L	6	4985405	5016433
ENSGALG00010010969	0	NA	NA	NA	NA	ENSGALT00010026266	NA	13	951416	952807
ENSGALG00010010976	0	NA	NA	NA	NA	ENSGALT00010026286	DYDC2	6	5090652	5094331
ENSGALG00010010999	0	NA	NA	NA	NA	ENSGALT00010026363	NA	13	976011	976733
ENSGALG00010011005	0	NA	NA	NA	NA	ENSGALT00010026378	NA	13	984854	985565
ENSGALG00010011011	0	NA	NA	NA	NA	ENSGALT00010026387	NA	13	995200	996266
ENSGALG00010011013	0	NA	NA	NA	NA	ENSGALT00010026390	NA	1	48293424	48300784
ENSGALG00010011023	0	NA	NA	NA	NA	ENSGALT00010026409	NA	13	1005075	1006408
ENSGALG00010011036	0	NA	NA	NA	NA	ENSGALT00010026442	NA	13	1136799	1139141
ENSGALG00010011038	0	NA	NA	NA	NA	ENSGALT00010026448	GSG1	1	48328214	48340905
ENSGALG00010011045	0	NA	NA	NA	NA	ENSGALT00010026455	NA	13	1148171	1151544
ENSGALG00010011050	0	NA	NA	NA	NA	ENSGALT00010026464	SYT10	1	58685320	58741851
ENSGALG00010011056	0	NA	NA	NA	NA	ENSGALT00010026476	NA	13	1160330	1163029
ENSGALG00010011079	0	NA	NA	NA	NA	ENSGALT00010026514	NA	13	1185911	1186471
ENSGALG00010011088	0	NA	NA	NA	NA	ENSGALT00010026537	NA	13	1186119	1188494
ENSGALG00010011109	0	NA	NA	NA	NA	ENSGALT00010026588	NA	13	1214110	1217481
ENSGALG00010011112	0	NA	NA	NA	NA	ENSGALT00010026592	NA	4	75625525	75627524
ENSGALG00010011115	0	NA	NA	NA	NA	ENSGALT00010026594	TFF3	1	109461609	109465986
ENSGALG00010011134	0	NA	NA	NA	NA	ENSGALT00010026634	NA	2	61613686	61624399
ENSGALG00010011147	0	NA	NA	NA	NA	ENSGALT00010026656	BKJ	6	9928833	9929162
ENSGALG00010011149	0	NA	NA	NA	NA	ENSGALT00010026658	NA	13	1237522	1267963
ENSGALG00010011157	0	NA	NA	NA	NA	ENSGALT00010026677	NA	3	106547854	106571729
ENSGALG00010011163	0	NA	NA	NA	NA	ENSGALT00010026684	NA	1	59225497	59227400
ENSGALG00010011172	0	NA	NA	NA	NA	ENSGALT00010026707	NA	13	1247672	1250044
ENSGALG00010011185	0	NA	NA	NA	NA	ENSGALT00010026730	RSPH1	1	109532451	109545047
ENSGALG00010011205	0	NA	NA	NA	NA	ENSGALT00010026766	CYTL1	4	78406254	78419971
ENSGALG00010011207	0	NA	NA	NA	NA	ENSGALT00010026775	NA	13	1280917	1282254
ENSGALG00010011220	0	NA	NA	NA	NA	ENSGALT00010026806	NA	3	106911373	106911838
ENSGALG00010011230	0	NA	NA	NA	NA	ENSGALT00010026828	OvoDA1	3	106913727	106914737
ENSGALG00010011241	0	NA	NA	NA	NA	ENSGALT00010026839	OVODB1	3	106917243	106917901
ENSGALG00010011243	0	NA	NA	NA	NA	ENSGALT00010026842	ALX1	1	41914592	41937639
ENSGALG00010011248	0	NA	NA	NA	NA	ENSGALT00010026854	OvoDA1-2	3	106921298	106921871
ENSGALG00010011257	0	NA	NA	NA	NA	ENSGALT00010026881	OvoDA3	3	106924448	106924943
ENSGALG00010011261	0	NA	NA	NA	NA	ENSGALT00010026885	NA	13	1318958	1321254
ENSGALG00010011274	0	NA	NA	NA	NA	ENSGALT00010026902	NA	13	1320236	1323506
ENSGALG00010011281	0	NA	NA	NA	NA	ENSGALT00010026919	NA	13	1329115	1332227
ENSGALG00010011325	0	NA	NA	NA	NA	ENSGALT00010027078	NEIL2	3	107154798	107159123
ENSGALG00010011331	0	NA	NA	NA	NA	ENSGALT00010027094	PMCH	1	55417419	55421820
ENSGALG00010011352	0	NA	NA	NA	NA	ENSGALT00010027154	NTS	1	42211293	42240394
ENSGALG00010011354	0	NA	NA	NA	NA	ENSGALT00010027158	NA	13	1363432	1365132
ENSGALG00010011395	0	NA	NA	NA	NA	ENSGALT00010027257	NA	Z	24129778	24130752
ENSGALG00010011415	0	NA	NA	NA	NA	ENSGALT00010027291	NA	3	107203480	107205289
ENSGALG00010011416	0	NA	NA	NA	NA	ENSGALT00010027296	NA	13	1414774	1418773
ENSGALG00010011432	0	NA	NA	NA	NA	ENSGALT00010027348	NA	13	1432599	1434550
ENSGALG00010011435	0	NA	NA	NA	NA	ENSGALT00010027358	AvBD11	3	107206490	107210181
ENSGALG00010011437	0	NA	NA	NA	NA	ENSGALT00010027378	DMRT1	Z	26450329	26518458
ENSGALG00010011448	0	NA	NA	NA	NA	ENSGALT00010027395	AvBD10	3	107228064	107234071
ENSGALG00010011455	0	NA	NA	NA	NA	ENSGALT00010027411	AvBD8	3	107238852	107241638
ENSGALG00010011462	0	NA	NA	NA	NA	ENSGALT00010027429	NA	Z	26544103	26545702
ENSGALG00010011482	0	NA	NA	NA	NA	ENSGALT00010027491	DMRT2	Z	26545467	26550619
ENSGALG00010011491	0	NA	NA	NA	NA	ENSGALT00010027517	RELL2	13	1561888	1570746
ENSGALG00010011540	0	NA	NA	NA	NA	ENSGALT00010027612	APOBEC4	8	7630758	7633036
ENSGALG00010011562	0	NA	NA	NA	NA	ENSGALT00010027667	NA	1	68976446	68988575
ENSGALG00010011575	0	NA	NA	NA	NA	ENSGALT00010027699	NA	13	1598792	1604324
ENSGALG00010011578	0	NA	NA	NA	NA	ENSGALT00010027714	MYLK4	2	67260462	67341317
ENSGALG00010011584	0	NA	NA	NA	NA	ENSGALT00010027715	NA	W	1570534	1700208
ENSGALG00010011609	0	NA	NA	NA	NA	ENSGALT00010027750	AVDL	Z	9681782	9688091
ENSGALG00010011611	0	NA	NA	NA	NA	ENSGALT00010027756	NA	Z	7860743	7861324
ENSGALG00010011627	0	NA	NA	NA	NA	ENSGALT00010027792	NA	Z	7875766	7877341
ENSGALG00010011634	0	NA	NA	NA	NA	ENSGALT00010027807	AVD	Z	9717630	9719023
ENSGALG00010011641	0	NA	NA	NA	NA	ENSGALT00010027833	NA	4	12254196	12260168
ENSGALG00010011644	0	NA	NA	NA	NA	ENSGALT00010027842	NA	4	12258590	12259366
ENSGALG00010011664	0	NA	NA	NA	NA	ENSGALT00010027905	SERPINB10B	2	67398812	67404929
ENSGALG00010011666	0	NA	NA	NA	NA	ENSGALT00010027908	NA	4	15085344	15086639
ENSGALG00010011680	0	NA	NA	NA	NA	ENSGALT00010027938	IAPP	1	65321105	65328541
ENSGALG00010011683	0	NA	NA	NA	NA	ENSGALT00010027946	NIPAL2	2	127123381	127177583
ENSGALG00010011714	0	NA	NA	NA	NA	ENSGALT00010028030	OVALX	2	67456353	67463354
ENSGALG00010011735	0	NA	NA	NA	NA	ENSGALT00010028079	NA	Z	9690475	9691649
ENSGALG00010011853	0	NA	NA	NA	NA	ENSGALT00010028310	NRG2	13	404068	557600
ENSGALG00010011870	0	NA	NA	NA	NA	ENSGALT00010028356	AvBD6	3	107248549	107250114
ENSGALG00010011872	0	NA	NA	NA	NA	ENSGALT00010028359	NA	Z	54316609	54318954
ENSGALG00010011887	0	NA	NA	NA	NA	ENSGALT00010028414	PGM5	Z	26071191	26138065
ENSGALG00010011897	0	NA	NA	NA	NA	ENSGALT00010028441	NA	Z	56758200	56764277
ENSGALG00010011920	0	NA	NA	NA	NA	ENSGALT00010028512	NA	4	11562990	11565401
ENSGALG00010011980	0	NA	NA	NA	NA	ENSGALT00010028674	AvBD9	3	107234856	107237916
ENSGALG00010012032	0	NA	NA	NA	NA	ENSGALT00010028813	NA	Z	54458368	54459489
ENSGALG00010012039	0	NA	NA	NA	NA	ENSGALT00010028831	ODF1	2	128786601	128789356
ENSGALG00010012068	0	NA	NA	NA	NA	ENSGALT00010028909	CDX4	4	12065822	12075699
ENSGALG00010012073	0	NA	NA	NA	NA	ENSGALT00010028928	NA	W	357720	363540
ENSGALG00010012092	0	NA	NA	NA	NA	ENSGALT00010028984	OC3	1	48078936	48084887
ENSGALG00010012109	0	NA	NA	NA	NA	ENSGALT00010029029	NA	1	59920610	59921712
ENSGALG00010012115	0	NA	NA	NA	NA	ENSGALT00010029044	NA	1	59964279	59965433
ENSGALG00010012117	0	NA	NA	NA	NA	ENSGALT00010029049	SMCO3	1	48090209	48095484
ENSGALG00010012123	0	NA	NA	NA	NA	ENSGALT00010029067	RASL11AL	4	12186630	12202028
ENSGALG00010012126	0	NA	NA	NA	NA	ENSGALT00010029080	SIGLEC15	Z	2560541	2567393
ENSGALG00010012131	0	NA	NA	NA	NA	ENSGALT00010029095	NA	Z	2582583	2599020
ENSGALG00010012132	0	NA	NA	NA	NA	ENSGALT00010029101	MC4R	2	68795620	68797456
ENSGALG00010012134	0	NA	NA	NA	NA	ENSGALT00010029104	NA	Z	2612264	2628568
ENSGALG00010012137	0	NA	NA	NA	NA	ENSGALT00010029109	NA	4	11289405	11296813
ENSGALG00010012182	0	NA	NA	NA	NA	ENSGALT00010029213	CTSEAL	1	35646215	35653933
ENSGALG00010012206	0	NA	NA	NA	NA	ENSGALT00010029275	RIBC2	1	70482162	70496351
ENSGALG00010012231	0	NA	NA	NA	NA	ENSGALT00010029322	NA	4	16012475	16013673
ENSGALG00010012238	0	NA	NA	NA	NA	ENSGALT00010029332	NA	Z	51666409	51667554
ENSGALG00010012261	0	NA	NA	NA	NA	ENSGALT00010029366	NA	Z	53501488	53503343
ENSGALG00010012264	0	NA	NA	NA	NA	ENSGALT00010029375	MYF5	1	40098345	40099895
ENSGALG00010012270	0	NA	NA	NA	NA	ENSGALT00010029386	NA	Z	53552357	53554651
ENSGALG00010012271	0	NA	NA	NA	NA	ENSGALT00010029387	NA	1	40125280	40131199
ENSGALG00010012272	0	NA	NA	NA	NA	ENSGALT00010029389	NA	W	4049050	4050291
ENSGALG00010012278	0	NA	NA	NA	NA	ENSGALT00010029397	NA	Z	53558400	53560709
ENSGALG00010012297	0	NA	NA	NA	NA	ENSGALT00010029457	ABLIM3	13	8162896	8198082
ENSGALG00010012306	0	NA	NA	NA	NA	ENSGALT00010029456	NA	W	4182993	4184202
ENSGALG00010012308	0	NA	NA	NA	NA	ENSGALT00010029466	TRABD2A	Z	53591599	53676642
ENSGALG00010012311	0	NA	NA	NA	NA	ENSGALT00010029471	EDNRB2	4	11117093	11128187
ENSGALG00010012323	0	NA	NA	NA	NA	ENSGALT00010029507	SMAD7B	W	4306530	4334160
ENSGALG00010012356	0	NA	NA	NA	NA	ENSGALT00010029588	NA	Z	7824942	7825704
ENSGALG00010012357	0	NA	NA	NA	NA	ENSGALT00010029593	NA	W	5056820	5132190
ENSGALG00010012359	0	NA	NA	NA	NA	ENSGALT00010029591	NA	Z	53948948	53949988
ENSGALG00010012363	0	NA	NA	NA	NA	ENSGALT00010029597	NA	Z	7828914	7829676
ENSGALG00010012365	0	NA	NA	NA	NA	ENSGALT00010029601	NA	Z	53953554	53954594
ENSGALG00010012370	0	NA	NA	NA	NA	ENSGALT00010029616	NA	W	5062213	5063145
ENSGALG00010012416	0	NA	NA	NA	NA	ENSGALT00010029737	NA	Z	7949536	7950474
ENSGALG00010012421	0	NA	NA	NA	NA	ENSGALT00010029750	NA	Z	7957186	7957948
ENSGALG00010012451	0	NA	NA	NA	NA	ENSGALT00010029860	NA	Z	53229694	53231333
ENSGALG00010012453	0	NA	NA	NA	NA	ENSGALT00010029858	NA	Z	22763960	22766155
ENSGALG00010012457	0	NA	NA	NA	NA	ENSGALT00010029871	NA	Z	22776048	22777423
ENSGALG00010012459	0	NA	NA	NA	NA	ENSGALT00010029873	NA	W	5612677	5614530
ENSGALG00010012460	0	NA	NA	NA	NA	ENSGALT00010029877	NA	13	969580	970203
ENSGALG00010012474	0	NA	NA	NA	NA	ENSGALT00010029909	ASB18	7	5233595	5247286
ENSGALG00010012708	0	NA	NA	NA	NA	ENSGALT00010030423	SPP2	7	5668739	5682907
ENSGALG00010012757	0	NA	NA	NA	NA	ENSGALT00010030546	NA	Z	58129414	58130940
ENSGALG00010012800	0	NA	NA	NA	NA	ENSGALT00010030704	NA	13	15435187	15437477
ENSGALG00010012802	0	NA	NA	NA	NA	ENSGALT00010030708	POU4F3	13	17459363	17460811
ENSGALG00010012809	0	NA	NA	NA	NA	ENSGALT00010030737	RHOBTB3	Z	58158653	58203487
ENSGALG00010012853	0	NA	NA	NA	NA	ENSGALT00010030828	NA	1	105958666	105959727
ENSGALG00010012906	0	NA	NA	NA	NA	ENSGALT00010030972	NA	W	7105111	7115980
ENSGALG00010012923	0	NA	NA	NA	NA	ENSGALT00010031014	MLANA	Z	28229918	28235275
ENSGALG00010012979	0	NA	NA	NA	NA	ENSGALT00010031142	HTR1A	Z	20544030	20547076
ENSGALG00010013013	0	NA	NA	NA	NA	ENSGALT00010031217	DCSTAMP	2	129533980	129536722
ENSGALG00010013029	0	NA	NA	NA	NA	ENSGALT00010031249	MYLK2	20	10393778	10400968
ENSGALG00010013086	0	NA	NA	NA	NA	ENSGALT00010031375	CXCL14	13	14933731	14943824
ENSGALG00010013142	0	NA	NA	NA	NA	ENSGALT00010031499	FAM81B	Z	58288567	58306244
ENSGALG00010013156	0	NA	NA	NA	NA	ENSGALT00010031551	ABCC9	1	66924027	66997879
ENSGALG00010013167	0	NA	NA	NA	NA	ENSGALT00010031583	NA	1	68397809	68408002
ENSGALG00010013173	0	NA	NA	NA	NA	ENSGALT00010031589	KCNJ8	1	67006795	67014251
ENSGALG00010013188	0	NA	NA	NA	NA	ENSGALT00010031652	NA	Z	10869850	10881647
ENSGALG00010013191	0	NA	NA	NA	NA	ENSGALT00010031663	ABRA	2	130585454	130590934
ENSGALG00010013205	0	NA	NA	NA	NA	ENSGALT00010031701	KCNJ6	1	107307319	107466530
ENSGALG00010013207	0	NA	NA	NA	NA	ENSGALT00010031700	C1QTNF3	Z	10926543	10943139
ENSGALG00010013272	0	NA	NA	NA	NA	ENSGALT00010031905	NA	2	122342419	122343208
ENSGALG00010013288	0	NA	NA	NA	NA	ENSGALT00010031951	CA3A	2	122362448	122376529
ENSGALG00010013321	0	NA	NA	NA	NA	ENSGALT00010032042	PDCL2	4	64569032	64574372
ENSGALG00010013326	0	NA	NA	NA	NA	ENSGALT00010032060	FGF20	4	62783282	62787837
ENSGALG00010013336	0	NA	NA	NA	NA	ENSGALT00010032089	MTNR1A	4	61136435	61185620
ENSGALG00010013350	0	NA	NA	NA	NA	ENSGALT00010032132	NA	3	64230605	64232241
ENSGALG00010013362	0	NA	NA	NA	NA	ENSGALT00010032168	NA	1	56850845	56874734
ENSGALG00010013363	0	NA	NA	NA	NA	ENSGALT00010032167	HS3ST5	3	64371755	64466333
ENSGALG00010013376	0	NA	NA	NA	NA	ENSGALT00010032202	ARHGAP8	1	69930643	69991900
ENSGALG00010013380	0	NA	NA	NA	NA	ENSGALT00010032223	PHGDH	8	4252503	4256109
ENSGALG00010013518	0	NA	NA	NA	NA	ENSGALT00010032520	NA	W	9045002	9045483
ENSGALG00010013519	0	NA	NA	NA	NA	ENSGALT00010032525	NA	1	57064942	57217914
ENSGALG00010013535	0	NA	NA	NA	NA	ENSGALT00010032555	NA	W	1320417	1320671
ENSGALG00010013565	0	NA	NA	NA	NA	ENSGALT00010032617	NA	W	2945904	2946699
ENSGALG00010013580	0	NA	NA	NA	NA	ENSGALT00010032649	RANBP3L	Z	11577616	11618070
ENSGALG00010013632	0	NA	NA	NA	NA	ENSGALT00010032770	SLC1A3	Z	11722286	11786641
ENSGALG00010013636	0	NA	NA	NA	NA	ENSGALT00010032802	PLCZ1	1	64241236	64284270
ENSGALG00010013654	0	NA	NA	NA	NA	ENSGALT00010032817	SLC6A7	13	12822359	12832754
ENSGALG00010013660	0	NA	NA	NA	NA	ENSGALT00010032829	CDX1	13	12835829	12846155
ENSGALG00010013677	0	NA	NA	NA	NA	ENSGALT00010032861	GABRG1	4	66668470	66719788
ENSGALG00010013735	0	NA	NA	NA	NA	ENSGALT00010032962	NA	1	30459602	30465159
ENSGALG00010013742	0	NA	NA	NA	NA	ENSGALT00010032975	RSPO4	20	10228972	10235155
ENSGALG00010013755	0	NA	NA	NA	NA	ENSGALT00010033006	ANGPT4	20	10236283	10243977
ENSGALG00010013759	0	NA	NA	NA	NA	ENSGALT00010033051	ATP13A4	9	12762017	12795396
ENSGALG00010013765	0	NA	NA	NA	NA	ENSGALT00010033043	PRLL	1	30670357	30674227
ENSGALG00010013786	0	NA	NA	NA	NA	ENSGALT00010033131	ATP13A5	9	12800166	12827274
ENSGALG00010013792	0	NA	NA	NA	NA	ENSGALT00010033116	FGF10	Z	14563506	14567474
ENSGALG00010013801	0	NA	NA	NA	NA	ENSGALT00010033132	NA	Z	15225954	15228293
ENSGALG00010013841	0	NA	NA	NA	NA	ENSGALT00010033215	NA	Z	15236636	15238975
ENSGALG00010013862	0	NA	NA	NA	NA	ENSGALT00010033249	C21orf140	1	105952323	105953084
ENSGALG00010013863	0	NA	NA	NA	NA	ENSGALT00010033254	NA	Z	15241978	15244317
ENSGALG00010013866	0	NA	NA	NA	NA	ENSGALT00010033252	KCTD8	4	67206669	67291949
ENSGALG00010013884	0	NA	NA	NA	NA	ENSGALT00010033290	GRXCR1	4	67568785	67603833
ENSGALG00010013914	0	NA	NA	NA	NA	ENSGALT00010033393	NRG1	Z	54642190	55109686
ENSGALG00010013935	0	NA	NA	NA	NA	ENSGALT00010033405	NRSN2	20	10310545	10313027
ENSGALG00010013951	0	NA	NA	NA	NA	ENSGALT00010033455	NA	7	6882673	6883853
ENSGALG00010013963	0	NA	NA	NA	NA	ENSGALT00010033488	SPX	1	67192484	67196777
ENSGALG00010014054	0	NA	NA	NA	NA	ENSGALT00010033727	NA	20	10351969	10356584
ENSGALG00010014115	0	NA	NA	NA	NA	ENSGALT00010033910	GSX2	4	64978135	64979484
ENSGALG00010014194	0	NA	NA	NA	NA	ENSGALT00010034221	LRIG3	1	31862744	31939424
ENSGALG00010014197	0	NA	NA	NA	NA	ENSGALT00010034176	SH3GL2	Z	33488091	33508779
ENSGALG00010014224	0	NA	NA	NA	NA	ENSGALT00010034267	NMUR2	13	12289554	12298142
ENSGALG00010014231	0	NA	NA	NA	NA	ENSGALT00010034276	IFNK	Z	34737584	34740707
ENSGALG00010014234	0	NA	NA	NA	NA	ENSGALT00010034281	GLRA1	13	12434414	12474534
ENSGALG00010014235	0	NA	NA	NA	NA	ENSGALT00010034280	LRRC10	1	35641215	35642961
ENSGALG00010014291	0	NA	NA	NA	NA	ENSGALT00010034470	OSTN	9	13410700	13478234
ENSGALG00010014309	0	NA	NA	NA	NA	ENSGALT00010034450	NA	3	67061695	67062105
ENSGALG00010014320	0	NA	NA	NA	NA	ENSGALT00010034494	UTS2B	9	13401111	13407998
ENSGALG00010014326	0	NA	NA	NA	NA	ENSGALT00010034506	GMNC	9	13502222	13507531
ENSGALG00010014336	0	NA	NA	NA	NA	ENSGALT00010034525	NA	Z	60037654	60037908
ENSGALG00010014348	0	NA	NA	NA	NA	ENSGALT00010034548	CTXN3	Z	57332203	57332939
ENSGALG00010014349	0	NA	NA	NA	NA	ENSGALT00010034550	NA	1	139042294	139043248
ENSGALG00010014391	0	NA	NA	NA	NA	ENSGALT00010034617	NA	1	65784992	65787596
ENSGALG00010014454	0	NA	NA	NA	NA	ENSGALT00010034751	ATP4B	1	137286387	137313520
ENSGALG00010014468	0	NA	NA	NA	NA	ENSGALT00010034768	NA	1	47971442	47983306
ENSGALG00010014519	0	NA	NA	NA	NA	ENSGALT00010034861	BRS3	4	4278255	4284370
ENSGALG00010014540	0	NA	NA	NA	NA	ENSGALT00010035178	FTCD	7	6846178	6853114
ENSGALG00010014560	0	NA	NA	NA	NA	ENSGALT00010034941	NA	3	63053540	63063711
ENSGALG00010014596	0	NA	NA	NA	NA	ENSGALT00010035064	TMEM207	9	13610785	13616153
ENSGALG00010014602	0	NA	NA	NA	NA	ENSGALT00010035045	FRK	3	63742019	63788858
ENSGALG00010014619	0	NA	NA	NA	NA	ENSGALT00010035087	NA	13	10096285	10103814
ENSGALG00010014643	0	NA	NA	NA	NA	ENSGALT00010035130	CLDN16	9	13619823	13627624
ENSGALG00010014664	0	NA	NA	NA	NA	ENSGALT00010035192	NA	13	10134664	10135196
ENSGALG00010014842	0	NA	NA	NA	NA	ENSGALT00010035713	NA	13	10186943	10188361
ENSGALG00010014850	0	NA	NA	NA	NA	ENSGALT00010035730	NA	13	10193613	10198128
ENSGALG00010014881	0	NA	NA	NA	NA	ENSGALT00010035800	NA	1	40133382	40169977
ENSGALG00010014885	0	NA	NA	NA	NA	ENSGALT00010035804	NA	13	10201327	10211183
ENSGALG00010014890	0	NA	NA	NA	NA	ENSGALT00010035826	NA	4	19699518	19729018
ENSGALG00010014896	0	NA	NA	NA	NA	ENSGALT00010035839	NA	1	70797192	70797623
ENSGALG00010014904	0	NA	NA	NA	NA	ENSGALT00010035860	CAPZA3	1	64284315	64285282
ENSGALG00010014923	0	NA	NA	NA	NA	ENSGALT00010035901	CIMIP1	20	11613663	11618666
ENSGALG00010014972	0	NA	NA	NA	NA	ENSGALT00010036010	FGA	4	19786240	19794571
ENSGALG00010014982	0	NA	NA	NA	NA	ENSGALT00010036037	NALF1	1	140399649	140402599
ENSGALG00010015070	0	NA	NA	NA	NA	ENSGALT00010036264	EDN2	23	1326512	1330029
ENSGALG00010015073	0	NA	NA	NA	NA	ENSGALT00010036275	SOX3	4	10463112	10464062
ENSGALG00010015114	0	NA	NA	NA	NA	ENSGALT00010036391	CDC20B	Z	17211059	17245551
ENSGALG00010015118	0	NA	NA	NA	NA	ENSGALT00010036404	GPX8	Z	17236443	17240737
ENSGALG00010015144	0	NA	NA	NA	NA	ENSGALT00010036486	FOXB2	Z	38176113	38177591
ENSGALG00010015170	0	NA	NA	NA	NA	ENSGALT00010036554	EXOC1L	4	64505442	64512561
ENSGALG00010015183	0	NA	NA	NA	NA	ENSGALT00010036588	SLC5A7	1	136158262	136181553
ENSGALG00010015233	0	NA	NA	NA	NA	ENSGALT00010036715	NA	20	10639563	10644212
ENSGALG00010015237	0	NA	NA	NA	NA	ENSGALT00010036700	NA	7	4189986	4190549
ENSGALG00010015254	0	NA	NA	NA	NA	ENSGALT00010036722	NA	7	6157486	6158064
ENSGALG00010015257	0	NA	NA	NA	NA	ENSGALT00010036739	ISX	1	52282243	52372621
ENSGALG00010015494	0	NA	NA	NA	NA	ENSGALT00010037216	CHRDL1	4	13470068	13511920
ENSGALG00010015496	0	NA	NA	NA	NA	ENSGALT00010037214	NA	1	53291574	53313323
ENSGALG00010015511	0	NA	NA	NA	NA	ENSGALT00010037270	BPIFB4	20	10659580	10665739
ENSGALG00010015549	0	NA	NA	NA	NA	ENSGALT00010037384	NA	20	10666802	10672085
ENSGALG00010015585	0	NA	NA	NA	NA	ENSGALT00010037507	BDKRB1	5	45869906	45899428
ENSGALG00010015610	0	NA	NA	NA	NA	ENSGALT00010037587	NA	13	14020003	14048058
ENSGALG00010015633	0	NA	NA	NA	NA	ENSGALT00010037619	CCM2L	20	10443840	10448023
ENSGALG00010015648	0	NA	NA	NA	NA	ENSGALT00010037665	NA	1	51161288	51162007
ENSGALG00010015667	0	NA	NA	NA	NA	ENSGALT00010037732	NA	Z	18970882	19128712
ENSGALG00010015705	0	NA	NA	NA	NA	ENSGALT00010037808	NPY6R	13	14066653	14073003
ENSGALG00010015721	0	NA	NA	NA	NA	ENSGALT00010037841	NA	13	11658778	11660026
ENSGALG00010015740	0	NA	NA	NA	NA	ENSGALT00010037892	NA	20	12936798	12937605
ENSGALG00010015765	0	NA	NA	NA	NA	ENSGALT00010037951	NA	4	5164877	5167015
ENSGALG00010015802	0	NA	NA	NA	NA	ENSGALT00010038043	TRPC7	13	14594257	14660452
ENSGALG00010015822	0	NA	NA	NA	NA	ENSGALT00010038099	WFDC2	20	10823061	10827400
ENSGALG00010015828	0	NA	NA	NA	NA	ENSGALT00010038113	NA	20	10828474	10830484
ENSGALG00010015836	0	NA	NA	NA	NA	ENSGALT00010038131	NA	20	10832423	10833462
ENSGALG00010015842	0	NA	NA	NA	NA	ENSGALT00010038158	NA	20	10834089	10835059
ENSGALG00010015843	0	NA	NA	NA	NA	ENSGALT00010038165	RXFP2	4	556502	568839
ENSGALG00010015847	0	NA	NA	NA	NA	ENSGALT00010038173	NA	20	10834151	10835953
ENSGALG00010015854	0	NA	NA	NA	NA	ENSGALT00010038189	NA	20	10835776	10836532
ENSGALG00010015859	0	NA	NA	NA	NA	ENSGALT00010038203	NA	20	10837027	10838224
ENSGALG00010015862	0	NA	NA	NA	NA	ENSGALT00010038212	PDGFRL	4	62518112	62538325
ENSGALG00010015897	0	NA	NA	NA	NA	ENSGALT00010038314	NA	13	15538211	15539307
ENSGALG00010015898	0	NA	NA	NA	NA	ENSGALT00010038313	NA	20	10850739	10852863
ENSGALG00010015902	0	NA	NA	NA	NA	ENSGALT00010038320	NA	10	13145334	13147395
ENSGALG00010015903	0	NA	NA	NA	NA	ENSGALT00010038321	NA	10	20021424	20022702
ENSGALG00010015933	0	NA	NA	NA	NA	ENSGALT00010038394	NMS	1	133241888	133248198
ENSGALG00010015943	0	NA	NA	NA	NA	ENSGALT00010038421	NME9	2	46093232	46113884
ENSGALG00010015949	0	NA	NA	NA	NA	ENSGALT00010038434	NA	1	133260022	133262910
ENSGALG00010015956	0	NA	NA	NA	NA	ENSGALT00010038448	MESP1	10	20016921	20018405
ENSGALG00010015966	0	NA	NA	NA	NA	ENSGALT00010038468	NA	Z	30842675	30843194
ENSGALG00010015970	0	NA	NA	NA	NA	ENSGALT00010038480	THPO	9	15643066	15646133
ENSGALG00010016036	0	NA	NA	NA	NA	ENSGALT00010038599	NKX1-1	4	83927492	83932587
ENSGALG00010016057	0	NA	NA	NA	NA	ENSGALT00010038642	SOHO1	4	80909913	80913515
ENSGALG00010016067	0	NA	NA	NA	NA	ENSGALT00010038662	AHSG	9	15834135	15840791
ENSGALG00010016098	0	NA	NA	NA	NA	ENSGALT00010038701	NA	20	11068345	11070229
ENSGALG00010016115	0	NA	NA	NA	NA	ENSGALT00010038737	RD3L	5	50082272	50086016
ENSGALG00010016119	0	NA	NA	NA	NA	ENSGALT00010038761	FETUB	9	15841635	15854566
ENSGALG00010016130	0	NA	NA	NA	NA	ENSGALT00010038781	NA	10	12894483	12913543
ENSGALG00010016147	0	NA	NA	NA	NA	ENSGALT00010038813	FABP1	4	85610938	85616152
ENSGALG00010016173	0	NA	NA	NA	NA	ENSGALT00010038857	NA	4	1965939	1973949
ENSGALG00010016206	0	NA	NA	NA	NA	ENSGALT00010038936	KNG1	9	15869647	15887314
ENSGALG00010016241	0	NA	NA	NA	NA	ENSGALT00010039017	TOPAZ1	2	40546285	40604373
[truncated: 15,948 more rows]
