# Supplementary material for: Beyond FoxP3—Identification of a Chicken Regulatory T Cell Signature
Source: Eur J Immunol. 2025 Dec 19;55(12):e70106. doi: 10.1002/eji.70106 (PMC12716188; doi:10.1002/eji.70106)
Supplement: Supplementary file 3 — Supporting File 3: eji70106‐sup‐0003‐TableS6.1.xlsx. [file EJI-55-e70106-s004.xlsx]

## Sheet: Column description
Column description
gene	Gene symbol
pval_adj	Adjusted p-value for differential expression
LFC	Log2 fold change of gene expression
pct.1	percentage of cells in cluster 15 expressing the gene
pct.2	percentage of cells not in cluster 15 expressing the gene
mean_score	Mean expression score
ensembl_gene_id	Ensembl gene ID
gene_biotype	Gene type/biotype
description	Gene description
canonical_transcript	Ensembl ID of the canonical transcript
go_terms	Associated Gene Ontology (GO) terms describing biological function

## Sheet: Supporting Information Table 8.
gene	pval_adj	LFC	pct.1	pct.2	mean_score	ensembl_gene_id	gene_biotype	description	canonical_transcript	go_terms
TRPM6	0.00132686	3.03	10.86	1.69	3.78	ENSGALG00010015320	protein_coding	transient receptor potential cation channel subfamily M member 6 [Source:HGNC Symbol;Acc:HGNC:17995]	ENSGALT00010036848	GO:0006468 (protein phosphorylation), GO:0006793 (phosphorus metabolic process), GO:0006796 (phosphate-containing compound metabolic process), GO:0006810 (transport), GO:0006811 (monoatomic ion transport), GO:0006812 (monoatomic cation transport), GO:0008150 (biological_process), GO:0008152 (metabolic process), GO:0009636 (response to toxic substance), GO:0009987 (cellular process), GO:0016043 (c…
MAP2	3.83e-06	5.28	12.78	0.57	3.5	ENSGALG00010011321	protein_coding	microtubule associated protein 2 [Source:HGNC Symbol;Acc:HGNC:6839]	ENSGALT00010027067	GO:0000902 (cell morphogenesis), GO:0007275 (multicellular organism development), GO:0007399 (nervous system development), GO:0007417 (central nervous system development), GO:0008150 (biological_process), GO:0009653 (anatomical structure morphogenesis), GO:0009987 (cellular process), GO:0016043 (cellular component organization), GO:0016358 (dendrite development), GO:0021953 (central nervous syste…
ITGB8	7.03e-08	4.96	14.7	0.81	3.47	ENSGALG00010003791	protein_coding	integrin subunit beta 8 [Source:HGNC Symbol;Acc:HGNC:6163]	ENSGALT00010008789	GO:0001501 (skeletal system development), GO:0001525 (angiogenesis), GO:0001568 (blood vessel development), GO:0001570 (vasculogenesis), GO:0001573 (ganglioside metabolic process), GO:0001773 (myeloid dendritic cell activation), GO:0001775 (cell activation), GO:0001944 (vasculature development), GO:0002274 (myeloid leukocyte activation), GO:0002376 (immune system process), GO:0002521 (leukocyte d…
BEAN1	6.11e-19	5.14	22.84	1.09	3.28	ENSGALG00010007243	protein_coding	brain expressed associated with NEDD4 1 [Source:NCBI gene (formerly Entrezgene);Acc:415796]	ENSGALT00010017301
IL1RL1	7.96e-06	4.71	12.62	0.75	2.71	ENSGALG00010013797	protein_coding	interleukin 1 receptor like 1 [Source:NCBI gene (formerly Entrezgene);Acc:374136]	ENSGALT00010033183	GO:0001775 (cell activation), GO:0001816 (cytokine production), GO:0001817 (regulation of cytokine production), GO:0001818 (negative regulation of cytokine production), GO:0001819 (positive regulation of cytokine production), GO:0002250 (adaptive immune response), GO:0002274 (myeloid leukocyte activation), GO:0002376 (immune system process), GO:0002460 (adaptive immune response based on somatic r…
ENSGALG00010011498	0.00559694	2.54	10.22	1.95	2.67	ENSGALG00010011498	protein_coding		ENSGALT00010027529
REEP2	3.13e-06	1.85	18.69	6.51	2.55	ENSGALG00010014214	protein_coding	receptor accessory protein 2 [Source:HGNC Symbol;Acc:HGNC:17975]	ENSGALT00010034252	GO:0003008 (system process), GO:0006810 (transport), GO:0006886 (intracellular protein transport), GO:0006996 (organelle organization), GO:0007029 (endoplasmic reticulum organization), GO:0007600 (sensory perception), GO:0007606 (sensory perception of chemical stimulus), GO:0008104 (protein localization), GO:0008150 (biological_process), GO:0009987 (cellular process), GO:0010256 (endomembrane sys…
SNX24	6.0199999999999995e-28	3.82	29.55	3.2	2.45	ENSGALG00010001400	protein_coding	sorting nexin 24 [Source:NCBI gene (formerly Entrezgene);Acc:426798]	ENSGALT00010003226
IL18RAP	2.5e-24	4.33	26.68	2.06	2.35	ENSGALG00010013857	protein_coding	interleukin 18 receptor accessory protein [Source:HGNC Symbol;Acc:HGNC:5989]	ENSGALT00010033250	GO:0001775 (cell activation), GO:0001906 (cell killing), GO:0001909 (leukocyte mediated cytotoxicity), GO:0001910 (regulation of leukocyte mediated cytotoxicity), GO:0001912 (positive regulation of leukocyte mediated cytotoxicity), GO:0002228 (natural killer cell mediated immunity), GO:0002252 (immune effector process), GO:0002274 (myeloid leukocyte activation), GO:0002376 (immune system process)…
DGKI	1.9599999999999998e-48	4.87	37.22	2.52	2.34	ENSGALG00010013757	protein_coding	diacylglycerol kinase iota [Source:HGNC Symbol;Acc:HGNC:2855]	ENSGALT00010033047	GO:0003008 (system process), GO:0006810 (transport), GO:0006836 (neurotransmitter transport), GO:0007154 (cell communication), GO:0007165 (signal transduction), GO:0007166 (cell surface receptor signaling pathway), GO:0007264 (small GTPase-mediated signal transduction), GO:0007265 (Ras protein signal transduction), GO:0007267 (cell-cell signaling), GO:0007268 (chemical synaptic transmission), GO:…
PRDM1	8.22e-17	4.87	21.73	1.25	2.32	ENSGALG00010013292	protein_coding	PR/SET domain 1 [Source:HGNC Symbol;Acc:HGNC:9346]	ENSGALT00010031981	GO:0000122 (negative regulation of transcription by RNA polymerase II), GO:0001568 (blood vessel development), GO:0001654 (eye development), GO:0001701 (in utero embryonic development), GO:0001754 (eye photoreceptor cell differentiation), GO:0001763 (morphogenesis of a branching structure), GO:0001775 (cell activation), GO:0001779 (natural killer cell differentiation), GO:0001822 (kidney developm…
PARD3	2.38e-16	4.42	21.88	1.75	2.3	ENSGALG00010005596	protein_coding	par-3 family cell polarity regulator [Source:NCBI gene (formerly Entrezgene);Acc:420468]	ENSGALT00010013422	GO:0007163 (establishment or maintenance of cell polarity), GO:0008150 (biological_process), GO:0009987 (cellular process), GO:0035088 (establishment or maintenance of apical/basal cell polarity), GO:0045197 (establishment or maintenance of epithelial cell apical/basal polarity), GO:0061245 (establishment or maintenance of bipolar cell polarity)
IL2RA	2.5600000000000003e-47	4	38.18	3.91	2.22	ENSGALG00010006175	protein_coding	interleukin 2 receptor subunit alpha [Source:NCBI gene (formerly Entrezgene);Acc:395294]	ENSGALT00010014719	GO:0004911 (interleukin-2 receptor activity), GO:0019976 (interleukin-2 binding), GO:0003674 (molecular_function), GO:0140375 (immune receptor activity), GO:0060089 (molecular transducer activity), GO:0038023 (signaling receptor activity), GO:0019955 (cytokine binding), GO:0019838 (growth factor binding), GO:0005515 (protein binding), GO:0005488 (binding), GO:0004896 (cytokine receptor activity),…
MYZAP	0.0016537	3.44	10.22	1.17	2.17	ENSGALG00010023113	protein_coding	myocardial zonula adherens protein [Source:HGNC Symbol;Acc:HGNC:43444]	ENSGALT00010056343	GO:0007154 (cell communication), GO:0007165 (signal transduction), GO:0008150 (biological_process), GO:0009987 (cellular process), GO:0023052 (signaling), GO:0035556 (intracellular signal transduction), GO:0050789 (regulation of biological process), GO:0050794 (regulation of cellular process), GO:0050896 (response to stimulus), GO:0051716 (cellular response to stimulus), GO:0065007 (biological re…
TNFRSF4	8.9e-09	3.15	17.57	2.95	1.9	ENSGALG00010021521	protein_coding	TNF receptor superfamily member 4 [Source:NCBI gene (formerly Entrezgene);Acc:101751037]	ENSGALT00010052187	GO:0006950 (response to stress), GO:0006952 (defense response), GO:0006954 (inflammatory response), GO:0008150 (biological_process), GO:0050896 (response to stimulus)
GRB10	4.25e-15	2.86	23.8	4.65	1.84	ENSGALG00010000674	protein_coding	growth factor receptor bound protein 10 [Source:NCBI gene (formerly Entrezgene);Acc:420948]	ENSGALT00010001417	GO:0000165 (MAPK cascade), GO:0001659 (temperature homeostasis), GO:0006793 (phosphorus metabolic process), GO:0006796 (phosphate-containing compound metabolic process), GO:0006810 (transport), GO:0007154 (cell communication), GO:0007165 (signal transduction), GO:0007166 (cell surface receptor signaling pathway), GO:0007167 (enzyme-linked receptor protein signaling pathway), GO:0007169 (cell surf…
PPP2R2C	8.43e-11	3.71	18.37	2.07	1.84	ENSGALG00010011465	protein_coding	protein phosphatase 2 regulatory subunit Bgamma [Source:HGNC Symbol;Acc:HGNC:9306]	ENSGALT00010027442
RAI2	8.64e-42	3.25	37.54	5.35	1.76	ENSGALG00010002365	protein_coding	retinoic acid induced 2 [Source:HGNC Symbol;Acc:HGNC:9835]	ENSGALT00010005380	GO:0008150 (biological_process), GO:0032502 (developmental process), GO:0048513 (animal organ development), GO:0048856 (anatomical structure development)
FAM181A	3.16e-05	2.64	14.06	2.93	1.75	ENSGALG00010016978	protein_coding	family with sequence similarity 181 member A [Source:HGNC Symbol;Acc:HGNC:20491]	ENSGALT00010040997
ZC3H12D	0.00155584	3.14	10.86	1.81	1.74	ENSGALG00010005459	protein_coding	zinc finger CCCH-type containing 12D [Source:HGNC Symbol;Acc:HGNC:21175]	ENSGALT00010013020
RNF144A	4.22e-08	1.75	21.57	7.59	1.67	ENSGALG00010003597	protein_coding	ring finger protein 144A [Source:HGNC Symbol;Acc:HGNC:20457]	ENSGALT00010008356	GO:0000209 (protein polyubiquitination), GO:0006508 (proteolysis), GO:0006511 (ubiquitin-dependent protein catabolic process), GO:0008150 (biological_process), GO:0008152 (metabolic process), GO:0009056 (catabolic process), GO:0009057 (macromolecule catabolic process), GO:0009893 (positive regulation of metabolic process), GO:0009894 (regulation of catabolic process), GO:0009896 (positive regulat…
CCNJL	1.08e-08	2.37	19.01	4.42	1.67	ENSGALG00010009151	protein_coding	cyclin J like [Source:HGNC Symbol;Acc:HGNC:25876]	ENSGALT00010021832
ABHD17B	5.67e-07	1.97	18.69	5.78	1.66	ENSGALG00010014170	protein_coding	cell migration inducing hyaluronidase 2 [Source:HGNC Symbol;Acc:HGNC:11869]	ENSGALT00010034067	GO:0006022 (aminoglycan metabolic process), GO:0006026 (aminoglycan catabolic process), GO:0006027 (glycosaminoglycan catabolic process), GO:0008104 (protein localization), GO:0008150 (biological_process), GO:0008152 (metabolic process), GO:0009056 (catabolic process), GO:0009057 (macromolecule catabolic process), GO:0009987 (cellular process), GO:0016043 (cellular component organization), GO:003…
MAN2B2	0.000257743	1.24	18.05	7.81	1.65	ENSGALG00010011487	protein_coding	mannosidase alpha class 2B member 2 [Source:HGNC Symbol;Acc:HGNC:29623]	ENSGALT00010027519	GO:0005975 (carbohydrate metabolic process), GO:0005996 (monosaccharide metabolic process), GO:0006013 (mannose metabolic process), GO:0008150 (biological_process), GO:0008152 (metabolic process), GO:0009056 (catabolic process), GO:0009311 (oligosaccharide metabolic process), GO:0009313 (oligosaccharide catabolic process), GO:0009987 (cellular process), GO:0016052 (carbohydrate catabolic process)…
CD274	8.32e-06	2.2	15.81	3.98	1.57	ENSGALG00010012871	protein_coding		ENSGALT00010030875	GO:0001775 (cell activation), GO:0002237 (response to molecule of bacterial origin), GO:0002376 (immune system process), GO:0002682 (regulation of immune system process), GO:0002684 (positive regulation of immune system process), GO:0002694 (regulation of leukocyte activation), GO:0002696 (positive regulation of leukocyte activation), GO:0006955 (immune response), GO:0007154 (cell communication),…
CCR2	3.76e-14	3.54	21.09	2.34	1.55	ENSGALG00010017351	protein_coding	C-C motif chemokine receptor 2 [Source:NCBI gene (formerly Entrezgene);Acc:420696]	ENSGALT00010041850	GO:0002376 (immune system process), GO:0002548 (monocyte chemotaxis), GO:0002682 (regulation of immune system process), GO:0002684 (positive regulation of immune system process), GO:0002685 (regulation of leukocyte migration), GO:0002687 (positive regulation of leukocyte migration), GO:0002688 (regulation of leukocyte chemotaxis), GO:0002690 (positive regulation of leukocyte chemotaxis), GO:00069…
PRKCA	5.95e-41	1.49	60.22	31.67	1.49	ENSGALG00010029209	protein_coding	protein kinase C alpha [Source:NCBI gene (formerly Entrezgene);Acc:417430]	ENSGALT00010070591	GO:0000278 (mitotic cell cycle), GO:0001525 (angiogenesis), GO:0001568 (blood vessel development), GO:0001775 (cell activation), GO:0001935 (endothelial cell proliferation), GO:0001936 (regulation of endothelial cell proliferation), GO:0001938 (positive regulation of endothelial cell proliferation), GO:0001944 (vasculature development), GO:0002159 (desmosome assembly), GO:0002237 (response to mol…
ITPR1	9.18e-29	1.66	46.17	21.57	1.48	ENSGALG00010021688	protein_coding	inositol 1,4,5-trisphosphate receptor type 1 [Source:NCBI gene (formerly Entrezgene);Acc:395412]	ENSGALT00010052735	GO:0000902 (cell morphogenesis), GO:0001666 (response to hypoxia), GO:0002790 (peptide secretion), GO:0002791 (regulation of peptide secretion), GO:0002793 (positive regulation of peptide secretion), GO:0003008 (system process), GO:0006810 (transport), GO:0006811 (monoatomic ion transport), GO:0006812 (monoatomic cation transport), GO:0006816 (calcium ion transport), GO:0006873 (intracellular mon…
SAMSN1	6.28e-102	1.93	80.19	42.81	1.47	ENSGALG00010007786	protein_coding	SAM domain, SH3 domain and nuclear localization signals 1 [Source:NCBI gene (formerly Entrezgene);Acc:418470]	ENSGALT00010018551	GO:0001775 (cell activation), GO:0001932 (regulation of protein phosphorylation), GO:0001933 (negative regulation of protein phosphorylation), GO:0002376 (immune system process), GO:0002682 (regulation of immune system process), GO:0002683 (negative regulation of immune system process), GO:0002694 (regulation of leukocyte activation), GO:0002695 (negative regulation of leukocyte activation), GO:0…
HDAC4	3.63e-52	1.8	60.86	29.74	1.46	ENSGALG00010013697	protein_coding	histone deacetylase 4 [Source:NCBI gene (formerly Entrezgene);Acc:374207]	ENSGALT00010032991	GO:0000122 (negative regulation of transcription by RNA polymerase II), GO:0001501 (skeletal system development), GO:0001503 (ossification), GO:0001649 (osteoblast differentiation), GO:0001775 (cell activation), GO:0002076 (osteoblast development), GO:0002376 (immune system process), GO:0002521 (leukocyte differentiation), GO:0003008 (system process), GO:0003012 (muscle system process), GO:000301…
IL6ST	1.84e-44	2.43	43.61	10.73	1.45	ENSGALG00010012930	protein_coding	interleukin 6 signal transducer [Source:NCBI gene (formerly Entrezgene);Acc:395684]	ENSGALT00010031044	GO:0001503 (ossification), GO:0001649 (osteoblast differentiation), GO:0001775 (cell activation), GO:0001932 (regulation of protein phosphorylation), GO:0001934 (positive regulation of protein phosphorylation), GO:0002064 (epithelial cell development), GO:0002065 (columnar/cuboidal epithelial cell differentiation), GO:0002066 (columnar/cuboidal epithelial cell development), GO:0002376 (immune sys…
ABHD17B-1	1.15e-06	1.64	19.97	7.21	1.42
LIMS2	0.00312158	1.94	12.14	3.47	1.41	ENSGALG00010024031	protein_coding	LIM zinc finger domain containing 2 [Source:HGNC Symbol;Acc:HGNC:16084]	ENSGALT00010058544	GO:0001889 (liver development), GO:0006915 (apoptotic process), GO:0007154 (cell communication), GO:0007155 (cell adhesion), GO:0007165 (signal transduction), GO:0007166 (cell surface receptor signaling pathway), GO:0007229 (integrin-mediated signaling pathway), GO:0007275 (multicellular organism development), GO:0008150 (biological_process), GO:0008219 (cell death), GO:0008283 (cell population p…
FAS	1.59e-54	2.84	45.05	8.29	1.4	ENSGALG00010022081	protein_coding	Fas cell surface death receptor [Source:NCBI gene (formerly Entrezgene);Acc:395274]	ENSGALT00010053693	GO:0000165 (MAPK cascade), GO:0001932 (regulation of protein phosphorylation), GO:0001934 (positive regulation of protein phosphorylation), GO:0002376 (immune system process), GO:0006468 (protein phosphorylation), GO:0006793 (phosphorus metabolic process), GO:0006796 (phosphate-containing compound metabolic process), GO:0006915 (apoptotic process), GO:0006950 (response to stress), GO:0006955 (imm…
EPHB6	3.01e-05	3.09	13.1	1.87	1.39	ENSGALG00010023182	protein_coding	EPH receptor A7 [Source:NCBI gene (formerly Entrezgene);Acc:418308]	ENSGALT00010056509	GO:0001775 (cell activation), GO:0001806 (type IV hypersensitivity), GO:0002250 (adaptive immune response), GO:0002252 (immune effector process), GO:0002376 (immune system process), GO:0002437 (inflammatory response to antigenic stimulus), GO:0002438 (acute inflammatory response to antigenic stimulus), GO:0002443 (leukocyte mediated immunity), GO:0002449 (lymphocyte mediated immunity), GO:0002456…
TNFRSF18	1.21e-08	2.57	19.49	5.16	1.38	ENSGALG00010021538	protein_coding	TNF receptor superfamily member 18 [Source:NCBI gene (formerly Entrezgene);Acc:419424]	ENSGALT00010052238	GO:0006915 (apoptotic process), GO:0008150 (biological_process), GO:0008219 (cell death), GO:0009987 (cellular process), GO:0012501 (programmed cell death), GO:0042981 (regulation of apoptotic process), GO:0043066 (negative regulation of apoptotic process), GO:0043067 (regulation of programmed cell death), GO:0043069 (negative regulation of programmed cell death), GO:0048519 (negative regulation …
TNFRSF1B	0.00079983	2.34	12.46	3.02	1.38	ENSGALG00010017489	protein_coding	TNF receptor superfamily member 1B [Source:NCBI gene (formerly Entrezgene);Acc:395083]	ENSGALT00010042264	GO:0001775 (cell activation), GO:0001816 (cytokine production), GO:0001817 (regulation of cytokine production), GO:0002250 (adaptive immune response), GO:0002252 (immune effector process), GO:0002367 (cytokine production involved in immune response), GO:0002369 (T cell cytokine production), GO:0002376 (immune system process), GO:0002440 (production of molecular mediator of immune response), GO:00…
TRAF1	0.00102783	1.98	13.26	3.92	1.37	ENSGALG00010027665	protein_coding	TNF receptor associated factor 1 [Source:HGNC Symbol;Acc:HGNC:12031]	ENSGALT00010067059	GO:0006915 (apoptotic process), GO:0007154 (cell communication), GO:0007165 (signal transduction), GO:0007166 (cell surface receptor signaling pathway), GO:0008150 (biological_process), GO:0008219 (cell death), GO:0009966 (regulation of signal transduction), GO:0009987 (cellular process), GO:0010646 (regulation of cell communication), GO:0012501 (programmed cell death), GO:0023051 (regulation of …
TBC1D4	1.71e-15	3.06	23.32	3.74	1.37	ENSGALG00010000816	protein_coding	TBC1 domain family member 4 [Source:HGNC Symbol;Acc:HGNC:19165]	ENSGALT00010001804	GO:0006810 (transport), GO:0008150 (biological_process), GO:0009719 (response to endogenous stimulus), GO:0009725 (response to hormone), GO:0009987 (cellular process), GO:0016192 (vesicle-mediated transport), GO:0032868 (response to insulin), GO:0032869 (cellular response to insulin stimulus), GO:0032870 (cellular response to hormone stimulus), GO:0042221 (response to chemical), GO:0043434 (respo…
ENSGALG00010007850	0.00272258	1.26	15.34	6.49	1.37	ENSGALG00010007850	protein_coding		ENSGALT00010018674
GLCCI1	7.920000000000001e-43	1.23	75.24	54.95	1.37	ENSGALG00010003982	protein_coding	glucocorticoid induced 1 [Source:NCBI gene (formerly Entrezgene);Acc:420580]	ENSGALT00010009232
IKZF2	2.8899999999999996e-225	4.95	82.27	11.03	1.35	ENSGALG00010011720	protein_coding	IKAROS family zinc finger 2 [Source:NCBI gene (formerly Entrezgene);Acc:395309]	ENSGALT00010028072	GO:0006139 (nucleobase-containing compound metabolic process), GO:0006351 (DNA-templated transcription), GO:0006355 (regulation of DNA-templated transcription), GO:0006468 (protein phosphorylation), GO:0006793 (phosphorus metabolic process), GO:0006796 (phosphate-containing compound metabolic process), GO:0008150 (biological_process), GO:0008152 (metabolic process), GO:0009058 (biosynthetic proce…
SBNO2	2.79e-07	1	28.43	14.94	1.35	ENSGALG00010028001	protein_coding	strawberry notch homolog 2 [Source:HGNC Symbol;Acc:HGNC:29158]	ENSGALT00010067875	GO:0000768 (syncytium formation by plasma membrane fusion), GO:0001503 (ossification), GO:0001775 (cell activation), GO:0002237 (response to molecule of bacterial origin), GO:0002252 (immune effector process), GO:0002263 (cell activation involved in immune response), GO:0002274 (myeloid leukocyte activation), GO:0002275 (myeloid cell activation involved in immune response), GO:0002281 (macrophage…
RABGAP1L-1	1.54e-38	1.14	71.41	47.17	1.34
TTBK1	9.14e-06	1.01	23.32	11.19	1.32	ENSGALG00010018909	protein_coding	tau tubulin kinase 1 [Source:NCBI gene (formerly Entrezgene);Acc:416713]	ENSGALT00010045732	GO:0001774 (microglial cell activation), GO:0001775 (cell activation), GO:0002269 (leukocyte activation involved in inflammatory response), GO:0002274 (myeloid leukocyte activation), GO:0002376 (immune system process), GO:0002682 (regulation of immune system process), GO:0002684 (positive regulation of immune system process), GO:0002694 (regulation of leukocyte activation), GO:0002696 (positive r…
DOCK11	6.07e-17	1.11	44.09	24.18	1.3	ENSGALG00010014641	protein_coding	dedicator of cytokinesis 11 [Source:HGNC Symbol;Acc:HGNC:23483]	ENSGALT00010035200	GO:0007154 (cell communication), GO:0007165 (signal transduction), GO:0007264 (small GTPase-mediated signal transduction), GO:0008150 (biological_process), GO:0009987 (cellular process), GO:0016043 (cellular component organization), GO:0022607 (cellular component assembly), GO:0023052 (signaling), GO:0030030 (cell projection organization), GO:0030031 (cell projection assembly), GO:0031344 (regula…
ZNF831	9.77e-22	1.83	35.62	12.89	1.3	ENSGALG00010016274	protein_coding	zinc finger protein 831 [Source:HGNC Symbol;Acc:HGNC:16167]	ENSGALT00010039106
PPM1F	1.52e-05	1.24	21.73	10.31	1.29	ENSGALG00010024346	protein_coding	protein phosphatase, Mg2+/Mn2+ dependent 1F [Source:HGNC Symbol;Acc:HGNC:19388]	ENSGALT00010059382	GO:0001667 (ameboidal-type cell migration), GO:0001932 (regulation of protein phosphorylation), GO:0001933 (negative regulation of protein phosphorylation), GO:0001952 (regulation of cell-matrix adhesion), GO:0001954 (positive regulation of cell-matrix adhesion), GO:0006139 (nucleobase-containing compound metabolic process), GO:0006351 (DNA-templated transcription), GO:0006355 (regulation of DNA-…
RABGAP1L	1.23e-27	1.02	61.02	37.27	1.29	ENSGALG00010011161	protein_coding	RAB GTPase activating protein 1 like [Source:HGNC Symbol;Acc:HGNC:24663]	ENSGALT00010026697
ATXN1	5e-51	2.7	46.01	11.18	1.29	ENSGALG00010011126	protein_coding	ataxin 1 [Source:HGNC Symbol;Acc:HGNC:10548]	ENSGALT00010026613	GO:0006139 (nucleobase-containing compound metabolic process), GO:0006351 (DNA-templated transcription), GO:0006355 (regulation of DNA-templated transcription), GO:0006810 (transport), GO:0006913 (nucleocytoplasmic transport), GO:0008150 (biological_process), GO:0008152 (metabolic process), GO:0009058 (biosynthetic process), GO:0009059 (macromolecule biosynthetic process), GO:0009889 (regulation …
TNFSF8	5.87e-34	2.03	42.01	13.27	1.29	ENSGALG00010028899	protein_coding	tumor necrosis factor superfamily member 8 [Source:NCBI gene (formerly Entrezgene);Acc:378930]	ENSGALT00010069916	GO:0001775 (cell activation), GO:0002376 (immune system process), GO:0002521 (leukocyte differentiation), GO:0006139 (nucleobase-containing compound metabolic process), GO:0006351 (DNA-templated transcription), GO:0006355 (regulation of DNA-templated transcription), GO:0006357 (regulation of transcription by RNA polymerase II), GO:0006366 (transcription by RNA polymerase II), GO:0006950 (response…
SLC23A2	7.7e-13	1.35	31.47	13.44	1.27	ENSGALG00010020392	protein_coding	solute carrier family 23 member 2 [Source:NCBI gene (formerly Entrezgene);Acc:419520]	ENSGALT00010049293	GO:0005975 (carbohydrate metabolic process), GO:0005996 (monosaccharide metabolic process), GO:0006082 (organic acid metabolic process), GO:0006766 (vitamin metabolic process), GO:0006767 (water-soluble vitamin metabolic process), GO:0006810 (transport), GO:0007517 (muscle organ development), GO:0007519 (skeletal muscle tissue development), GO:0008150 (biological_process), GO:0008152 (metabolic p…
ENSGALG00010029572	0.00138252	1.54	15.34	6.23	1.27	ENSGALG00010029572	protein_coding	TSPO associated protein 1 [Source:HGNC Symbol;Acc:HGNC:16831]	ENSGALT00010071470
ENSGALG00010005239	0.00048712	1.61	14.7	4.86	1.27	ENSGALG00010005239	protein_coding		ENSGALT00010012399
CTBP1	4.6e-117	1.5	93.13	74.23	1.25	ENSGALG00010017665	protein_coding	C-terminal binding protein 1 [Source:NCBI gene (formerly Entrezgene);Acc:422904]	ENSGALT00010042710	GO:0000122 (negative regulation of transcription by RNA polymerase II), GO:0006139 (nucleobase-containing compound metabolic process), GO:0006351 (DNA-templated transcription), GO:0006355 (regulation of DNA-templated transcription), GO:0006357 (regulation of transcription by RNA polymerase II), GO:0006366 (transcription by RNA polymerase II), GO:0006810 (transport), GO:0006897 (endocytosis), GO:0…
BEND7	1.09e-10	1.5	27.96	12.02	1.25	ENSGALG00010005404	protein_coding	BEN domain containing 7 [Source:NCBI gene (formerly Entrezgene);Acc:419037]	ENSGALT00010012853
BCL6	2.18e-15	1.26	39.3	20.34	1.24	ENSGALG00010013635	protein_coding	B-cell CLL/lymphoma 6 [Source:NCBI gene (formerly Entrezgene);Acc:424912]	ENSGALT00010032774	GO:0000018 (regulation of DNA recombination), GO:0000122 (negative regulation of transcription by RNA polymerase II), GO:0000902 (cell morphogenesis), GO:0001558 (regulation of cell growth), GO:0001775 (cell activation), GO:0001816 (cytokine production), GO:0001817 (regulation of cytokine production), GO:0001818 (negative regulation of cytokine production), GO:0001952 (regulation of cell-matrix a…
SERTAD2	3.65e-20	1.24	46.01	24.31	1.24	ENSGALG00010019243	protein_coding	SERTA domain containing 2 [Source:NCBI gene (formerly Entrezgene);Acc:421276]	ENSGALT00010046519	GO:0001558 (regulation of cell growth), GO:0006139 (nucleobase-containing compound metabolic process), GO:0006351 (DNA-templated transcription), GO:0006355 (regulation of DNA-templated transcription), GO:0008150 (biological_process), GO:0008152 (metabolic process), GO:0009058 (biosynthetic process), GO:0009059 (macromolecule biosynthetic process), GO:0009889 (regulation of biosynthetic process), …
TRIM39.2	0.00321506	2.85	10.38	1.76	1.23	ENSGALG00010002768	protein_coding	tripartite motif containing 39.2 [Source:NCBI gene (formerly Entrezgene);Acc:417041]	ENSGALT00010006414
ENSGALG00010017372	5.36e-05	1.57	17.41	6.48	1.22	ENSGALG00010017372	protein_coding		ENSGALT00010041914
PITPNM3	2.61e-05	2.16	14.86	3.5	1.22	ENSGALG00010029289	protein_coding	PITPNM family member 3 [Source:HGNC Symbol;Acc:HGNC:21043]	ENSGALT00010070834	GO:0006810 (transport), GO:0006869 (lipid transport), GO:0008150 (biological_process), GO:0010876 (lipid localization), GO:0015748 (organophosphate ester transport), GO:0015914 (phospholipid transport), GO:0033036 (macromolecule localization), GO:0051179 (localization), GO:0051234 (establishment of localization)
ZNF462	1.39e-27	1.66	42.65	17.03	1.22	ENSGALG00010014265	protein_coding	zinc finger protein 462 [Source:NCBI gene (formerly Entrezgene);Acc:431622]	ENSGALT00010034354	GO:0006139 (nucleobase-containing compound metabolic process), GO:0006325 (chromatin organization), GO:0006351 (DNA-templated transcription), GO:0006355 (regulation of DNA-templated transcription), GO:0006357 (regulation of transcription by RNA polymerase II), GO:0006366 (transcription by RNA polymerase II), GO:0008150 (biological_process), GO:0008152 (metabolic process), GO:0009058 (biosynthetic…
IL18R1	8.56e-104	2.97	62.46	13.06	1.21	ENSGALG00010013836	protein_coding	interleukin 18 receptor 1 [Source:NCBI gene (formerly Entrezgene);Acc:418717]	ENSGALT00010033212	GO:0001659 (temperature homeostasis), GO:0001775 (cell activation), GO:0001816 (cytokine production), GO:0001817 (regulation of cytokine production), GO:0001819 (positive regulation of cytokine production), GO:0002250 (adaptive immune response), GO:0002252 (immune effector process), GO:0002263 (cell activation involved in immune response), GO:0002285 (lymphocyte activation involved in immune resp…
TNFAIP3	2.02e-10	1.71	25.56	9.77	1.19	ENSGALG00010006025	protein_coding	TNF alpha induced protein 3 [Source:HGNC Symbol;Acc:HGNC:11896]	ENSGALT00010014410	GO:0000209 (protein polyubiquitination), GO:0000302 (response to reactive oxygen species), GO:0001775 (cell activation), GO:0001776 (leukocyte homeostasis), GO:0001782 (B cell homeostasis), GO:0001816 (cytokine production), GO:0001817 (regulation of cytokine production), GO:0001818 (negative regulation of cytokine production), GO:0001889 (liver development), GO:0001922 (B-1 B cell homeostasis), G…
EIF2AK3	1.4e-06	1.08	24.92	12	1.18	ENSGALG00010016820	protein_coding	eukaryotic translation initiation factor 2 alpha kinase 3 [Source:HGNC Symbol;Acc:HGNC:3255]	ENSGALT00010040585	GO:0001503 (ossification), GO:0001525 (angiogenesis), GO:0001568 (blood vessel development), GO:0001816 (cytokine production), GO:0001817 (regulation of cytokine production), GO:0001819 (positive regulation of cytokine production), GO:0001944 (vasculature development), GO:0006139 (nucleobase-containing compound metabolic process), GO:0006351 (DNA-templated transcription), GO:0006355 (regulation o…
PDE7A	5.35e-26	1.21	53.35	28.92	1.18	ENSGALG00010004047	protein_coding	phosphodiesterase 7A [Source:HGNC Symbol;Acc:HGNC:8791]	ENSGALT00010009370	GO:0007154 (cell communication), GO:0007165 (signal transduction), GO:0008150 (biological_process), GO:0009987 (cellular process), GO:0019933 (cAMP-mediated signaling), GO:0023052 (signaling), GO:0035556 (intracellular signal transduction), GO:0050789 (regulation of biological process), GO:0050794 (regulation of cellular process), GO:0050896 (response to stimulus), GO:0051716 (cellular response t…
TOX2	4.99e-46	1.16	78.12	55.39	1.17	ENSGALG00010022169	protein_coding	TOX high mobility group box family member 2 [Source:HGNC Symbol;Acc:HGNC:16095]	ENSGALT00010053945	GO:0006139 (nucleobase-containing compound metabolic process), GO:0006351 (DNA-templated transcription), GO:0006355 (regulation of DNA-templated transcription), GO:0006357 (regulation of transcription by RNA polymerase II), GO:0006366 (transcription by RNA polymerase II), GO:0008150 (biological_process), GO:0008152 (metabolic process), GO:0009058 (biosynthetic process), GO:0009059 (macromolecule …
RGS1	2.82e-08	1.04	30.19	15.68	1.17	ENSGALG00010012788	protein_coding	regulator of G protein signaling 1 [Source:HGNC Symbol;Acc:HGNC:9991]	ENSGALT00010030655	GO:0007154 (cell communication), GO:0007165 (signal transduction), GO:0007186 (G protein-coupled receptor signaling pathway), GO:0008150 (biological_process), GO:0009605 (response to external stimulus), GO:0009607 (response to biotic stimulus), GO:0009617 (response to bacterium), GO:0009987 (cellular process), GO:0023052 (signaling), GO:0043207 (response to external biotic stimulus), GO:0044419 (…
ENSGALG00010013297	1.82e-08	1.08	30.51	16.08	1.16	ENSGALG00010013297	protein_coding	FCH and mu domain containing endocytic adaptor 2 [Source:HGNC Symbol;Acc:HGNC:25180]	ENSGALT00010031985
CDK6	2.31e-14	1.17	38.34	19.17	1.16	ENSGALG00010005004	protein_coding	cyclin dependent kinase 6 [Source:NCBI gene (formerly Entrezgene);Acc:420558]	ENSGALT00010011760	GO:0000082 (G1/S transition of mitotic cell cycle), GO:0000086 (G2/M transition of mitotic cell cycle), GO:0000278 (mitotic cell cycle), GO:0001503 (ossification), GO:0001649 (osteoblast differentiation), GO:0001952 (regulation of cell-matrix adhesion), GO:0001954 (positive regulation of cell-matrix adhesion), GO:0002064 (epithelial cell development), GO:0002065 (columnar/cuboidal epithelial cell…
EED	4.44e-12	1.32	31.95	14.77	1.14	ENSGALG00010009092	protein_coding	embryonic ectoderm development [Source:NCBI gene (formerly Entrezgene);Acc:426381]	ENSGALT00010021672
TRAF3IP2	0.00543135	1.82	12.46	4.21	1.13	ENSGALG00010013651	protein_coding		ENSGALT00010032816	GO:0002376 (immune system process), GO:0006955 (immune response), GO:0006959 (humoral immune response), GO:0007154 (cell communication), GO:0007165 (signal transduction), GO:0007249 (canonical NF-kappaB signal transduction), GO:0008150 (biological_process), GO:0009966 (regulation of signal transduction), GO:0009967 (positive regulation of signal transduction), GO:0009987 (cellular process), GO:00…
UST	1.13e-59	2.14	57.99	23.55	1.13	ENSGALG00010005453	protein_coding	uronyl 2-sulfotransferase [Source:HGNC Symbol;Acc:HGNC:17223]	ENSGALT00010013012	GO:0000902 (cell morphogenesis), GO:0007163 (establishment or maintenance of cell polarity), GO:0007275 (multicellular organism development), GO:0007399 (nervous system development), GO:0007409 (axonogenesis), GO:0008150 (biological_process), GO:0009653 (anatomical structure morphogenesis), GO:0009987 (cellular process), GO:0010975 (regulation of neuron projection development), GO:0016043 (cellul…
TTC39C	1.18e-05	1.18	22.36	10.62	1.13	ENSGALG00010005148	protein_coding	tetratricopeptide repeat domain 39C [Source:HGNC Symbol;Acc:HGNC:26595]	ENSGALT00010012121
BATF	2.55e-07	1.97	19.65	6.45	1.12	ENSGALG00010004553	protein_coding	basic leucine zipper ATF-like transcription factor [Source:HGNC Symbol;Acc:HGNC:958]	ENSGALT00010010599	GO:0006139 (nucleobase-containing compound metabolic process), GO:0006351 (DNA-templated transcription), GO:0006355 (regulation of DNA-templated transcription), GO:0006357 (regulation of transcription by RNA polymerase II), GO:0006366 (transcription by RNA polymerase II), GO:0008150 (biological_process), GO:0008152 (metabolic process), GO:0009058 (biosynthetic process), GO:0009059 (macromolecule …
NLRC3	1.94e-12	1.36	31.63	14.24	1.12	ENSGALG00010016676	protein_coding	NLR family CARD domain containing 3 [Source:HGNC Symbol;Acc:HGNC:29889]	ENSGALT00010040236	GO:0001775 (cell activation), GO:0001816 (cytokine production), GO:0001817 (regulation of cytokine production), GO:0001818 (negative regulation of cytokine production), GO:0002218 (activation of innate immune response), GO:0002221 (pattern recognition receptor signaling pathway), GO:0002253 (activation of immune response), GO:0002376 (immune system process), GO:0002682 (regulation of immune syste…
KSR1	1.27e-34	2.54	37.54	8.36	1.11	ENSGALG00010029549	protein_coding	kinase suppressor of ras 1 [Source:HGNC Symbol;Acc:HGNC:6465]	ENSGALT00010071431	GO:0000165 (MAPK cascade), GO:0006468 (protein phosphorylation), GO:0006793 (phosphorus metabolic process), GO:0006796 (phosphate-containing compound metabolic process), GO:0007154 (cell communication), GO:0007165 (signal transduction), GO:0007264 (small GTPase-mediated signal transduction), GO:0007265 (Ras protein signal transduction), GO:0008150 (biological_process), GO:0008152 (metabolic proce…
INPP5D	6.48e-15	1.05	42.97	24.15	1.11	ENSGALG00010022974	protein_coding	inositol polyphosphate-5-phosphatase D [Source:HGNC Symbol;Acc:HGNC:6079]	ENSGALT00010055929	GO:0001775 (cell activation), GO:0001816 (cytokine production), GO:0001817 (regulation of cytokine production), GO:0001818 (negative regulation of cytokine production), GO:0001894 (tissue homeostasis), GO:0002250 (adaptive immune response), GO:0002252 (immune effector process), GO:0002262 (myeloid cell homeostasis), GO:0002376 (immune system process), GO:0002443 (leukocyte mediated immunity), GO:…
CYTH1	1.48e-07	1.07	29.23	15.68	1.11	ENSGALG00010029284	protein_coding	cytohesin 1 [Source:NCBI gene (formerly Entrezgene);Acc:422085]	ENSGALT00010070820	GO:0007154 (cell communication), GO:0007155 (cell adhesion), GO:0007165 (signal transduction), GO:0007264 (small GTPase-mediated signal transduction), GO:0008150 (biological_process), GO:0009966 (regulation of signal transduction), GO:0009987 (cellular process), GO:0010646 (regulation of cell communication), GO:0023051 (regulation of signaling), GO:0023052 (signaling), GO:0030155 (regulation of c…
ARL5A	7.53e-09	1.33	27	12.55	1.11	ENSGALG00010010205	protein_coding	ADP ribosylation factor like GTPase 5A [Source:HGNC Symbol;Acc:HGNC:696]	ENSGALT00010024280	GO:0008104 (protein localization), GO:0008150 (biological_process), GO:0009987 (cellular process), GO:0033036 (macromolecule localization), GO:0033365 (protein localization to organelle), GO:0034067 (protein localization to Golgi apparatus), GO:0051179 (localization), GO:0051641 (cellular localization), GO:0051668 (localization within membrane), GO:0070727 (cellular macromolecule localization), G…
FCHO2	2.95e-06	1.02	26.84	14.42	1.11	ENSGALG00010012110	protein_coding	FCH and mu domain containing endocytic adaptor 2 [Source:HGNC Symbol;Acc:HGNC:25180]	ENSGALT00010029030
SESN3	3.0199999999999998e-30	1.03	71.09	51.48	1.1	ENSGALG00010008386	protein_coding	sestrin 3 [Source:HGNC Symbol;Acc:HGNC:23060]	ENSGALT00010020076	GO:0000302 (response to reactive oxygen species), GO:0001101 (response to acid chemical), GO:0006950 (response to stress), GO:0006979 (response to oxidative stress), GO:0007154 (cell communication), GO:0007165 (signal transduction), GO:0007166 (cell surface receptor signaling pathway), GO:0007167 (enzyme-linked receptor protein signaling pathway), GO:0007169 (cell surface receptor protein tyrosin…
PDCD4	2.12e-07	1.1	29.55	16.58	1.09	ENSGALG00010018265	protein_coding	programmed cell death 4 [Source:NCBI gene (formerly Entrezgene);Acc:374191]	ENSGALT00010044106	GO:0001816 (cytokine production), GO:0001817 (regulation of cytokine production), GO:0001818 (negative regulation of cytokine production), GO:0001944 (vasculature development), GO:0002237 (response to molecule of bacterial origin), GO:0002532 (production of molecular mediator involved in inflammatory response), GO:0002534 (cytokine production involved in inflammatory response), GO:0006139 (nucleo…
ITGB1	5.13e-33	1.02	73.16	53.72	1.09	ENSGALG00010005632	protein_coding	integrin subunit beta 1 [Source:NCBI gene (formerly Entrezgene);Acc:374058]	ENSGALT00010013490	GO:0000082 (G1/S transition of mitotic cell cycle), GO:0000132 (establishment of mitotic spindle orientation), GO:0000226 (microtubule cytoskeleton organization), GO:0000278 (mitotic cell cycle), GO:0000902 (cell morphogenesis), GO:0001504 (neurotransmitter uptake), GO:0001525 (angiogenesis), GO:0001568 (blood vessel development), GO:0001667 (ameboidal-type cell migration), GO:0001701 (in utero e…
PRR5L	4.54e-12	2.88	20.77	3.5	1.09	ENSGALG00010025190	protein_coding	proline rich 5 like [Source:HGNC Symbol;Acc:HGNC:25878]	ENSGALT00010061456	GO:0001667 (ameboidal-type cell migration), GO:0001932 (regulation of protein phosphorylation), GO:0001933 (negative regulation of protein phosphorylation), GO:0001934 (positive regulation of protein phosphorylation), GO:0006139 (nucleobase-containing compound metabolic process), GO:0006401 (RNA catabolic process), GO:0006402 (mRNA catabolic process), GO:0006468 (protein phosphorylation), GO:0006…
MAML2	7.410000000000001e-32	1.64	48.24	21.21	1.08	ENSGALG00010008267	protein_coding	mastermind like transcriptional coactivator 2 [Source:HGNC Symbol;Acc:HGNC:16259]	ENSGALT00010019773	GO:0006139 (nucleobase-containing compound metabolic process), GO:0006351 (DNA-templated transcription), GO:0006355 (regulation of DNA-templated transcription), GO:0006357 (regulation of transcription by RNA polymerase II), GO:0006366 (transcription by RNA polymerase II), GO:0007154 (cell communication), GO:0007165 (signal transduction), GO:0007166 (cell surface receptor signaling pathway), GO:00…
CMIP	4.8800000000000005e-73	1.66	75.72	44.18	1.08	ENSGALG00010007374	protein_coding	c-Maf inducing protein [Source:HGNC Symbol;Acc:HGNC:24319]	ENSGALT00010017570	GO:0001701 (in utero embryonic development), GO:0007275 (multicellular organism development), GO:0008150 (biological_process), GO:0009790 (embryo development), GO:0009792 (embryo development ending in birth or egg hatching), GO:0032501 (multicellular organismal process), GO:0032502 (developmental process), GO:0043009 (chordate embryonic development), GO:0048856 (anatomical structure development)
VMP1	2.11e-17	1.1	45.53	25.3	1.08	ENSGALG00010029274	protein_coding	vacuole membrane protein 1 [Source:HGNC Symbol;Acc:HGNC:29559]	ENSGALT00010070789	GO:0000045 (autophagosome assembly), GO:0006810 (transport), GO:0006914 (autophagy), GO:0006996 (organelle organization), GO:0007033 (vacuole organization), GO:0007155 (cell adhesion), GO:0007275 (multicellular organism development), GO:0007565 (female pregnancy), GO:0007566 (embryo implantation), GO:0008104 (protein localization), GO:0008150 (biological_process), GO:0008152 (metabolic process), …
MAF	2.19e-92	2.4	66.61	21.58	1.07	ENSGALG00010007800	protein_coding	MAF bZIP transcription factor [Source:NCBI gene (formerly Entrezgene);Acc:693248]	ENSGALT00010018582	GO:0000122 (negative regulation of transcription by RNA polymerase II), GO:0001501 (skeletal system development), GO:0001654 (eye development), GO:0002062 (chondrocyte differentiation), GO:0002088 (lens development in camera-type eye), GO:0006139 (nucleobase-containing compound metabolic process), GO:0006351 (DNA-templated transcription), GO:0006355 (regulation of DNA-templated transcription), GO…
ICOS	2.7e-42	1.94	49.2	18.34	1.07	ENSGALG00010021971	protein_coding	inducible T-cell costimulator [Source:NCBI gene (formerly Entrezgene);Acc:424105]	ENSGALT00010053432	GO:0001775 (cell activation), GO:0002376 (immune system process), GO:0002682 (regulation of immune system process), GO:0002684 (positive regulation of immune system process), GO:0002694 (regulation of leukocyte activation), GO:0002696 (positive regulation of leukocyte activation), GO:0007155 (cell adhesion), GO:0007159 (leukocyte cell-cell adhesion), GO:0008150 (biological_process), GO:0009987 (c…
ENSGALG00010019270	5.22e-14	1.32	35.3	17.37	1.06	ENSGALG00010019270	protein_coding		ENSGALT00010046595
TAGAP	2.72e-10	1.05	35.46	19.91	1.06	ENSGALG00010005558	protein_coding	T cell activation RhoGTPase activating protein [Source:HGNC Symbol;Acc:HGNC:15669]	ENSGALT00010013301	GO:0007154 (cell communication), GO:0007165 (signal transduction), GO:0008150 (biological_process), GO:0009987 (cellular process), GO:0023052 (signaling), GO:0050789 (regulation of biological process), GO:0050794 (regulation of cellular process), GO:0050896 (response to stimulus), GO:0051716 (cellular response to stimulus), GO:0065007 (biological regulation)
DDIT4	2.46e-07	1.73	20.77	7.51	1.06	ENSGALG00010021509	protein_coding	DNA damage inducible transcript 4 [Source:HGNC Symbol;Acc:HGNC:24944]	ENSGALT00010052162	GO:0001666 (response to hypoxia), GO:0005975 (carbohydrate metabolic process), GO:0006082 (organic acid metabolic process), GO:0006090 (pyruvate metabolic process), GO:0006091 (generation of precursor metabolites and energy), GO:0006096 (glycolytic process), GO:0006109 (regulation of carbohydrate metabolic process), GO:0006110 (regulation of glycolytic process), GO:0006139 (nucleobase-containing …
NAB1	3.17e-11	1.79	24.92	8.27	1.05	ENSGALG00010012758	protein_coding	NGFI-A binding protein 1 [Source:NCBI gene (formerly Entrezgene);Acc:374126]	ENSGALT00010030550	GO:0001501 (skeletal system development), GO:0001503 (ossification), GO:0001958 (endochondral ossification), GO:0006139 (nucleobase-containing compound metabolic process), GO:0006351 (DNA-templated transcription), GO:0006355 (regulation of DNA-templated transcription), GO:0007272 (ensheathment of neurons), GO:0007275 (multicellular organism development), GO:0007399 (nervous system development), G…
MGAT5B	4.22e-19	2.88	26.2	4.43	1.05	ENSGALG00010029366	protein_coding	alpha-1,6-mannosylglycoprotein 6-beta-N-acetylglucosaminyltransferase B [Source:HGNC Symbol;Acc:HGNC:24140]	ENSGALT00010071015	GO:0006486 (protein glycosylation), GO:0006487 (protein N-linked glycosylation), GO:0006493 (protein O-linked glycosylation), GO:0008150 (biological_process), GO:0008152 (metabolic process), GO:0009058 (biosynthetic process), GO:0009059 (macromolecule biosynthetic process), GO:0009100 (glycoprotein metabolic process), GO:0009101 (glycoprotein biosynthetic process), GO:0009987 (cellular process), …
PRKAG2	1.2099999999999999e-30	1.77	44.09	17.73	1.04	ENSGALG00010027135	protein_coding	protein kinase AMP-activated non-catalytic subunit gamma 2 [Source:NCBI gene (formerly Entrezgene);Acc:420435]	ENSGALT00010065795	GO:0001932 (regulation of protein phosphorylation), GO:0001934 (positive regulation of protein phosphorylation), GO:0005975 (carbohydrate metabolic process), GO:0005976 (polysaccharide metabolic process), GO:0005977 (glycogen metabolic process), GO:0006082 (organic acid metabolic process), GO:0006090 (pyruvate metabolic process), GO:0006091 (generation of precursor metabolites and energy), GO:000…
ARHGAP25	7.2e-05	1.21	20.77	9.98	1.04	ENSGALG00010020323	protein_coding	Rho GTPase activating protein 25 [Source:NCBI gene (formerly Entrezgene);Acc:419516]	ENSGALT00010049075	GO:0006810 (transport), GO:0006897 (endocytosis), GO:0006909 (phagocytosis), GO:0006911 (phagocytosis, engulfment), GO:0006996 (organelle organization), GO:0007010 (cytoskeleton organization), GO:0007015 (actin filament organization), GO:0007154 (cell communication), GO:0007165 (signal transduction), GO:0007264 (small GTPase-mediated signal transduction), GO:0008150 (biological_process), GO:00099…
SH2D1A	5.6500000000000006e-58	1.96	61.02	29.1	1.04	ENSGALG00010013213	protein_coding	SH2 domain containing 1A [Source:HGNC Symbol;Acc:HGNC:10820]	ENSGALT00010031725	GO:0001906 (cell killing), GO:0001909 (leukocyte mediated cytotoxicity), GO:0001910 (regulation of leukocyte mediated cytotoxicity), GO:0001912 (positive regulation of leukocyte mediated cytotoxicity), GO:0002228 (natural killer cell mediated immunity), GO:0002250 (adaptive immune response), GO:0002252 (immune effector process), GO:0002253 (activation of immune response), GO:0002376 (immune syste…
BIRC2	0.000378191	1.57	17.25	7.5	1.04	ENSGALG00010007658	protein_coding	baculoviral IAP repeat containing 2 [Source:NCBI gene (formerly Entrezgene);Acc:374012]	ENSGALT00010018248	GO:0006915 (apoptotic process), GO:0008150 (biological_process), GO:0008219 (cell death), GO:0009987 (cellular process), GO:0012501 (programmed cell death), GO:0042981 (regulation of apoptotic process), GO:0043067 (regulation of programmed cell death), GO:0050789 (regulation of biological process), GO:0050794 (regulation of cellular process), GO:0065007 (biological regulation)
ATP8A1	0.000446321	1.05	21.09	11.25	1.02	ENSGALG00010014393	protein_coding	ATPase phospholipid transporting 8A1 [Source:HGNC Symbol;Acc:HGNC:13531]	ENSGALT00010034661	GO:0003008 (system process), GO:0006810 (transport), GO:0006869 (lipid transport), GO:0007610 (behavior), GO:0007611 (learning or memory), GO:0007612 (learning), GO:0008150 (biological_process), GO:0009987 (cellular process), GO:0010876 (lipid localization), GO:0015748 (organophosphate ester transport), GO:0015914 (phospholipid transport), GO:0015917 (aminophospholipid transport), GO:0016043 (cel…
CAB39	2.99e-07	1.02	28.27	14.75	1.01	ENSGALG00010024970	protein_coding	calcium binding protein 39 [Source:HGNC Symbol;Acc:HGNC:20292]	ENSGALT00010060975	GO:0001932 (regulation of protein phosphorylation), GO:0001934 (positive regulation of protein phosphorylation), GO:0006468 (protein phosphorylation), GO:0006793 (phosphorus metabolic process), GO:0006796 (phosphate-containing compound metabolic process), GO:0007154 (cell communication), GO:0007165 (signal transduction), GO:0008150 (biological_process), GO:0008152 (metabolic process), GO:0009893 …
TMSB4X	1.77e-111	2.04	81.31	33.73	0	ENSGALG00010002566	protein_coding	thymosin beta 4, X-linked [Source:NCBI gene (formerly Entrezgene);Acc:408047]	ENSGALT00010005877	GO:0006996 (organelle organization), GO:0007010 (cytoskeleton organization), GO:0007015 (actin filament organization), GO:0008150 (biological_process), GO:0009987 (cellular process), GO:0016043 (cellular component organization), GO:0030029 (actin filament-based process), GO:0030036 (actin cytoskeleton organization), GO:0071840 (cellular component organization or biogenesis), GO:0097435 (supramole…
NAV3	8.47e-99	3.38	59.42	11.75	0	ENSGALG00010013648	protein_coding	neuron navigator 3 [Source:NCBI gene (formerly Entrezgene);Acc:417869]	ENSGALT00010032837	GO:0000226 (microtubule cytoskeleton organization), GO:0001816 (cytokine production), GO:0001817 (regulation of cytokine production), GO:0001818 (negative regulation of cytokine production), GO:0006996 (organelle organization), GO:0007010 (cytoskeleton organization), GO:0007017 (microtubule-based process), GO:0007019 (microtubule depolymerization), GO:0007026 (negative regulation of microtubule d…
ACTB	1.41e-74	1.66	72.68	33.89	0	ENSGALG00010021232	protein_coding	actin, beta [Source:NCBI gene (formerly Entrezgene);Acc:396526]	ENSGALT00010051464	GO:0000018 (regulation of DNA recombination), GO:0000724 (double-strand break repair via homologous recombination), GO:0000725 (recombinational repair), GO:0001738 (morphogenesis of a polarized epithelium), GO:0002009 (morphogenesis of an epithelium), GO:0006139 (nucleobase-containing compound metabolic process), GO:0006259 (DNA metabolic process), GO:0006281 (DNA repair), GO:0006282 (regulation …
ENSGALG00010027362	1.46e-60	1.84	56.07	14.55	0	ENSGALG00010027362	protein_coding	ribosomal protein S27 [Source:HGNC Symbol;Acc:HGNC:10416]	ENSGALT00010066330
ENSGALG00010002366	1.48e-54	2.53	47.44	11.17	0	ENSGALG00010002366	protein_coding		ENSGALT00010005392
PHACTR2	3.07e-53	1.69	62.62	30.64	0	ENSGALG00010005618	protein_coding	phosphatase and actin regulator 2 [Source:HGNC Symbol;Acc:HGNC:20956]	ENSGALT00010013442
ABTB3	1.35e-49	3.77	39.78	4.71	0	ENSGALG00010015635	protein_coding	BTB domain containing 11 [Source:HGNC Symbol;Acc:HGNC:23844]	ENSGALT00010037647	GO:0007154 (cell communication), GO:0007267 (cell-cell signaling), GO:0007268 (chemical synaptic transmission), GO:0007610 (behavior), GO:0008150 (biological_process), GO:0009987 (cellular process), GO:0023052 (signaling), GO:0031647 (regulation of protein stability), GO:0032501 (multicellular organismal process), GO:0035249 (synaptic transmission, glutamatergic), GO:0035640 (exploration behavior…
EEF2	9.77e-49	1.77	52.56	17.03	0	ENSGALG00010027732	protein_coding	eukaryotic translation elongation factor 2 [Source:NCBI gene (formerly Entrezgene);Acc:396325]	ENSGALT00010067230	GO:0002244 (hematopoietic progenitor cell differentiation), GO:0006412 (translation), GO:0006414 (translational elongation), GO:0006417 (regulation of translation), GO:0008150 (biological_process), GO:0008152 (metabolic process), GO:0009058 (biosynthetic process), GO:0009059 (macromolecule biosynthetic process), GO:0009889 (regulation of biosynthetic process), GO:0009891 (positive regulation of b…
ACTG1-1	1.87e-46	1.09	77.8	51.12	0
YBX1	4.9e-46	2.01	45.85	10.7	0	ENSGALG00010017625	protein_coding	Y-box binding protein 1 [Source:NCBI gene (formerly Entrezgene);Acc:386575]	ENSGALT00010042591	GO:0000122 (negative regulation of transcription by RNA polymerase II), GO:0000288 (nuclear-transcribed mRNA catabolic process, deadenylation-dependent decay), GO:0000956 (nuclear-transcribed mRNA catabolic process), GO:0001701 (in utero embryonic development), GO:0002181 (cytoplasmic translation), GO:0006139 (nucleobase-containing compound metabolic process), GO:0006351 (DNA-templated transcript…
ENSGALG00010029736	3.19e-45	1.17	71.41	41.16	0	ENSGALG00010029736	protein_coding	ubiquitin B [Source:HGNC Symbol;Acc:HGNC:12463]	ENSGALT00010071936
PNRC1	1.36e-44	1.21	67.89	39.75	0	ENSGALG00010003437	protein_coding	proline rich nuclear receptor coactivator 1 [Source:NCBI gene (formerly Entrezgene);Acc:421817]	ENSGALT00010007981
PABPC1	3.54e-42	1.31	62.46	31.25	0	ENSGALG00010011414	protein_coding	poly(A) binding protein cytoplasmic 1 [Source:NCBI gene (formerly Entrezgene);Acc:430997]	ENSGALT00010027294
HDAC9	2.79e-40	2.07	46.65	15.17	0	ENSGALG00010003764	protein_coding	histone deacetylase 9 [Source:NCBI gene (formerly Entrezgene);Acc:420599]	ENSGALT00010008725	GO:0000122 (negative regulation of transcription by RNA polymerase II), GO:0001525 (angiogenesis), GO:0001568 (blood vessel development), GO:0001816 (cytokine production), GO:0001817 (regulation of cytokine production), GO:0001818 (negative regulation of cytokine production), GO:0001944 (vasculature development), GO:0002040 (sprouting angiogenesis), GO:0002042 (cell migration involved in sproutin…
PTMA	9.98e-40	1.04	71.73	40.14	0	ENSGALG00010015670	protein_coding		ENSGALT00010037722	GO:0006139 (nucleobase-containing compound metabolic process), GO:0006351 (DNA-templated transcription), GO:0006355 (regulation of DNA-templated transcription), GO:0006357 (regulation of transcription by RNA polymerase II), GO:0006366 (transcription by RNA polymerase II), GO:0006915 (apoptotic process), GO:0008150 (biological_process), GO:0008152 (metabolic process), GO:0008219 (cell death), GO:0…
EEF1A1	6.74e-39	1.39	50.32	16.85	0	ENSGALG00010001525	protein_coding	eukaryotic translation elongation factor 1 alpha 1 [Source:NCBI gene (formerly Entrezgene);Acc:373963]	ENSGALT00010003523	GO:0006412 (translation), GO:0006414 (translational elongation), GO:0008150 (biological_process), GO:0008152 (metabolic process), GO:0009058 (biosynthetic process), GO:0009059 (macromolecule biosynthetic process), GO:0009719 (response to endogenous stimulus), GO:0009987 (cellular process), GO:0010467 (gene expression), GO:0016032 (viral process), GO:0019058 (viral life cycle), GO:0019079 (viral g…
RORA	2.4e-38	1.32	74.92	58.37	0	ENSGALG00010024646	protein_coding	RAR related orphan receptor A [Source:NCBI gene (formerly Entrezgene);Acc:415377]	ENSGALT00010060175	GO:0001525 (angiogenesis), GO:0001568 (blood vessel development), GO:0001666 (response to hypoxia), GO:0001775 (cell activation), GO:0001816 (cytokine production), GO:0001817 (regulation of cytokine production), GO:0001819 (positive regulation of cytokine production), GO:0001944 (vasculature development), GO:0002250 (adaptive immune response), GO:0002252 (immune effector process), GO:0002263 (cel…
UBA52	3.9899999999999996e-38	1.92	41.85	9.45	0	ENSGALG00010027131	protein_coding	ubiquitin A-52 residue ribosomal protein fusion product 1 [Source:NCBI gene (formerly Entrezgene);Acc:395958]	ENSGALT00010065771	GO:0006412 (translation), GO:0008150 (biological_process), GO:0008152 (metabolic process), GO:0009058 (biosynthetic process), GO:0009059 (macromolecule biosynthetic process), GO:0009987 (cellular process), GO:0010467 (gene expression), GO:0019538 (protein metabolic process), GO:0043170 (macromolecule metabolic process), GO:0044238 (primary metabolic process)
RACK1	7.469999999999999e-34	1.67	42.97	12.36	0	ENSGALG00010002855	protein_coding	receptor for activated C kinase 1 [Source:NCBI gene (formerly Entrezgene);Acc:417044]	ENSGALT00010006604	GO:0000302 (response to reactive oxygen species), GO:0001558 (regulation of cell growth), GO:0001678 (intracellular glucose homeostasis), GO:0001932 (regulation of protein phosphorylation), GO:0001933 (negative regulation of protein phosphorylation), GO:0001934 (positive regulation of protein phosphorylation), GO:0003254 (regulation of membrane depolarization), GO:0006412 (translation), GO:000641…
EEF1G	5.42e-33	1.19	59.11	31.11	0	ENSGALG00010000718	protein_coding	eukaryotic translation elongation factor 1 gamma [Source:HGNC Symbol;Acc:HGNC:3213]	ENSGALT00010001535	GO:0006412 (translation), GO:0006414 (translational elongation), GO:0008150 (biological_process), GO:0008152 (metabolic process), GO:0009058 (biosynthetic process), GO:0009059 (macromolecule biosynthetic process), GO:0009605 (response to external stimulus), GO:0009607 (response to biotic stimulus), GO:0009615 (response to virus), GO:0009987 (cellular process), GO:0010467 (gene expression), GO:001…
EZH2	2.59e-32	1.2	60.38	33.49	0	ENSGALG00010008330	protein_coding	enhancer of zeste 2 polycomb repressive complex 2 subunit [Source:HGNC Symbol;Acc:HGNC:3527]	ENSGALT00010019926	GO:0000082 (G1/S transition of mitotic cell cycle), GO:0000122 (negative regulation of transcription by RNA polymerase II), GO:0000278 (mitotic cell cycle), GO:0000302 (response to reactive oxygen species), GO:0001775 (cell activation), GO:0001837 (epithelial to mesenchymal transition), GO:0001889 (liver development), GO:0001932 (regulation of protein phosphorylation), GO:0002376 (immune system p…
ENSGALG00010008561	6.91e-32	1.97	38.98	10.12	0	ENSGALG00010008561	protein_coding	eukaryotic translation elongation factor 1 delta [Source:HGNC Symbol;Acc:HGNC:3211]	ENSGALT00010020392
DGKZ	2.2099999999999998e-30	1.61	46.01	19.63	0	ENSGALG00010023196	protein_coding	diacylglycerol kinase zeta [Source:NCBI gene (formerly Entrezgene);Acc:423197]	ENSGALT00010056555	GO:0006629 (lipid metabolic process), GO:0006638 (neutral lipid metabolic process), GO:0006639 (acylglycerol metabolic process), GO:0006644 (phospholipid metabolic process), GO:0006650 (glycerophospholipid metabolic process), GO:0006654 (phosphatidic acid biosynthetic process), GO:0006793 (phosphorus metabolic process), GO:0006796 (phosphate-containing compound metabolic process), GO:0007154 (cel…
ENSGALG00010002289	2.8000000000000002e-30	2.52	35.3	8.16	0	ENSGALG00010002289	protein_coding		ENSGALT00010005183
ESYT1	3.38e-30	1.5	45.37	17.52	0	ENSGALG00010024848	protein_coding	extended synaptotagmin 1 [Source:HGNC Symbol;Acc:HGNC:29534]	ENSGALT00010060670	GO:0006810 (transport), GO:0006869 (lipid transport), GO:0006996 (organelle organization), GO:0007029 (endoplasmic reticulum organization), GO:0008150 (biological_process), GO:0009987 (cellular process), GO:0010256 (endomembrane system organization), GO:0010876 (lipid localization), GO:0016043 (cellular component organization), GO:0022406 (membrane docking), GO:0033036 (macromolecule localization…
FTH1	7.73e-30	2.19	34.98	7.39	0	ENSGALG00010026002	protein_coding	ferritin heavy chain 1 [Source:NCBI gene (formerly Entrezgene);Acc:395970]	ENSGALT00010063415	GO:0000041 (transition metal ion transport), GO:0002376 (immune system process), GO:0006810 (transport), GO:0006811 (monoatomic ion transport), GO:0006812 (monoatomic cation transport), GO:0006826 (iron ion transport), GO:0006873 (intracellular monoatomic ion homeostasis), GO:0006879 (intracellular iron ion homeostasis), GO:0006880 (intracellular sequestering of iron ion), GO:0006955 (immune resp…
SERF2	4.3200000000000005e-27	1.67	40.58	14.74	0	ENSGALG00010000063	protein_coding	small EDRK-rich factor 2 [Source:HGNC Symbol;Acc:HGNC:10757]	ENSGALT00010000100	GO:0008150 (biological_process), GO:0031647 (regulation of protein stability), GO:0031648 (protein destabilization), GO:0065007 (biological regulation), GO:0065008 (regulation of biological quality)
CSK	4.36e-27	1.7	40.42	14.68	0	ENSGALG00010023593	protein_coding	C-terminal Src kinase [Source:NCBI gene (formerly Entrezgene);Acc:396396]	ENSGALT00010057453	GO:0006468 (protein phosphorylation), GO:0006793 (phosphorus metabolic process), GO:0006796 (phosphate-containing compound metabolic process), GO:0006810 (transport), GO:0006892 (post-Golgi vesicle-mediated transport), GO:0006893 (Golgi to plasma membrane transport), GO:0008104 (protein localization), GO:0008150 (biological_process), GO:0008152 (metabolic process), GO:0008283 (cell population pro…
IPCEF1	7.260000000000001e-27	2.83	32.11	6.48	0	ENSGALG00010005277	protein_coding		ENSGALT00010012505
NPM1	1.1800000000000001e-26	1.3	46.65	19.99	0	ENSGALG00010010420	protein_coding	nucleophosmin [Source:NCBI gene (formerly Entrezgene);Acc:396203]	ENSGALT00010024922
DENND5A	1.9999999999999998e-26	1.7	40.1	14.23	0	ENSGALG00010019373	protein_coding	DENN domain containing 5A [Source:HGNC Symbol;Acc:HGNC:19344]	ENSGALT00010046860	GO:0006810 (transport), GO:0008150 (biological_process), GO:0009987 (cellular process), GO:0016192 (vesicle-mediated transport), GO:0016197 (endosomal transport), GO:0016482 (cytosolic transport), GO:0042147 (retrograde transport, endosome to Golgi), GO:0046907 (intracellular transport), GO:0051179 (localization), GO:0051234 (establishment of localization), GO:0051641 (cellular localization), GO:…
GAPDH	5.97e-26	1.89	34.5	8.44	0	ENSGALG00010022038	protein_coding	glyceraldehyde-3-phosphate dehydrogenase [Source:NCBI gene (formerly Entrezgene);Acc:374193]	ENSGALT00010053590	GO:0000226 (microtubule cytoskeleton organization), GO:0000740 (nuclear membrane fusion), GO:0001816 (cytokine production), GO:0001817 (regulation of cytokine production), GO:0001819 (positive regulation of cytokine production), GO:0001906 (cell killing), GO:0002376 (immune system process), GO:0005975 (carbohydrate metabolic process), GO:0005996 (monosaccharide metabolic process), GO:0006006 (glu…
SNTB1	1.89e-25	1.39	49.2	25.88	0	ENSGALG00010009490	protein_coding	syntrophin beta 1 [Source:NCBI gene (formerly Entrezgene);Acc:404774]	ENSGALT00010022661
FAM129A	7.6299999999999995e-25	2.22	34.5	10.29	0	ENSGALG00010011729	protein_coding	family with sequence similarity 129 member A [Source:NCBI gene (formerly Entrezgene);Acc:424451]	ENSGALT00010028062	GO:0001932 (regulation of protein phosphorylation), GO:0001933 (negative regulation of protein phosphorylation), GO:0001934 (positive regulation of protein phosphorylation), GO:0006412 (translation), GO:0006417 (regulation of translation), GO:0006468 (protein phosphorylation), GO:0006793 (phosphorus metabolic process), GO:0006796 (phosphate-containing compound metabolic process), GO:0006950 (resp…
ARPC4	1.04e-24	1.88	35.62	10.62	0	ENSGALG00010021599	protein_coding	actin related protein 2/3 complex subunit 4 [Source:NCBI gene (formerly Entrezgene);Acc:416051]	ENSGALT00010052431	GO:0006996 (organelle organization), GO:0007010 (cytoskeleton organization), GO:0007015 (actin filament organization), GO:0008150 (biological_process), GO:0008154 (actin polymerization or depolymerization), GO:0009987 (cellular process), GO:0016043 (cellular component organization), GO:0022607 (cellular component assembly), GO:0030029 (actin filament-based process), GO:0030036 (actin cytoskeleton…
AHR1A	3.92e-24	1.93	35.14	10.46	0	ENSGALG00010004433	protein_coding	aryl hydrocarbon receptor 1 alpha [Source:NCBI gene (formerly Entrezgene);Acc:373907]	ENSGALT00010010364	GO:0001775 (cell activation), GO:0002237 (response to molecule of bacterial origin), GO:0002250 (adaptive immune response), GO:0002252 (immune effector process), GO:0002347 (response to tumor cell), GO:0002376 (immune system process), GO:0002418 (immune response to tumor cell), GO:0002424 (T cell mediated immune response to tumor cell), GO:0002443 (leukocyte mediated immunity), GO:0002449 (lympho…
PRKCH	2.6199999999999998e-23	1.41	44.09	21.05	0	ENSGALG00010017816	protein_coding	protein kinase C eta [Source:HGNC Symbol;Acc:HGNC:9403]	ENSGALT00010043056	GO:0002253 (activation of immune response), GO:0002376 (immune system process), GO:0002429 (immune response-activating cell surface receptor signaling pathway), GO:0002682 (regulation of immune system process), GO:0002684 (positive regulation of immune system process), GO:0002757 (immune response-activating signaling pathway), GO:0002764 (immune response-regulating signaling pathway), GO:0002768 …
NBEAL2	2.7600000000000002e-22	1.54	39.14	15.76	0	ENSGALG00010025645	protein_coding	neurobeachin like 2 [Source:HGNC Symbol;Acc:HGNC:31928]	ENSGALT00010062614	GO:0000902 (cell morphogenesis), GO:0008150 (biological_process), GO:0009653 (anatomical structure morphogenesis), GO:0009987 (cellular process), GO:0030097 (hemopoiesis), GO:0030099 (myeloid cell differentiation), GO:0030154 (cell differentiation), GO:0030220 (platelet formation), GO:0032502 (developmental process), GO:0036344 (platelet morphogenesis), GO:0048468 (cell development), GO:0048646 (…
SAT1	7.11e-21	1.53	40.1	17.79	0	ENSGALG00010003133	protein_coding	spermidine/spermine N1-acetyltransferase 1 [Source:NCBI gene (formerly Entrezgene);Acc:374006]	ENSGALT00010007306	GO:0001525 (angiogenesis), GO:0001568 (blood vessel development), GO:0001944 (vasculature development), GO:0006576 (biogenic amine metabolic process), GO:0006595 (polyamine metabolic process), GO:0006596 (polyamine biosynthetic process), GO:0006598 (polyamine catabolic process), GO:0007275 (multicellular organism development), GO:0008150 (biological_process), GO:0008152 (metabolic process), GO:00…
RASGEF1A	9.04e-21	2.34	30.51	7.95	0	ENSGALG00010011077	protein_coding	RasGEF domain family member 1A [Source:HGNC Symbol;Acc:HGNC:24246]	ENSGALT00010026535	GO:0007154 (cell communication), GO:0007165 (signal transduction), GO:0007264 (small GTPase-mediated signal transduction), GO:0007265 (Ras protein signal transduction), GO:0008150 (biological_process), GO:0009966 (regulation of signal transduction), GO:0009967 (positive regulation of signal transduction), GO:0009987 (cellular process), GO:0010646 (regulation of cell communication), GO:0010647 (po…
ARPC1B	9.71e-21	1.82	33.07	10.12	0	ENSGALG00010021362	protein_coding	actin related protein 2/3 complex subunit 1B [Source:NCBI gene (formerly Entrezgene);Acc:416490]	ENSGALT00010051761	GO:0006996 (organelle organization), GO:0007010 (cytoskeleton organization), GO:0007015 (actin filament organization), GO:0008150 (biological_process), GO:0009987 (cellular process), GO:0016043 (cellular component organization), GO:0030029 (actin filament-based process), GO:0030036 (actin cytoskeleton organization), GO:0034314 (Arp2/3 complex-mediated actin nucleation), GO:0045010 (actin nucleati…
OSBPL3	1.01e-20	2.11	32.11	9.82	0	ENSGALG00010002404	protein_coding	oxysterol binding protein like 3 [Source:HGNC Symbol;Acc:HGNC:16370]	ENSGALT00010005517
NCL	2.03e-20	1.21	42.49	19.79	0	ENSGALG00010015618	protein_coding	nucleolin [Source:NCBI gene (formerly Entrezgene);Acc:396201]	ENSGALT00010037623	GO:0000375 (RNA splicing, via transesterification reactions), GO:0000377 (RNA splicing, via transesterification reactions with bulged adenosine as nucleophile), GO:0000398 (mRNA splicing, via spliceosome), GO:0006139 (nucleobase-containing compound metabolic process), GO:0006396 (RNA processing), GO:0006397 (mRNA processing), GO:0008150 (biological_process), GO:0008152 (metabolic process), GO:000…
NCOA1	8.25e-20	1.02	51.92	30.89	0	ENSGALG00010010826	protein_coding	nuclear receptor coactivator 1 [Source:NCBI gene (formerly Entrezgene);Acc:422016]	ENSGALT00010025906	GO:0000409 (regulation of transcription by galactose), GO:0000411 (positive regulation of transcription by galactose), GO:0000429 (carbon catabolite regulation of transcription from RNA polymerase II promoter), GO:0000431 (regulation of transcription from RNA polymerase II promoter by galactose), GO:0000435 (positive regulation of transcription from RNA polymerase II promoter by galactose), GO:00…
RHOA	2.23e-19	1.62	34.35	12.34	0	ENSGALG00010027386	protein_coding	ras homolog family member A [Source:NCBI gene (formerly Entrezgene);Acc:395442]	ENSGALT00010066396	GO:0007154 (cell communication), GO:0007165 (signal transduction), GO:0007264 (small GTPase-mediated signal transduction), GO:0008150 (biological_process), GO:0009987 (cellular process), GO:0023052 (signaling), GO:0035556 (intracellular signal transduction), GO:0050789 (regulation of biological process), GO:0050794 (regulation of cellular process), GO:0050896 (response to stimulus), GO:0051716 (c…
PDE4D	2.32e-19	2.11	32.43	11.01	0	ENSGALG00010015196	protein_coding	phosphodiesterase 4D [Source:HGNC Symbol;Acc:HGNC:8783]	ENSGALT00010036633	GO:0001816 (cytokine production), GO:0001817 (regulation of cytokine production), GO:0001819 (positive regulation of cytokine production), GO:0002253 (activation of immune response), GO:0002376 (immune system process), GO:0002429 (immune response-activating cell surface receptor signaling pathway), GO:0002682 (regulation of immune system process), GO:0002684 (positive regulation of immune system …
ZFHX3	6.15e-19	1.41	37.54	15.78	0	ENSGALG00010008321	protein_coding	zinc finger homeobox 3 [Source:NCBI gene (formerly Entrezgene);Acc:395682]	ENSGALT00010019901	GO:0000122 (negative regulation of transcription by RNA polymerase II), GO:0006139 (nucleobase-containing compound metabolic process), GO:0006351 (DNA-templated transcription), GO:0006355 (regulation of DNA-templated transcription), GO:0006357 (regulation of transcription by RNA polymerase II), GO:0006366 (transcription by RNA polymerase II), GO:0008150 (biological_process), GO:0008152 (metabolic…
SH3BGRL3	1.09e-18	1.68	32.91	11.32	0	ENSGALG00010013334	protein_coding	SH3 domain binding glutamate rich protein like 3 [Source:NCBI gene (formerly Entrezgene);Acc:768795]	ENSGALT00010032075	GO:0006996 (organelle organization), GO:0007010 (cytoskeleton organization), GO:0008150 (biological_process), GO:0009987 (cellular process), GO:0016043 (cellular component organization), GO:0071840 (cellular component organization or biogenesis)
CNTRL	4.57e-18	1.01	51.44	32.21	0	ENSGALG00010027672	protein_coding	centriolin [Source:NCBI gene (formerly Entrezgene);Acc:417121]	ENSGALT00010067096	GO:0001568 (blood vessel development), GO:0001822 (kidney development), GO:0001944 (vasculature development), GO:0003006 (developmental process involved in reproduction), GO:0003205 (cardiac chamber development), GO:0003231 (cardiac ventricle development), GO:0003279 (cardiac septum development), GO:0003281 (ventricular septum development), GO:0007275 (multicellular organism development), GO:0007…
NACA	5.26e-18	1.95	29.55	8.39	0	ENSGALG00010025219	protein_coding	nascent polypeptide-associated complex alpha subunit [Source:NCBI gene (formerly Entrezgene);Acc:396544]	ENSGALT00010061528	GO:0008150 (biological_process), GO:0009987 (cellular process), GO:0014812 (muscle cell migration), GO:0016477 (cell migration), GO:0048870 (cell motility), GO:0051451 (myoblast migration)
SMAD3	1.08e-17	2.34	27.48	6.51	0	ENSGALG00010018099	protein_coding	SMAD family member 3 [Source:NCBI gene (formerly Entrezgene);Acc:395132]	ENSGALT00010043776	GO:0000122 (negative regulation of transcription by RNA polymerase II), GO:0000165 (MAPK cascade), GO:0001501 (skeletal system development), GO:0001503 (ossification), GO:0001558 (regulation of cell growth), GO:0001649 (osteoblast differentiation), GO:0001654 (eye development), GO:0001657 (ureteric bud development), GO:0001666 (response to hypoxia), GO:0001701 (in utero embryonic development), GO…
POLD4	4.73e-17	1.41	36.58	16.55	0	ENSGALG00010023262	protein_coding	DNA polymerase delta 4, accessory subunit [Source:HGNC Symbol;Acc:HGNC:14106]	ENSGALT00010056719	GO:0000731 (DNA synthesis involved in DNA repair), GO:0001935 (endothelial cell proliferation), GO:0001936 (regulation of endothelial cell proliferation), GO:0001938 (positive regulation of endothelial cell proliferation), GO:0006139 (nucleobase-containing compound metabolic process), GO:0006259 (DNA metabolic process), GO:0006260 (DNA replication), GO:0006261 (DNA-templated DNA replication), GO:…
CTSC	6.53e-17	2.15	29.39	9.52	0	ENSGALG00010007485	protein_coding	cathepsin C [Source:NCBI gene (formerly Entrezgene);Acc:419014]	ENSGALT00010017850	GO:0001774 (microglial cell activation), GO:0001775 (cell activation), GO:0001906 (cell killing), GO:0001909 (leukocyte mediated cytotoxicity), GO:0001913 (T cell mediated cytotoxicity), GO:0002250 (adaptive immune response), GO:0002252 (immune effector process), GO:0002269 (leukocyte activation involved in inflammatory response), GO:0002274 (myeloid leukocyte activation), GO:0002376 (immune syst…
TPT1	3.12e-16	1.17	30.99	9.38	0	ENSGALG00010003558	protein_coding	tumor protein, translationally-controlled 1 [Source:NCBI gene (formerly Entrezgene);Acc:396363]	ENSGALT00010008288	GO:0006915 (apoptotic process), GO:0006950 (response to stress), GO:0006974 (DNA damage response), GO:0007154 (cell communication), GO:0007165 (signal transduction), GO:0007398 (ectoderm development), GO:0008150 (biological_process), GO:0008219 (cell death), GO:0008630 (intrinsic apoptotic signaling pathway in response to DNA damage), GO:0009605 (response to external stimulus), GO:0009607 (respon…
NME2	6.31e-16	1.49	29.87	9.12	0	ENSGALG00010029223	protein_coding	NME/NM23 nucleoside diphosphate kinase 2 [Source:NCBI gene (formerly Entrezgene);Acc:395916]	ENSGALT00010070621	GO:0006139 (nucleobase-containing compound metabolic process), GO:0006163 (purine nucleotide metabolic process), GO:0006164 (purine nucleotide biosynthetic process), GO:0006183 (GTP biosynthetic process), GO:0006220 (pyrimidine nucleotide metabolic process), GO:0006221 (pyrimidine nucleotide biosynthetic process), GO:0006228 (UTP biosynthetic process), GO:0006241 (CTP biosynthetic process), GO:00…
SESN1	8.28e-16	1.28	39.78	20.68	0	ENSGALG00010014244	protein_coding	sestrin 1 [Source:HGNC Symbol;Acc:HGNC:21595]	ENSGALT00010034299	GO:0000302 (response to reactive oxygen species), GO:0006950 (response to stress), GO:0006979 (response to oxidative stress), GO:0007154 (cell communication), GO:0007165 (signal transduction), GO:0008150 (biological_process), GO:0008152 (metabolic process), GO:0009267 (cellular response to starvation), GO:0009636 (response to toxic substance), GO:0009966 (regulation of signal transduction), GO:00…
ARHGAP30	1.35e-15	1.08	42.33	22.89	0	ENSGALG00010028486	protein_coding	Rho GTPase activating protein 30 [Source:HGNC Symbol;Acc:HGNC:27414]	ENSGALT00010068976	GO:0007154 (cell communication), GO:0007165 (signal transduction), GO:0008150 (biological_process), GO:0009987 (cellular process), GO:0023052 (signaling), GO:0050789 (regulation of biological process), GO:0050794 (regulation of cellular process), GO:0050896 (response to stimulus), GO:0051716 (cellular response to stimulus), GO:0065007 (biological regulation)
PTPRJ	2.92e-15	3.54	22.04	2.6	0	ENSGALG00010024013	protein_coding	protein tyrosine phosphatase, receptor type J [Source:NCBI gene (formerly Entrezgene);Acc:395330]	ENSGALT00010058482	GO:0006470 (protein dephosphorylation), GO:0006793 (phosphorus metabolic process), GO:0006796 (phosphate-containing compound metabolic process), GO:0008150 (biological_process), GO:0008152 (metabolic process), GO:0009987 (cellular process), GO:0016311 (dephosphorylation), GO:0019538 (protein metabolic process), GO:0036211 (protein modification process), GO:0043170 (macromolecule metabolic process…
EEF1B2	6.47e-15	1.34	29.87	9.65	0	ENSGALG00010025974	protein_coding	eukaryotic translation elongation factor 1 beta 2 [Source:NCBI gene (formerly Entrezgene);Acc:395723]	ENSGALT00010063350	GO:0006412 (translation), GO:0006414 (translational elongation), GO:0008150 (biological_process), GO:0008152 (metabolic process), GO:0009058 (biosynthetic process), GO:0009059 (macromolecule biosynthetic process), GO:0009987 (cellular process), GO:0010467 (gene expression), GO:0019538 (protein metabolic process), GO:0043170 (macromolecule metabolic process), GO:0044238 (primary metabolic process)
ATP5L	4.66e-14	2.08	25.4	6.67	0	ENSGALG00010024259	protein_coding		ENSGALT00010059172	GO:0006139 (nucleobase-containing compound metabolic process), GO:0006163 (purine nucleotide metabolic process), GO:0006164 (purine nucleotide biosynthetic process), GO:0006753 (nucleoside phosphate metabolic process), GO:0006754 (ATP biosynthetic process), GO:0006793 (phosphorus metabolic process), GO:0006796 (phosphate-containing compound metabolic process), GO:0006810 (transport), GO:0006811 (…
HEATR5A	1.75e-13	1.16	35.94	17.62	0	ENSGALG00010005578	protein_coding	HEAT repeat containing 5A [Source:HGNC Symbol;Acc:HGNC:20276]	ENSGALT00010013366
ABCA1	9.31e-13	1.71	28.59	11.34	0	ENSGALG00010014122	protein_coding	ATP-binding cassette, sub-family A (ABC1), member 1 [Source:NCBI gene (formerly Entrezgene);Acc:373945]	ENSGALT00010033933	GO:0002237 (response to molecule of bacterial origin), GO:0002790 (peptide secretion), GO:0006066 (alcohol metabolic process), GO:0006629 (lipid metabolic process), GO:0006810 (transport), GO:0006869 (lipid transport), GO:0006897 (endocytosis), GO:0006909 (phagocytosis), GO:0006911 (phagocytosis, engulfment), GO:0006950 (response to stress), GO:0006996 (organelle organization), GO:0007033 (vacuol…
ENSGALG00010003356	9.66e-13	2.63	22.36	4.73	0	ENSGALG00010003356	protein_coding		ENSGALT00010007831
MICAL2	1.17e-12	2.48	22.36	4.6	0	ENSGALG00010022024	protein_coding	microtubule associated monooxygenase, calponin and LIM domain containing 2 [Source:HGNC Symbol;Acc:HGNC:24693]	ENSGALT00010053576
BCR	3.35e-12	1.94	24.76	7.43	0	ENSGALG00010026536	protein_coding	BCR activator of RhoGEF and GTPase [Source:HGNC Symbol;Acc:HGNC:1014]	ENSGALT00010064493	GO:0001775 (cell activation), GO:0001974 (blood vessel remodeling), GO:0002237 (response to molecule of bacterial origin), GO:0002252 (immune effector process), GO:0002263 (cell activation involved in immune response), GO:0002274 (myeloid leukocyte activation), GO:0002275 (myeloid cell activation involved in immune response), GO:0002283 (neutrophil activation involved in immune response), GO:0002…
PLCG2	7.25e-12	2.95	20.29	3.14	0	ENSGALG00010007393	protein_coding	phospholipase C gamma 2 [Source:HGNC Symbol;Acc:HGNC:9066]	ENSGALT00010017633	GO:0000165 (MAPK cascade), GO:0001667 (ameboidal-type cell migration), GO:0001775 (cell activation), GO:0001816 (cytokine production), GO:0001817 (regulation of cytokine production), GO:0001819 (positive regulation of cytokine production), GO:0001878 (response to yeast), GO:0001932 (regulation of protein phosphorylation), GO:0001934 (positive regulation of protein phosphorylation), GO:0002090 (re…
HDAC1	8.27e-12	1.05	38.02	21.66	0	ENSGALG00010017415	protein_coding	histone deacetylase 1 [Source:NCBI gene (formerly Entrezgene);Acc:373961]	ENSGALT00010042088	GO:0000122 (negative regulation of transcription by RNA polymerase II), GO:0001654 (eye development), GO:0006139 (nucleobase-containing compound metabolic process), GO:0006325 (chromatin organization), GO:0006338 (chromatin remodeling), GO:0006346 (DNA methylation-dependent constitutive heterochromatin formation), GO:0006351 (DNA-templated transcription), GO:0006355 (regulation of DNA-templated t…
CREB3L2	1.57e-11	1.74	26.04	9.28	0	ENSGALG00010013690	protein_coding	cAMP responsive element binding protein 3 like 2 [Source:HGNC Symbol;Acc:HGNC:23720]	ENSGALT00010032889	GO:0001501 (skeletal system development), GO:0002062 (chondrocyte differentiation), GO:0006139 (nucleobase-containing compound metabolic process), GO:0006351 (DNA-templated transcription), GO:0006355 (regulation of DNA-templated transcription), GO:0006357 (regulation of transcription by RNA polymerase II), GO:0006366 (transcription by RNA polymerase II), GO:0006810 (transport), GO:0006888 (endopl…
PIK3C2A	2.41e-11	1.13	35.14	18.84	0	ENSGALG00010023209	protein_coding	phosphatidylinositol-4-phosphate 3-kinase catalytic subunit type 2 alpha [Source:HGNC Symbol;Acc:HGNC:8971]	ENSGALT00010056585	GO:0001525 (angiogenesis), GO:0001568 (blood vessel development), GO:0001944 (vasculature development), GO:0002040 (sprouting angiogenesis), GO:0002042 (cell migration involved in sprouting angiogenesis), GO:0006629 (lipid metabolic process), GO:0006644 (phospholipid metabolic process), GO:0006650 (glycerophospholipid metabolic process), GO:0006661 (phosphatidylinositol biosynthetic process), GO:…
H1-10	2.81e-11	1.64	25.4	8.73	0	ENSGALG00010027278	protein_coding	H1.10 linker histone [Source:HGNC Symbol;Acc:HGNC:4722]	ENSGALT00010066137	GO:0000018 (regulation of DNA recombination), GO:0006139 (nucleobase-containing compound metabolic process), GO:0006259 (DNA metabolic process), GO:0006310 (DNA recombination), GO:0006325 (chromatin organization), GO:0006334 (nucleosome assembly), GO:0006338 (chromatin remodeling), GO:0006996 (organelle organization), GO:0008150 (biological_process), GO:0008152 (metabolic process), GO:0009892 (ne…
ITGB2	3.1e-11	1.01	38.66	22.38	0	ENSGALG00010014976	protein_coding	integrin subunit beta 2 [Source:NCBI gene (formerly Entrezgene);Acc:396181]	ENSGALT00010036041
EIF4B	3.53e-11	1.54	27.64	11.36	0	ENSGALG00010024004	protein_coding	eukaryotic translation initiation factor 4B [Source:HGNC Symbol;Acc:HGNC:3285]	ENSGALT00010058461
ENSGALG00010027645	6.44e-11	1.12	33.23	16.85	0	ENSGALG00010027645	protein_coding	signaling lymphocytic activation molecule family member 1 [Source:HGNC Symbol;Acc:HGNC:10903]	ENSGALT00010066998
GPX1	1.99e-10	1.02	33.87	17.9	0	ENSGALG00010027380	protein_coding	glutathione peroxidase 1 [Source:NCBI gene (formerly Entrezgene);Acc:100857115]	ENSGALT00010066386	GO:0000302 (response to reactive oxygen species), GO:0001676 (long-chain fatty acid metabolic process), GO:0001836 (release of cytochrome c from mitochondria), GO:0003008 (system process), GO:0003013 (circulatory system process), GO:0003015 (heart process), GO:0006082 (organic acid metabolic process), GO:0006325 (chromatin organization), GO:0006338 (chromatin remodeling), GO:0006508 (proteolysis)…
TLE3	3.03e-10	1.64	25.24	9.49	0	ENSGALG00010020011	protein_coding	TLE family member 3, transcriptional corepressor [Source:HGNC Symbol;Acc:HGNC:11839]	ENSGALT00010048359	GO:0001659 (temperature homeostasis), GO:0006139 (nucleobase-containing compound metabolic process), GO:0006351 (DNA-templated transcription), GO:0006355 (regulation of DNA-templated transcription), GO:0007154 (cell communication), GO:0007165 (signal transduction), GO:0007166 (cell surface receptor signaling pathway), GO:0008150 (biological_process), GO:0008152 (metabolic process), GO:0009058 (bi…
ARPC3	6.19e-10	1.34	28.12	12.67	0	ENSGALG00010025102	protein_coding	actin related protein 2/3 complex subunit 3 [Source:NCBI gene (formerly Entrezgene);Acc:416837]	ENSGALT00010061243	GO:0006996 (organelle organization), GO:0007010 (cytoskeleton organization), GO:0007015 (actin filament organization), GO:0008064 (regulation of actin polymerization or depolymerization), GO:0008150 (biological_process), GO:0008154 (actin polymerization or depolymerization), GO:0009987 (cellular process), GO:0016043 (cellular component organization), GO:0022607 (cellular component assembly), GO:0…
NUCB2	7.17e-10	1.46	27.32	12.07	0	ENSGALG00010023238	protein_coding	nucleobindin 2 [Source:NCBI gene (formerly Entrezgene);Acc:423071]	ENSGALT00010056721
GRAPL	7.77e-10	1.78	23.64	8.21	0	ENSGALG00010017799	protein_coding	GRB2 related adaptor protein like [Source:NCBI gene (formerly Entrezgene);Acc:416523]	ENSGALT00010043003
ARHGDIB	2.11e-09	1.47	24.76	9.46	0	ENSGALG00010012059	protein_coding	Rho GDP dissociation inhibitor beta [Source:NCBI gene (formerly Entrezgene);Acc:417941]	ENSGALT00010028886	GO:0001667 (ameboidal-type cell migration), GO:0007154 (cell communication), GO:0007165 (signal transduction), GO:0007264 (small GTPase-mediated signal transduction), GO:0007266 (Rho protein signal transduction), GO:0007275 (multicellular organism development), GO:0007565 (female pregnancy), GO:0007566 (embryo implantation), GO:0008150 (biological_process), GO:0009966 (regulation of signal transd…
RAC2	2.68e-09	1.49	24.28	9.08	0	ENSGALG00010014418	protein_coding	ras-related C3 botulinum toxin substrate 2 (rho family, small GTP binding protein Rac2) [Source:NCBI gene (formerly Entrezgene);Acc:418044]	ENSGALT00010034679	GO:0007154 (cell communication), GO:0007165 (signal transduction), GO:0007264 (small GTPase-mediated signal transduction), GO:0008150 (biological_process), GO:0009987 (cellular process), GO:0023052 (signaling), GO:0035556 (intracellular signal transduction), GO:0050789 (regulation of biological process), GO:0050794 (regulation of cellular process), GO:0050896 (response to stimulus), GO:0051716 (c…
ENSGALG00010000817	2.76e-09	1.9	21.41	6.31	0	ENSGALG00010000817	protein_coding		ENSGALT00010001808
HMGN4	3.99e-09	1.53	22.68	7.5	0	ENSGALG00010014512	protein_coding	high mobility group nucleosomal binding domain 4 [Source:NCBI gene (formerly Entrezgene);Acc:768675]	ENSGALT00010034851
FAM126A	5.69e-09	1.42	26.84	12.31	0	ENSGALG00010002046	protein_coding	family with sequence similarity 126 member A [Source:NCBI gene (formerly Entrezgene);Acc:420611]	ENSGALT00010004623	GO:0006629 (lipid metabolic process), GO:0006644 (phospholipid metabolic process), GO:0006650 (glycerophospholipid metabolic process), GO:0006661 (phosphatidylinositol biosynthetic process), GO:0006793 (phosphorus metabolic process), GO:0006796 (phosphate-containing compound metabolic process), GO:0007272 (ensheathment of neurons), GO:0007275 (multicellular organism development), GO:0007399 (nerv…
GNAI3	5.87e-09	1.12	30.03	15.28	0	ENSGALG00010027722	protein_coding	G protein subunit alpha i3 [Source:NCBI gene (formerly Entrezgene);Acc:374097]	ENSGALT00010067204	GO:0006139 (nucleobase-containing compound metabolic process), GO:0006163 (purine nucleotide metabolic process), GO:0006753 (nucleoside phosphate metabolic process), GO:0006793 (phosphorus metabolic process), GO:0006796 (phosphate-containing compound metabolic process), GO:0006914 (autophagy), GO:0007154 (cell communication), GO:0007165 (signal transduction), GO:0007186 (G protein-coupled recepto…
ZAP70	5.96e-09	1.72	23	8.35	0	ENSGALG00010028550	protein_coding	zeta chain of T cell receptor associated protein kinase [Source:NCBI gene (formerly Entrezgene);Acc:420086]	ENSGALT00010069145	GO:0001775 (cell activation), GO:0002253 (activation of immune response), GO:0002376 (immune system process), GO:0002429 (immune response-activating cell surface receptor signaling pathway), GO:0002521 (leukocyte differentiation), GO:0002682 (regulation of immune system process), GO:0002684 (positive regulation of immune system process), GO:0002694 (regulation of leukocyte activation), GO:0002696…
C10H15ORF48	6.58e-09	1.85	22.04	7.52	0	ENSGALG00010016930	protein_coding	chromosome 10 open reading frame, human C15orf48 [Source:NCBI gene (formerly Entrezgene);Acc:415442]	ENSGALT00010040879	GO:0008150 (biological_process), GO:0009605 (response to external stimulus), GO:0009607 (response to biotic stimulus), GO:0009617 (response to bacterium), GO:0043207 (response to external biotic stimulus), GO:0044419 (biological process involved in interspecies interaction between organisms), GO:0050896 (response to stimulus), GO:0051707 (response to other organism)
FAM168A	6.79e-09	1.11	30.83	16.21	0	ENSGALG00010002647	protein_coding	family with sequence similarity 168 member A [Source:HGNC Symbol;Acc:HGNC:28999]	ENSGALT00010006136	GO:0006139 (nucleobase-containing compound metabolic process), GO:0006259 (DNA metabolic process), GO:0006281 (DNA repair), GO:0006282 (regulation of DNA repair), GO:0006284 (base-excision repair), GO:0006950 (response to stress), GO:0006974 (DNA damage response), GO:0008150 (biological_process), GO:0008152 (metabolic process), GO:0009893 (positive regulation of metabolic process), GO:0009987 (ce…
CLIC2	7.49e-09	1.41	24.44	9.64	0	ENSGALG00010015145	protein_coding	chloride intracellular channel 2 [Source:NCBI gene (formerly Entrezgene);Acc:422178]	ENSGALT00010036488	GO:0006810 (transport), GO:0006811 (monoatomic ion transport), GO:0006812 (monoatomic cation transport), GO:0006816 (calcium ion transport), GO:0006820 (monoatomic anion transport), GO:0006821 (chloride transport), GO:0006873 (intracellular monoatomic ion homeostasis), GO:0006874 (intracellular calcium ion homeostasis), GO:0008150 (biological_process), GO:0009987 (cellular process), GO:0010880 (r…
IL21R	9.63e-09	3.13	17.09	2.47	0	ENSGALG00010017285	protein_coding	interleukin 21 receptor [Source:NCBI gene (formerly Entrezgene);Acc:416586]	ENSGALT00010041663	GO:0002250 (adaptive immune response), GO:0002252 (immune effector process), GO:0002376 (immune system process), GO:0002443 (leukocyte mediated immunity), GO:0002449 (lymphocyte mediated immunity), GO:0002460 (adaptive immune response based on somatic recombination of immune receptors built from immunoglobulin superfamily domains), GO:0006955 (immune response), GO:0007154 (cell communication), GO…
JUND	1.12e-08	1.43	25.08	10.77	0	ENSGALG00010027307	protein_coding	JunD proto-onco, AP-1 transcription factor subunit [Source:NCBI gene (formerly Entrezgene);Acc:107055370]	ENSGALT00010066205	GO:0000122 (negative regulation of transcription by RNA polymerase II), GO:0001503 (ossification), GO:0001649 (osteoblast differentiation), GO:0002076 (osteoblast development), GO:0006139 (nucleobase-containing compound metabolic process), GO:0006351 (DNA-templated transcription), GO:0006355 (regulation of DNA-templated transcription), GO:0006357 (regulation of transcription by RNA polymerase II)…
MITF	1.46e-08	3	17.09	2.59	0	ENSGALG00010022062	protein_coding	melanosis associated transcription factor [Source:NCBI gene (formerly Entrezgene);Acc:395886]	ENSGALT00010053663	GO:0000122 (negative regulation of transcription by RNA polymerase II), GO:0001654 (eye development), GO:0002376 (immune system process), GO:0002521 (leukocyte differentiation), GO:0002573 (myeloid leukocyte differentiation), GO:0002682 (regulation of immune system process), GO:0002761 (regulation of myeloid leukocyte differentiation), GO:0006139 (nucleobase-containing compound metabolic process)…
HDGF	2.08e-08	1.07	28.27	13.59	0	ENSGALG00010027332	protein_coding	heparin binding growth factor [Source:HGNC Symbol;Acc:HGNC:4856]	ENSGALT00010066262
MYL6	2.7e-08	1.79	20.13	5.72	0	ENSGALG00010024882	protein_coding	myosin, light chain 6, alkali, smooth muscle and non-muscle [Source:NCBI gene (formerly Entrezgene);Acc:100996929]	ENSGALT00010060752
AGAP1	3.39e-08	1.38	23.8	9.37	0	ENSGALG00010012571	protein_coding	ArfGAP with GTPase domain, ankyrin repeat and PH domain 1 [Source:HGNC Symbol;Acc:HGNC:16922]	ENSGALT00010030127
HNRNPA1	3.54e-08	1.24	25.08	10.68	0	ENSGALG00010022517	protein_coding	heteroous nuclear ribonucleoprotein A1 [Source:NCBI gene (formerly Entrezgene);Acc:424136]	ENSGALT00010054829
ENO1	3.61e-08	1.51	22.2	7.96	0	ENSGALG00010017362	protein_coding	enolase 1, (alpha) [Source:NCBI gene (formerly Entrezgene);Acc:396017]	ENSGALT00010041886	GO:0000122 (negative regulation of transcription by RNA polymerase II), GO:0001558 (regulation of cell growth), GO:0001666 (response to hypoxia), GO:0003008 (system process), GO:0003012 (muscle system process), GO:0005975 (carbohydrate metabolic process), GO:0005996 (monosaccharide metabolic process), GO:0006006 (glucose metabolic process), GO:0006007 (glucose catabolic process), GO:0006082 (orga…
MYL12B	3.93e-08	1.55	22.2	8.1	0	ENSGALG00010002352	protein_coding	myosin light chain 12B [Source:HGNC Symbol;Acc:HGNC:29827]	ENSGALT00010005328
ANKRD28	5.7e-08	1.05	30.51	16.74	0	ENSGALG00010002134	protein_coding	ankyrin repeat domain 28 [Source:HGNC Symbol;Acc:HGNC:29024]	ENSGALT00010004773
NMT2	6.86e-08	1.61	22.2	8.39	0	ENSGALG00010002598	protein_coding	N-myristoyltransferase 2 [Source:HGNC Symbol;Acc:HGNC:7858]	ENSGALT00010005994	GO:0006497 (protein lipidation), GO:0006498 (N-terminal protein lipidation), GO:0006499 (N-terminal protein myristoylation), GO:0008150 (biological_process), GO:0008152 (metabolic process), GO:0009058 (biosynthetic process), GO:0009059 (macromolecule biosynthetic process), GO:0009987 (cellular process), GO:0018377 (protein myristoylation), GO:0019538 (protein metabolic process), GO:0031365 (N-ter…
ZEB2	7.86e-08	2.52	16.77	2.81	0	ENSGALG00010009461	protein_coding	zinc finger E-box binding homeobox 2 [Source:NCBI gene (formerly Entrezgene);Acc:424306]	ENSGALT00010022605	GO:0000122 (negative regulation of transcription by RNA polymerase II), GO:0006139 (nucleobase-containing compound metabolic process), GO:0006351 (DNA-templated transcription), GO:0006355 (regulation of DNA-templated transcription), GO:0006357 (regulation of transcription by RNA polymerase II), GO:0006366 (transcription by RNA polymerase II), GO:0007154 (cell communication), GO:0007165 (signal tr…
CAST	8.18e-08	2.24	18.21	4.4	0	ENSGALG00010012190	protein_coding	calpastatin [Source:NCBI gene (formerly Entrezgene);Acc:427121]	ENSGALT00010029298	GO:0006915 (apoptotic process), GO:0008150 (biological_process), GO:0008219 (cell death), GO:0009987 (cellular process), GO:0012501 (programmed cell death), GO:0042981 (regulation of apoptotic process), GO:0043066 (negative regulation of apoptotic process), GO:0043067 (regulation of programmed cell death), GO:0043069 (negative regulation of programmed cell death), GO:0048519 (negative regulation …
HIVEP3	9.29e-08	1.18	27.32	13.72	0	ENSGALG00010015050	protein_coding	HIVEP zinc finger 3 [Source:HGNC Symbol;Acc:HGNC:13561]	ENSGALT00010036211	GO:0006139 (nucleobase-containing compound metabolic process), GO:0006351 (DNA-templated transcription), GO:0006355 (regulation of DNA-templated transcription), GO:0006357 (regulation of transcription by RNA polymerase II), GO:0006366 (transcription by RNA polymerase II), GO:0007517 (muscle organ development), GO:0007519 (skeletal muscle tissue development), GO:0008150 (biological_process), GO:00…
TARP	1.54e-07	1.41	25.88	12.97	0	ENSGALG00010017730	protein_coding	TCR gamma alternate reading frame protein [Source:NCBI gene (formerly Entrezgene);Acc:776306]	ENSGALT00010042871
ENSGALG00010017323	1.96e-07	1.29	24.6	11.04	0	ENSGALG00010017323	protein_coding		ENSGALT00010041792
NSA2	2.13e-07	1.61	20.93	7.54	0	ENSGALG00010010713	protein_coding	NSA2, ribosome biosis homolog [Source:NCBI gene (formerly Entrezgene);Acc:427206]	ENSGALT00010025546	GO:0000460 (maturation of 5.8S rRNA), GO:0000470 (maturation of LSU-rRNA), GO:0006139 (nucleobase-containing compound metabolic process), GO:0006364 (rRNA processing), GO:0006396 (RNA processing), GO:0008150 (biological_process), GO:0008152 (metabolic process), GO:0009058 (biosynthetic process), GO:0009059 (macromolecule biosynthetic process), GO:0009987 (cellular process), GO:0010467 (gene expre…
GAREM1	3.51e-07	1.35	22.68	9.38	0	ENSGALG00010006139	protein_coding	GRB2 associated regulator of MAPK1 subtype 1 [Source:HGNC Symbol;Acc:HGNC:26136]	ENSGALT00010014647	GO:0000165 (MAPK cascade), GO:0007154 (cell communication), GO:0007165 (signal transduction), GO:0007166 (cell surface receptor signaling pathway), GO:0007167 (enzyme-linked receptor protein signaling pathway), GO:0007169 (cell surface receptor protein tyrosine kinase signaling pathway), GO:0007173 (epidermal growth factor receptor signaling pathway), GO:0008150 (biological_process), GO:0008283 (…
SVBP	5.86e-07	1.45	21.25	8.24	0	ENSGALG00010017757	protein_coding		ENSGALT00010042913	GO:0006810 (transport), GO:0008104 (protein localization), GO:0008150 (biological_process), GO:0008152 (metabolic process), GO:0009306 (protein secretion), GO:0009892 (negative regulation of metabolic process), GO:0009987 (cellular process), GO:0010605 (negative regulation of macromolecule metabolic process), GO:0015031 (protein transport), GO:0016567 (protein ubiquitination), GO:0019222 (regulat…
ARPC2	6.87e-07	1.1	25.4	12.35	0	ENSGALG00010019233	protein_coding	actin related protein 2/3 complex subunit 2 [Source:HGNC Symbol;Acc:HGNC:705]	ENSGALT00010046492	GO:0006996 (organelle organization), GO:0007010 (cytoskeleton organization), GO:0007015 (actin filament organization), GO:0007155 (cell adhesion), GO:0008064 (regulation of actin polymerization or depolymerization), GO:0008150 (biological_process), GO:0008154 (actin polymerization or depolymerization), GO:0009987 (cellular process), GO:0010591 (regulation of lamellipodium assembly), GO:0010592 (p…
PSMB5	8.54e-07	1.75	19.17	6.33	0	ENSGALG00010003913	protein_coding	proteasome subunit beta 5 [Source:NCBI gene (formerly Entrezgene);Acc:396003]	ENSGALT00010009052	GO:0006508 (proteolysis), GO:0006511 (ubiquitin-dependent protein catabolic process), GO:0006950 (response to stress), GO:0006979 (response to oxidative stress), GO:0008150 (biological_process), GO:0008152 (metabolic process), GO:0009056 (catabolic process), GO:0009057 (macromolecule catabolic process), GO:0009987 (cellular process), GO:0010498 (proteasomal protein catabolic process), GO:0019538 …
NEK6	9.88e-07	1.11	26.04	13.32	0	ENSGALG00010029146	protein_coding	NIMA related kinase 6 [Source:NCBI gene (formerly Entrezgene);Acc:417101]	ENSGALT00010070434	GO:0000278 (mitotic cell cycle), GO:0000819 (sister chromatid segregation), GO:0006468 (protein phosphorylation), GO:0006793 (phosphorus metabolic process), GO:0006796 (phosphate-containing compound metabolic process), GO:0006996 (organelle organization), GO:0007049 (cell cycle), GO:0007059 (chromosome segregation), GO:0007091 (metaphase/anaphase transition of mitotic cell cycle), GO:0007346 (reg…
SNX17	1.03e-06	1.61	19.65	6.82	0	ENSGALG00010009034	protein_coding	sorting nexin 17 [Source:HGNC Symbol;Acc:HGNC:14979]	ENSGALT00010021499	GO:0001568 (blood vessel development), GO:0001822 (kidney development), GO:0001944 (vasculature development), GO:0003205 (cardiac chamber development), GO:0003279 (cardiac septum development), GO:0006810 (transport), GO:0006886 (intracellular protein transport), GO:0006897 (endocytosis), GO:0006898 (receptor-mediated endocytosis), GO:0007154 (cell communication), GO:0007165 (signal transduction),…
CHCHD10	1.12e-06	1.11	27.32	14.74	0	ENSGALG00010025985	protein_coding	coiled-coil-helix-coiled-coil-helix domain containing 10 [Source:HGNC Symbol;Acc:HGNC:15559]	ENSGALT00010063375	GO:0000959 (mitochondrial RNA metabolic process), GO:0006091 (generation of precursor metabolites and energy), GO:0006119 (oxidative phosphorylation), GO:0006139 (nucleobase-containing compound metabolic process), GO:0006351 (DNA-templated transcription), GO:0006355 (regulation of DNA-templated transcription), GO:0006390 (mitochondrial transcription), GO:0006810 (transport), GO:0006839 (mitochond…
SMARCA4	1.27e-06	1.06	27.32	15.03	0	ENSGALG00010008408	protein_coding	SWI/SNF related, matrix associated, actin dependent regulator of chromatin, subfamily a, member 4 [Source:NCBI gene (formerly Entrezgene);Acc:395932]	ENSGALT00010020119	GO:0001558 (regulation of cell growth), GO:0001654 (eye development), GO:0001678 (intracellular glucose homeostasis), GO:0003407 (neural retina development), GO:0006139 (nucleobase-containing compound metabolic process), GO:0006325 (chromatin organization), GO:0006337 (nucleosome disassembly), GO:0006338 (chromatin remodeling), GO:0006351 (DNA-templated transcription), GO:0006355 (regulation of D…
FOXP3	1.28e-06	3.57	14.22	1.52	0					GO:0051525 (NFAT protein binding), GO:0035035 (histone acetyltransferase binding), GO:0051059 (NF-kappaB binding), GO:0000976 (transcription cis-regulatory region binding), GO:0008134 (transcription factor binding), GO:0005515 (protein binding), GO:0005488 (binding), GO:0003714 (transcription corepressor activity), GO:0003712 (transcription coregulator activity), GO:0003700 (DNA-binding transcrip…
GPR183	1.65e-06	1.05	25.24	12.48	0	ENSGALG00010005742	protein_coding	G protein-coupled receptor 183 [Source:HGNC Symbol;Acc:HGNC:3128]	ENSGALT00010013717	GO:0000165 (MAPK cascade), GO:0001775 (cell activation), GO:0001776 (leukocyte homeostasis), GO:0002250 (adaptive immune response), GO:0002252 (immune effector process), GO:0002263 (cell activation involved in immune response), GO:0002285 (lymphocyte activation involved in immune response), GO:0002286 (T cell activation involved in immune response), GO:0002287 (alpha-beta T cell activation involv…
IP6K1	1.7e-06	1.21	22.84	10.13	0	ENSGALG00010026894	protein_coding	inositol hexakisphosphate kinase 1 [Source:HGNC Symbol;Acc:HGNC:18360]	ENSGALT00010065267	GO:0001659 (temperature homeostasis), GO:0006066 (alcohol metabolic process), GO:0006629 (lipid metabolic process), GO:0006644 (phospholipid metabolic process), GO:0006650 (glycerophospholipid metabolic process), GO:0006661 (phosphatidylinositol biosynthetic process), GO:0006793 (phosphorus metabolic process), GO:0006796 (phosphate-containing compound metabolic process), GO:0008150 (biological_pr…
PIGBOS1	2.21e-06	1.92	18.37	6.09	0	ENSGALG00010021735	protein_coding	PIGB opposite strand 1 [Source:NCBI gene (formerly Entrezgene);Acc:105694155]	ENSGALT00010052837
TBX21	2.25e-06	3.21	14.54	2.15	0	ENSGALG00010023883	protein_coding	T-box transcription factor 21 [Source:HGNC Symbol;Acc:HGNC:11599]	ENSGALT00010058193	GO:0000018 (regulation of DNA recombination), GO:0000122 (negative regulation of transcription by RNA polymerase II), GO:0001775 (cell activation), GO:0001816 (cytokine production), GO:0001817 (regulation of cytokine production), GO:0001818 (negative regulation of cytokine production), GO:0001819 (positive regulation of cytokine production), GO:0002200 (somatic diversification of immune receptors…
MCTP2	2.92e-06	1.11	23.8	11.32	0	ENSGALG00010018602	protein_coding	multiple C2 and transmembrane domain containing 2 [Source:HGNC Symbol;Acc:HGNC:25636]	ENSGALT00010045041
ENSGALG00010012145	4.08e-06	2.21	16.45	4.36	0	ENSGALG00010012145	protein_coding		ENSGALT00010029130
BIN2	4.46e-06	1.35	22.36	10.42	0	ENSGALG00010023819	protein_coding	bridging integrator 2 [Source:NCBI gene (formerly Entrezgene);Acc:777552]	ENSGALT00010058054
ENSGALG00010000574	4.51e-06	1.19	22.04	9.62	0	ENSGALG00010000574	protein_coding		ENSGALT00010001202
UBASH3B	4.54e-06	1.27	22.84	10.87	0	ENSGALG00010025703	protein_coding	ubiquitin associated and SH3 domain containing B [Source:HGNC Symbol;Acc:HGNC:29884]	ENSGALT00010062735	GO:0001775 (cell activation), GO:0001894 (tissue homeostasis), GO:0002376 (immune system process), GO:0002521 (leukocyte differentiation), GO:0002573 (myeloid leukocyte differentiation), GO:0002682 (regulation of immune system process), GO:0002683 (negative regulation of immune system process), GO:0002761 (regulation of myeloid leukocyte differentiation), GO:0002762 (negative regulation of myeloi…
GDA	4.89e-06	3.63	13.58	1.5	0	ENSGALG00010015837	protein_coding	guanine deaminase [Source:HGNC Symbol;Acc:HGNC:4212]	ENSGALT00010038138	GO:0000255 (allantoin metabolic process), GO:0006139 (nucleobase-containing compound metabolic process), GO:0006144 (purine nucleobase metabolic process), GO:0006145 (purine nucleobase catabolic process), GO:0006147 (guanine catabolic process), GO:0006152 (purine nucleoside catabolic process), GO:0006161 (deoxyguanosine catabolic process), GO:0006163 (purine nucleotide metabolic process), GO:0006…
ENSGALG00010025623	4.92e-06	1.61	19.01	6.99	0	ENSGALG00010025623	protein_coding		ENSGALT00010062534
EIF3G	5.7e-06	1.86	17.57	5.73	0	ENSGALG00010002781	protein_coding	eukaryotic translation initiation factor 3 subunit G [Source:HGNC Symbol;Acc:HGNC:3274]	ENSGALT00010006445	GO:0001732 (formation of cytoplasmic translation initiation complex), GO:0002181 (cytoplasmic translation), GO:0002183 (cytoplasmic translational initiation), GO:0006412 (translation), GO:0006413 (translational initiation), GO:0008150 (biological_process), GO:0008152 (metabolic process), GO:0009058 (biosynthetic process), GO:0009059 (macromolecule biosynthetic process), GO:0009987 (cellular proce…
ENSGALG00010002050	7.23e-06	2.42	15.18	3.26	0	ENSGALG00010002050	protein_coding		ENSGALT00010004622
COX4I1	7.73e-06	1.19	22.04	10.1	0	ENSGALG00010006803	protein_coding	cytochrome c oxidase subunit 4I1 [Source:NCBI gene (formerly Entrezgene);Acc:415826]	ENSGALT00010016190	GO:0006091 (generation of precursor metabolites and energy), GO:0006119 (oxidative phosphorylation), GO:0006123 (mitochondrial electron transport, cytochrome c to oxygen), GO:0008150 (biological_process), GO:0008152 (metabolic process), GO:0009060 (aerobic respiration), GO:0009987 (cellular process), GO:0015980 (energy derivation by oxidation of organic compounds), GO:0019646 (aerobic electron tr…
LAMTOR2	1.83e-05	1.33	20.13	8.69	0	ENSGALG00010028078	protein_coding	late endosomal/lysosomal adaptor, MAPK and MTOR activator 2 [Source:HGNC Symbol;Acc:HGNC:29796]	ENSGALT00010068033	GO:0000165 (MAPK cascade), GO:0001101 (response to acid chemical), GO:0001558 (regulation of cell growth), GO:0001667 (ameboidal-type cell migration), GO:0007154 (cell communication), GO:0007165 (signal transduction), GO:0008104 (protein localization), GO:0008150 (biological_process), GO:0009966 (regulation of signal transduction), GO:0009967 (positive regulation of signal transduction), GO:00099…
ATP5E	1.87e-05	1.68	17.25	5.85	0	ENSGALG00010016303	protein_coding		ENSGALT00010039200	GO:0006091 (generation of precursor metabolites and energy), GO:0006119 (oxidative phosphorylation), GO:0006139 (nucleobase-containing compound metabolic process), GO:0006163 (purine nucleotide metabolic process), GO:0006164 (purine nucleotide biosynthetic process), GO:0006753 (nucleoside phosphate metabolic process), GO:0006754 (ATP biosynthetic process), GO:0006793 (phosphorus metabolic process…
SRGAP3	1.9e-05	1.28	21.09	9.75	0	ENSGALG00010019624	protein_coding	SLIT-ROBO Rho GTPase activating protein 3 [Source:NCBI gene (formerly Entrezgene);Acc:416115]	ENSGALT00010047379	GO:0007154 (cell communication), GO:0007165 (signal transduction), GO:0008150 (biological_process), GO:0009987 (cellular process), GO:0016477 (cell migration), GO:0023052 (signaling), GO:0030334 (regulation of cell migration), GO:0030336 (negative regulation of cell migration), GO:0040011 (locomotion), GO:0040012 (regulation of locomotion), GO:0040013 (negative regulation of locomotion), GO:00485…
PKLR	2.14e-05	1.45	19.17	7.94	0	ENSGALG00010021110	protein_coding	pyruvate kinase, liver and RBC [Source:NCBI gene (formerly Entrezgene);Acc:396456]	ENSGALT00010051111	GO:0001525 (angiogenesis), GO:0001568 (blood vessel development), GO:0001944 (vasculature development), GO:0002040 (sprouting angiogenesis), GO:0002181 (cytoplasmic translation), GO:0005975 (carbohydrate metabolic process), GO:0005996 (monosaccharide metabolic process), GO:0006006 (glucose metabolic process), GO:0006007 (glucose catabolic process), GO:0006082 (organic acid metabolic process), GO:…
DUSP10	2.67e-05	1.33	20.45	9.1	0	ENSGALG00010017559	protein_coding	dual specificity phosphatase 10 [Source:NCBI gene (formerly Entrezgene);Acc:421340]	ENSGALT00010042444	GO:0000165 (MAPK cascade), GO:0001667 (ameboidal-type cell migration), GO:0001775 (cell activation), GO:0002237 (response to molecule of bacterial origin), GO:0002250 (adaptive immune response), GO:0002252 (immune effector process), GO:0002376 (immune system process), GO:0002521 (leukocyte differentiation), GO:0002532 (production of molecular mediator involved in inflammatory response), GO:000253…
GRAMD4	3.01e-05	1.56	17.73	6.48	0	ENSGALG00010008745	protein_coding	GRAM domain containing 4 [Source:HGNC Symbol;Acc:HGNC:29113]	ENSGALT00010020788	GO:0002218 (activation of innate immune response), GO:0002221 (pattern recognition receptor signaling pathway), GO:0002253 (activation of immune response), GO:0002376 (immune system process), GO:0002682 (regulation of immune system process), GO:0002683 (negative regulation of immune system process), GO:0002684 (positive regulation of immune system process), GO:0002753 (cytoplasmic pattern recogni…
UHMK1	3.59e-05	1.71	17.09	6.01	0	ENSGALG00010013027	protein_coding	U2AF homology motif kinase 1 [Source:HGNC Symbol;Acc:HGNC:19683]	ENSGALT00010031239	GO:0006412 (translation), GO:0006413 (translational initiation), GO:0006417 (regulation of translation), GO:0006446 (regulation of translational initiation), GO:0006468 (protein phosphorylation), GO:0006611 (protein export from nucleus), GO:0006793 (phosphorus metabolic process), GO:0006796 (phosphate-containing compound metabolic process), GO:0006810 (transport), GO:0006886 (intracellular protei…
MBD2	3.59e-05	1.26	21.09	10.2	0	ENSGALG00010012112	protein_coding	methyl-CpG binding domain protein 2 [Source:NCBI gene (formerly Entrezgene);Acc:497269]	ENSGALT00010029042
RAB4A	4.42e-05	1.07	22.84	11.83	0	ENSGALG00010010263	protein_coding	RAB4A, member RAS oncogene family [Source:HGNC Symbol;Acc:HGNC:9781]	ENSGALT00010024478	GO:0002376 (immune system process), GO:0006810 (transport), GO:0006897 (endocytosis), GO:0007154 (cell communication), GO:0007165 (signal transduction), GO:0007264 (small GTPase-mediated signal transduction), GO:0008104 (protein localization), GO:0008150 (biological_process), GO:0009987 (cellular process), GO:0015031 (protein transport), GO:0016043 (cellular component organization), GO:0016192 (v…
HIC2	4.98e-05	3.11	12.94	1.97	0	ENSGALG00010024282	protein_coding	hypermethylated in cancer 2 [Source:NCBI gene (formerly Entrezgene);Acc:416768]	ENSGALT00010059250	GO:0006139 (nucleobase-containing compound metabolic process), GO:0006351 (DNA-templated transcription), GO:0006355 (regulation of DNA-templated transcription), GO:0006357 (regulation of transcription by RNA polymerase II), GO:0006366 (transcription by RNA polymerase II), GO:0008150 (biological_process), GO:0008152 (metabolic process), GO:0009058 (biosynthetic process), GO:0009059 (macromolecule …
ENSGALG00010000561	6.34e-05	1.41	17.57	6.64	0	ENSGALG00010000561	protein_coding		ENSGALT00010001164
ROMO1	6.54e-05	1.25	20.29	9.64	0	ENSGALG00010022216	protein_coding	reactive oxygen species modulator 1 [Source:NCBI gene (formerly Entrezgene);Acc:768833]	ENSGALT00010054055
TIMM13	6.66e-05	1.34	19.33	8.68	0	ENSGALG00010028368	protein_coding	translocase of inner mitochondrial membrane 13 [Source:NCBI gene (formerly Entrezgene);Acc:100859352]	ENSGALT00010068730	GO:0006605 (protein targeting), GO:0006626 (protein targeting to mitochondrion), GO:0006810 (transport), GO:0006839 (mitochondrial transport), GO:0006886 (intracellular protein transport), GO:0006996 (organelle organization), GO:0007005 (mitochondrion organization), GO:0007006 (mitochondrial membrane organization), GO:0007007 (inner mitochondrial membrane organization), GO:0008104 (protein locali…
SUPT4H1	9.78e-05	1.02	22.84	12.17	0	ENSGALG00010029598	protein_coding	SPT4 homolog, DSIF elongation factor subunit [Source:NCBI gene (formerly Entrezgene);Acc:417470]	ENSGALT00010071548	GO:0000122 (negative regulation of transcription by RNA polymerase II), GO:0006139 (nucleobase-containing compound metabolic process), GO:0006325 (chromatin organization), GO:0006338 (chromatin remodeling), GO:0006351 (DNA-templated transcription), GO:0006354 (DNA-templated transcription elongation), GO:0006355 (regulation of DNA-templated transcription), GO:0006357 (regulation of transcription b…
GNG2	0.000125917	1.59	17.09	6.73	0	ENSGALG00010019634	protein_coding	G protein subunit gamma 2 [Source:NCBI gene (formerly Entrezgene);Acc:423581]	ENSGALT00010047375	GO:0007154 (cell communication), GO:0007165 (signal transduction), GO:0007186 (G protein-coupled receptor signaling pathway), GO:0008150 (biological_process), GO:0008283 (cell population proliferation), GO:0009987 (cellular process), GO:0023052 (signaling), GO:0048144 (fibroblast proliferation), GO:0050789 (regulation of biological process), GO:0050794 (regulation of cellular process), GO:0050896…
ENSGALG00010000141	0.000142512	1.16	20.29	9.89	0	ENSGALG00010000141	protein_coding		ENSGALT00010000275
ZNF593	0.00020039	1.38	17.41	7.22	0	ENSGALG00010013379	protein_coding	zinc finger protein 593 [Source:NCBI gene (formerly Entrezgene);Acc:419549]	ENSGALT00010032209	GO:0006139 (nucleobase-containing compound metabolic process), GO:0006351 (DNA-templated transcription), GO:0006355 (regulation of DNA-templated transcription), GO:0006357 (regulation of transcription by RNA polymerase II), GO:0006366 (transcription by RNA polymerase II), GO:0008150 (biological_process), GO:0008152 (metabolic process), GO:0009058 (biosynthetic process), GO:0009059 (macromolecule …
CD99	0.000219343	3.56	11.5	1.31	0	ENSGALG00010002338	protein_coding	CD99 molecule (human Xg blood group) [Source:NCBI gene (formerly Entrezgene);Acc:418662]	ENSGALT00010005290
NFKBIA	0.000232304	1.08	22.52	12.56	0	ENSGALG00010005913	protein_coding	NFKB inhibitor alpha [Source:NCBI gene (formerly Entrezgene);Acc:396093]	ENSGALT00010014168
ACAP1	0.000252076	1.25	19.97	9.93	0	ENSGALG00010002136	protein_coding	ArfGAP with coiled-coil, ankyrin repeat and PH domains 1 [Source:HGNC Symbol;Acc:HGNC:16467]	ENSGALT00010004770
ADORA2A	0.000333071	1.79	15.02	5.09	0	ENSGALG00010026448	protein_coding	adenosine A2a receptor [Source:HGNC Symbol;Acc:HGNC:263]	ENSGALT00010064309	GO:0001775 (cell activation), GO:0001963 (synaptic transmission, dopaminergic), GO:0001973 (G protein-coupled adenosine receptor signaling pathway), GO:0001975 (response to amphetamine), GO:0002376 (immune system process), GO:0002682 (regulation of immune system process), GO:0002683 (negative regulation of immune system process), GO:0002694 (regulation of leukocyte activation), GO:0002695 (negati…
PTPN6	0.000359944	1.27	17.89	7.95	0	ENSGALG00010023472	protein_coding	protein tyrosine phosphatase non-receptor type 6 [Source:NCBI gene (formerly Entrezgene);Acc:427947]	ENSGALT00010057197	GO:0000082 (G1/S transition of mitotic cell cycle), GO:0000165 (MAPK cascade), GO:0000278 (mitotic cell cycle), GO:0000902 (cell morphogenesis), GO:0001775 (cell activation), GO:0001816 (cytokine production), GO:0001817 (regulation of cytokine production), GO:0001818 (negative regulation of cytokine production), GO:0001906 (cell killing), GO:0001909 (leukocyte mediated cytotoxicity), GO:0001932 (…
ENSGALG00010016500	0.000452517	1.43	16.93	7.3	0	ENSGALG00010016500	protein_coding		ENSGALT00010039758
ARHGDIA	0.000564676	1.65	15.5	5.97	0	ENSGALG00010029357	protein_coding	Rho GDP dissociation inhibitor alpha [Source:NCBI gene (formerly Entrezgene);Acc:769231]	ENSGALT00010070998	GO:0006810 (transport), GO:0007154 (cell communication), GO:0007165 (signal transduction), GO:0007166 (cell surface receptor signaling pathway), GO:0007264 (small GTPase-mediated signal transduction), GO:0007266 (Rho protein signal transduction), GO:0008104 (protein localization), GO:0008150 (biological_process), GO:0009966 (regulation of signal transduction), GO:0009987 (cellular process), GO:00…
NEDD8	0.000570729	1.12	19.01	9.31	0	ENSGALG00010004034	protein_coding	NEDD8 ubiquitin like modifier [Source:NCBI gene (formerly Entrezgene);Acc:100858776]	ENSGALT00010009327
KIF21B	0.000597382	1.2	18.21	8.49	0	ENSGALG00010027107	protein_coding	kinesin family member 21B [Source:HGNC Symbol;Acc:HGNC:29442]	ENSGALT00010065691	GO:0007017 (microtubule-based process), GO:0007018 (microtubule-based movement), GO:0008150 (biological_process), GO:0009987 (cellular process)
ANKRD6	0.000664041	1.14	18.21	8.57	0	ENSGALG00010003364	protein_coding	ankyrin repeat domain 6 [Source:HGNC Symbol;Acc:HGNC:17280]	ENSGALT00010007858	GO:0000165 (MAPK cascade), GO:0007154 (cell communication), GO:0007165 (signal transduction), GO:0007166 (cell surface receptor signaling pathway), GO:0007254 (JNK cascade), GO:0008150 (biological_process), GO:0009966 (regulation of signal transduction), GO:0009967 (positive regulation of signal transduction), GO:0009968 (negative regulation of signal transduction), GO:0009987 (cellular process),…
SPRED2	0.000783014	2.2	12.46	2.96	0	ENSGALG00010017672	protein_coding	sprouty related EVH1 domain containing 2 [Source:HGNC Symbol;Acc:HGNC:17722]	ENSGALT00010042716	GO:0001932 (regulation of protein phosphorylation), GO:0001933 (negative regulation of protein phosphorylation), GO:0006468 (protein phosphorylation), GO:0006793 (phosphorus metabolic process), GO:0006796 (phosphate-containing compound metabolic process), GO:0007154 (cell communication), GO:0007165 (signal transduction), GO:0007275 (multicellular organism development), GO:0008150 (biological_proc…
ENSGALG00010010293	0.000790096	2.2	12.94	3.51	0	ENSGALG00010010293	protein_coding		ENSGALT00010024561
GMFB	0.00084044	1.05	20.77	11.38	0	ENSGALG00010018876	protein_coding	glia maturation factor beta [Source:NCBI gene (formerly Entrezgene);Acc:423560]	ENSGALT00010045628	GO:0007154 (cell communication), GO:0007165 (signal transduction), GO:0008150 (biological_process), GO:0009987 (cellular process), GO:0023052 (signaling), GO:0030029 (actin filament-based process), GO:0050789 (regulation of biological process), GO:0050794 (regulation of cellular process), GO:0050896 (response to stimulus), GO:0051014 (actin filament severing), GO:0051716 (cellular response to sti…
RAPGEF1	0.000869982	1.23	17.41	8	0	ENSGALG00010028270	protein_coding	Rap guanine nucleotide exchange factor 1 [Source:HGNC Symbol;Acc:HGNC:4568]	ENSGALT00010068533	GO:0000165 (MAPK cascade), GO:0001568 (blood vessel development), GO:0001944 (vasculature development), GO:0007154 (cell communication), GO:0007155 (cell adhesion), GO:0007165 (signal transduction), GO:0007166 (cell surface receptor signaling pathway), GO:0007167 (enzyme-linked receptor protein signaling pathway), GO:0007169 (cell surface receptor protein tyrosine kinase signaling pathway), GO:00…
THYN1	0.000871157	1.44	15.5	6.08	0	ENSGALG00010025360	protein_coding	thymocyte nuclear protein 1 [Source:NCBI gene (formerly Entrezgene);Acc:374161]	ENSGALT00010061955
CCR5	0.00106544	2.82	11.34	2.05	0	ENSGALG00010017278	protein_coding	C-C motif chemokine receptor 5 [Source:NCBI gene (formerly Entrezgene);Acc:420695]	ENSGALT00010041646	GO:0002376 (immune system process), GO:0002548 (monocyte chemotaxis), GO:0002682 (regulation of immune system process), GO:0002684 (positive regulation of immune system process), GO:0002685 (regulation of leukocyte migration), GO:0002687 (positive regulation of leukocyte migration), GO:0002688 (regulation of leukocyte chemotaxis), GO:0002690 (positive regulation of leukocyte chemotaxis), GO:00069…
CX3CR1	0.00130351	3.19	10.7	1.53	0	ENSGALG00010017004	protein_coding	C-X3-C motif chemokine receptor 1 [Source:HGNC Symbol;Acc:HGNC:2558]	ENSGALT00010041081	GO:0002250 (adaptive immune response), GO:0002376 (immune system process), GO:0006935 (chemotaxis), GO:0006950 (response to stress), GO:0006952 (defense response), GO:0006955 (immune response), GO:0007154 (cell communication), GO:0007155 (cell adhesion), GO:0007165 (signal transduction), GO:0007166 (cell surface receptor signaling pathway), GO:0007186 (G protein-coupled receptor signaling pathway…
LTA4H	0.00136037	1.97	13.42	4.38	0	ENSGALG00010011903	protein_coding	leukotriene A4 hydrolase [Source:NCBI gene (formerly Entrezgene);Acc:417918]	ENSGALT00010028480	GO:0006082 (organic acid metabolic process), GO:0006508 (proteolysis), GO:0006518 (peptide metabolic process), GO:0006690 (icosanoid metabolic process), GO:0006691 (leukotriene metabolic process), GO:0008150 (biological_process), GO:0008152 (metabolic process), GO:0009056 (catabolic process), GO:0009058 (biosynthetic process), GO:0009987 (cellular process), GO:0016053 (organic acid biosynthetic p…
UTP3	0.00155659	1.16	17.25	8.15	0	ENSGALG00010004086	protein_coding	UTP3 small subunit processome component [Source:HGNC Symbol;Acc:HGNC:24477]	ENSGALT00010009499	GO:0000462 (maturation of SSU-rRNA from tricistronic rRNA transcript (SSU-rRNA, 5.8S rRNA, LSU-rRNA)), GO:0006139 (nucleobase-containing compound metabolic process), GO:0006364 (rRNA processing), GO:0006396 (RNA processing), GO:0007275 (multicellular organism development), GO:0007399 (nervous system development), GO:0007417 (central nervous system development), GO:0007420 (brain development), GO:…
GNAQ	0.00217638	1.25	16.13	7.24	0	ENSGALG00010015212	protein_coding	G protein subunit alpha q [Source:NCBI gene (formerly Entrezgene);Acc:427262]	ENSGALT00010036659	GO:0001508 (action potential), GO:0007154 (cell communication), GO:0007165 (signal transduction), GO:0007166 (cell surface receptor signaling pathway), GO:0007186 (G protein-coupled receptor signaling pathway), GO:0007188 (adenylate cyclase-modulating G protein-coupled receptor signaling pathway), GO:0007189 (adenylate cyclase-activating G protein-coupled receptor signaling pathway), GO:0007200 (…
GPR174	0.00217723	1.17	16.45	7.47	0	ENSGALG00010017999	protein_coding	G protein-coupled receptor 174 [Source:NCBI gene (formerly Entrezgene);Acc:422146]	ENSGALT00010043496	GO:0007154 (cell communication), GO:0007165 (signal transduction), GO:0007186 (G protein-coupled receptor signaling pathway), GO:0007200 (phospholipase C-activating G protein-coupled receptor signaling pathway), GO:0007264 (small GTPase-mediated signal transduction), GO:0007266 (Rho protein signal transduction), GO:0008150 (biological_process), GO:0009966 (regulation of signal transduction), GO:0…
COX14	0.00219977	1.24	17.41	8.68	0	ENSGALG00010025745	protein_coding	COX14, cytochrome c oxidase assembly factor [Source:NCBI gene (formerly Entrezgene);Acc:426880]	ENSGALT00010062816	GO:0006996 (organelle organization), GO:0007005 (mitochondrion organization), GO:0008150 (biological_process), GO:0008535 (respiratory chain complex IV assembly), GO:0009987 (cellular process), GO:0016043 (cellular component organization), GO:0017004 (cytochrome complex assembly), GO:0022607 (cellular component assembly), GO:0033108 (mitochondrial respiratory chain complex assembly), GO:0033617 (…
AKR1B1	0.00227198	2.56	11.34	2.57	0	ENSGALG00010013417	protein_coding	aldo-keto reductase family 1, member B10 (aldose reductase) [Source:NCBI gene (formerly Entrezgene);Acc:418169]	ENSGALT00010032302
NSD2	0.00236343	1.2	15.81	6.87	0	ENSGALG00010016910	protein_coding	nuclear receptor binding SET domain protein 2 [Source:HGNC Symbol;Acc:HGNC:12766]	ENSGALT00010040813	GO:0000018 (regulation of DNA recombination), GO:0000122 (negative regulation of transcription by RNA polymerase II), GO:0001501 (skeletal system development), GO:0001775 (cell activation), GO:0002200 (somatic diversification of immune receptors), GO:0002204 (somatic recombination of immunoglobulin genes involved in immune response), GO:0002208 (somatic diversification of immunoglobulins involved…
ENSGALG00010001162	0.00266253	1.06	17.25	8.46	0	ENSGALG00010001162	protein_coding		ENSGALT00010002656
PCBP4	0.00271205	1.21	16.45	7.75	0	ENSGALG00010027548	protein_coding	poly(rC) binding protein 4 [Source:HGNC Symbol;Acc:HGNC:8652]	ENSGALT00010066725	GO:0006139 (nucleobase-containing compound metabolic process), GO:0006401 (RNA catabolic process), GO:0006402 (mRNA catabolic process), GO:0008150 (biological_process), GO:0008152 (metabolic process), GO:0009056 (catabolic process), GO:0009057 (macromolecule catabolic process), GO:0009058 (biosynthetic process), GO:0009059 (macromolecule biosynthetic process), GO:0009889 (regulation of biosynthet…
APBA1	0.00284444	1.98	12.14	3.45	0	ENSGALG00010014837	protein_coding	amyloid beta precursor protein binding family A member 1 [Source:HGNC Symbol;Acc:HGNC:578]	ENSGALT00010035705	GO:0001701 (in utero embryonic development), GO:0006810 (transport), GO:0006835 (dicarboxylic acid transport), GO:0006865 (amino acid transport), GO:0006886 (intracellular protein transport), GO:0007154 (cell communication), GO:0007267 (cell-cell signaling), GO:0007268 (chemical synaptic transmission), GO:0007275 (multicellular organism development), GO:0007610 (behavior), GO:0007626 (locomotory …
HIGD2A	0.00288558	1.83	13.1	4.53	0	ENSGALG00010014243	protein_coding		ENSGALT00010034296	GO:0006996 (organelle organization), GO:0007005 (mitochondrion organization), GO:0008150 (biological_process), GO:0009987 (cellular process), GO:0016043 (cellular component organization), GO:0022607 (cellular component assembly), GO:0043933 (protein-containing complex organization), GO:0044085 (cellular component biogenesis), GO:0065003 (protein-containing complex assembly), GO:0071840 (cellular …
ENSGALG00010028590	0.00292588	1.18	16.77	8.15	0	ENSGALG00010028590	protein_coding		ENSGALT00010069236
MRPS21	0.00370981	1.49	14.22	5.79	0	ENSGALG00010028609	protein_coding	mitochondrial ribosomal protein S21 [Source:NCBI gene (formerly Entrezgene);Acc:426666]	ENSGALT00010069291	GO:0006412 (translation), GO:0008150 (biological_process), GO:0008152 (metabolic process), GO:0009058 (biosynthetic process), GO:0009059 (macromolecule biosynthetic process), GO:0009987 (cellular process), GO:0010467 (gene expression), GO:0019538 (protein metabolic process), GO:0043170 (macromolecule metabolic process), GO:0044238 (primary metabolic process)
ATP11C	0.00384804	1.42	14.38	5.89	0	ENSGALG00010017534	protein_coding	ATPase phospholipid transporting 11C [Source:HGNC Symbol;Acc:HGNC:13554]	ENSGALT00010042398	GO:0001775 (cell activation), GO:0002327 (immature B cell differentiation), GO:0002329 (pre-B cell differentiation), GO:0002376 (immune system process), GO:0002521 (leukocyte differentiation), GO:0002682 (regulation of immune system process), GO:0002684 (positive regulation of immune system process), GO:0002694 (regulation of leukocyte activation), GO:0002696 (positive regulation of leukocyte act…
TRIM7.2	0.0038891	1.68	13.42	4.98	0	ENSGALG00010002628	protein_coding	tripartite motif containing 7.2 [Source:NCBI gene (formerly Entrezgene);Acc:425772]	ENSGALT00010006100
MYL12A	0.00421036	1.19	15.5	7.05	0	ENSGALG00010001297	protein_coding	myosin, light chain 12A, regulatory, non-sarcomeric [Source:NCBI gene (formerly Entrezgene);Acc:396284]	ENSGALT00010003003
VWA8	0.0048138	1.39	13.9	5.5	0	ENSGALG00010003246	protein_coding	von Willebrand factor A domain containing 8 [Source:HGNC Symbol;Acc:HGNC:29071]	ENSGALT00010007615
TRIB2	0.00487987	1.59	13.58	5.25	0	ENSGALG00010002848	protein_coding	tribbles pseudokinase 2 [Source:NCBI gene (formerly Entrezgene);Acc:378919]	ENSGALT00010006591	GO:0001816 (cytokine production), GO:0001817 (regulation of cytokine production), GO:0001818 (negative regulation of cytokine production), GO:0006468 (protein phosphorylation), GO:0006508 (proteolysis), GO:0006511 (ubiquitin-dependent protein catabolic process), GO:0006793 (phosphorus metabolic process), GO:0006796 (phosphate-containing compound metabolic process), GO:0008150 (biological_process)…
SYF2	0.00536127	1.1	17.41	9.18	0	ENSGALG00010015803	protein_coding	SYF2 pre-mRNA splicing factor [Source:NCBI gene (formerly Entrezgene);Acc:419593]	ENSGALT00010038045	GO:0000375 (RNA splicing, via transesterification reactions), GO:0000377 (RNA splicing, via transesterification reactions with bulged adenosine as nucleophile), GO:0000398 (mRNA splicing, via spliceosome), GO:0006139 (nucleobase-containing compound metabolic process), GO:0006396 (RNA processing), GO:0006397 (mRNA processing), GO:0008150 (biological_process), GO:0008152 (metabolic process), GO:000…
STAT3	0.00550348	1.44	13.74	5.44	0	ENSGALG00010026098	protein_coding	signal transducer and activator of transcription 3 [Source:NCBI gene (formerly Entrezgene);Acc:420027]	ENSGALT00010063606	GO:0001525 (angiogenesis), GO:0001568 (blood vessel development), GO:0001654 (eye development), GO:0001659 (temperature homeostasis), GO:0001754 (eye photoreceptor cell differentiation), GO:0001764 (neuron migration), GO:0001775 (cell activation), GO:0001816 (cytokine production), GO:0001817 (regulation of cytokine production), GO:0001819 (positive regulation of cytokine production), GO:0001935 (…
ENSGALG00010021706	0.00740137	3.48	9.11	1.03	0	ENSGALG00010021706	protein_coding		ENSGALT00010052766
GPR137B	0.00746727	1.04	16.13	7.98	0	ENSGALG00010009289	protein_coding	G protein-coupled receptor 137B [Source:NCBI gene (formerly Entrezgene);Acc:421511]	ENSGALT00010022127	GO:0006914 (autophagy), GO:0007154 (cell communication), GO:0007165 (signal transduction), GO:0008104 (protein localization), GO:0008150 (biological_process), GO:0008152 (metabolic process), GO:0009056 (catabolic process), GO:0009894 (regulation of catabolic process), GO:0009966 (regulation of signal transduction), GO:0009967 (positive regulation of signal transduction), GO:0009987 (cellular proc…
MYO1E	0.00755024	1.2	15.02	6.9	0	ENSGALG00010022809	protein_coding	myosin IE [Source:HGNC Symbol;Acc:HGNC:7599]	ENSGALT00010055481	GO:0001568 (blood vessel development), GO:0001570 (vasculogenesis), GO:0001701 (in utero embryonic development), GO:0001822 (kidney development), GO:0001944 (vasculature development), GO:0002064 (epithelial cell development), GO:0003008 (system process), GO:0003014 (renal system process), GO:0003094 (glomerular filtration), GO:0006810 (transport), GO:0006897 (endocytosis), GO:0007154 (cell commun…
CBX4	0.00771028	1.08	16.77	8.78	0	ENSGALG00010029229	protein_coding	chromobox 4 [Source:NCBI gene (formerly Entrezgene);Acc:395354]	ENSGALT00010070640	GO:0000122 (negative regulation of transcription by RNA polymerase II), GO:0006139 (nucleobase-containing compound metabolic process), GO:0006351 (DNA-templated transcription), GO:0006355 (regulation of DNA-templated transcription), GO:0006357 (regulation of transcription by RNA polymerase II), GO:0006366 (transcription by RNA polymerase II), GO:0008150 (biological_process), GO:0008152 (metabolic…
C15orf39	0.00805578	1.15	15.02	6.88	0	ENSGALG00010023666	protein_coding	chromosome 15 open reading frame 39 [Source:HGNC Symbol;Acc:HGNC:24497]	ENSGALT00010057679
ENSGALG00010005997	0.0081962	1.92	11.02	2.98	0	ENSGALG00010005997	protein_coding		ENSGALT00010014338
SOX5	0.00941783	2.03	10.38	2.44	0	ENSGALG00010014120	protein_coding	SRY-box 5 [Source:NCBI gene (formerly Entrezgene);Acc:418195]	ENSGALT00010033987	GO:0001501 (skeletal system development), GO:0002062 (chondrocyte differentiation), GO:0007275 (multicellular organism development), GO:0007399 (nervous system development), GO:0007405 (neuroblast proliferation), GO:0008150 (biological_process), GO:0008283 (cell population proliferation), GO:0008356 (asymmetric cell division), GO:0009719 (response to endogenous stimulus), GO:0009888 (tissue devel…
