# Supplementary material for: Beyond FoxP3—Identification of a Chicken Regulatory T Cell Signature
Source: Eur J Immunol. 2025 Dec 19;55(12):e70106. doi: 10.1002/eji.70106 (PMC12716188; doi:10.1002/eji.70106)
Supplement: Supplementary file 4 — Supporting File 4: eji70106‐sup‐0004‐TableS6.2.xlsx. [file EJI-55-e70106-s003.xlsx]

## Sheet: Column description
Column description
gene	Gene symbol
pval_adj	Adjusted p-value for differential expression
LFC	Log2 fold change of gene expression
pct.1	percentage of cells in cluster 9 expressing the gene
pct.2	percentage of cells not in cluster 9 expressing the gene
mean_score	Mean expression score
ensembl_gene_id	Ensembl gene ID
gene_biotype	Gene type/biotype
description	Gene description
canonical_transcript	Ensembl ID of the canonical transcript
go_terms	Associated Gene Ontology (GO) terms describing biological function

## Sheet: Supporting Information Table 8.
gene	pval_adj	LFC	pct.1	pct.2	mean_score	ensembl_gene_id	gene_biotype	description	canonical_transcript	go_terms
ENSGALG00010026064	1.02e-16	4.8	17.53	0.4	2.39	ENSGALG00010026064	protein_coding		ENSGALT00010063551
LSS	0.0084939	2.77	6.34	0.48	1.92	ENSGALG00010013452	protein_coding	lanosterol synthase (2,3-oxidosqualene-lanosterol cyclase) [Source:NCBI gene (formerly Entrezgene);Acc:424037]	ENSGALT00010032394	GO:0006066 (alcohol metabolic process), GO:0006629 (lipid metabolic process), GO:0006694 (steroid biosynthetic process), GO:0006695 (cholesterol biosynthetic process), GO:0006720 (isoprenoid metabolic process), GO:0006721 (terpenoid metabolic process), GO:0006722 (triterpenoid metabolic process), GO:0008150 (biological_process), GO:0008152 (metabolic process), GO:0008202 (steroid metabolic proces…
SMIM4	5.41e-10	1.91	15.11	1.95	1.99	ENSGALG00010028046	protein_coding	small integral membrane protein 4 [Source:NCBI gene (formerly Entrezgene);Acc:415896]	ENSGALT00010067961	GO:0006996 (organelle organization), GO:0007005 (mitochondrion organization), GO:0008150 (biological_process), GO:0008535 (respiratory chain complex IV assembly), GO:0009987 (cellular process), GO:0016043 (cellular component organization), GO:0017004 (cytochrome complex assembly), GO:0017062 (respiratory chain complex III assembly), GO:0022607 (cellular component assembly), GO:0033108 (mitochondr…
SIVA1	3.34e-60	4.05	34.95	1.52	2.84	ENSGALG00010017340	protein_coding	SIVA1 apoptosis inducing factor [Source:NCBI gene (formerly Entrezgene);Acc:423493]	ENSGALT00010041812	GO:0006915 (apoptotic process), GO:0007154 (cell communication), GO:0007165 (signal transduction), GO:0007166 (cell surface receptor signaling pathway), GO:0008150 (biological_process), GO:0008219 (cell death), GO:0009987 (cellular process), GO:0012501 (programmed cell death), GO:0023052 (signaling), GO:0050789 (regulation of biological process), GO:0050794 (regulation of cellular process), GO:00…
SHF	0.00337127	1.78	7.38	0.89	1.52	ENSGALG00010022236	protein_coding	Src homology 2 domain containing F [Source:HGNC Symbol;Acc:HGNC:25116]	ENSGALT00010054100
SLC25A39	9.6e-13	1.93	17.07	2.02	1.64	ENSGALG00010024858	protein_coding	solute carrier family 25 member 39 [Source:HGNC Symbol;Acc:HGNC:24279]	ENSGALT00010060694	GO:0006810 (transport), GO:0006839 (mitochondrial transport), GO:0006857 (oligopeptide transport), GO:0008150 (biological_process), GO:0009987 (cellular process), GO:0015711 (organic anion transport), GO:0015833 (peptide transport), GO:0034635 (glutathione transport), GO:0034775 (glutathione transmembrane transport), GO:0035443 (tripeptide transmembrane transport), GO:0035672 (oligopeptide transm…
EFHD2	2.01e-10	4.27	13.61	0.35	2.78	ENSGALG00010020950	protein_coding	EF-hand domain family member D2 [Source:HGNC Symbol;Acc:HGNC:28670]	ENSGALT00010050618
ENSGALG00010027881	0.0050396	2.72	6.69	0.48	1.83	ENSGALG00010027881	protein_coding		ENSGALT00010067574
ENSGALG00010018609	3.53e-25	2.8	23.18	1.68	2.6	ENSGALG00010018609	protein_coding		ENSGALT00010045023
ENSGALG00010010876	6.85e-24	2.49	23.3	2.28	2.38	ENSGALG00010010876	protein_coding		ENSGALT00010026030
ELOF1	2.56e-35	3.71	26.76	1.29	2.47	ENSGALG00010003251	protein_coding	elongation factor 1 [Source:HGNC Symbol;Acc:HGNC:28691]	ENSGALT00010007624
POU3F4	0.00234959	2.42	7.27	0.58	1.82	ENSGALG00010019346	protein_coding	POU class 3 homeobox 4 [Source:HGNC Symbol;Acc:HGNC:9217]	ENSGALT00010046791	GO:0003008 (system process), GO:0006139 (nucleobase-containing compound metabolic process), GO:0006351 (DNA-templated transcription), GO:0006355 (regulation of DNA-templated transcription), GO:0006357 (regulation of transcription by RNA polymerase II), GO:0006366 (transcription by RNA polymerase II), GO:0006915 (apoptotic process), GO:0007275 (multicellular organism development), GO:0007399 (nerv…
WDR18	0.00408371	1.89	7.27	0.9	1.46	ENSGALG00010027533	protein_coding	WD repeat domain 18 [Source:NCBI gene (formerly Entrezgene);Acc:420100]	ENSGALT00010066689
NUDT1	2.82e-16	3.54	17.76	0.81	2.07	ENSGALG00010019898	protein_coding	nudix hydrolase 1 [Source:NCBI gene (formerly Entrezgene);Acc:416467]	ENSGALT00010048101	GO:0006139 (nucleobase-containing compound metabolic process), GO:0006152 (purine nucleoside catabolic process), GO:0006259 (DNA metabolic process), GO:0006950 (response to stress), GO:0008150 (biological_process), GO:0008152 (metabolic process), GO:0009056 (catabolic process), GO:0009116 (nucleoside metabolic process), GO:0009164 (nucleoside catabolic process), GO:0009987 (cellular process), GO:…
ABHD17A	5.89e-08	2.85	12.23	0.79	1.61	ENSGALG00010027931	protein_coding	abhydrolase domain containing 17A, depalmitoylase [Source:HGNC Symbol;Acc:HGNC:28756]	ENSGALT00010067697	GO:0008104 (protein localization), GO:0008150 (biological_process), GO:0009987 (cellular process), GO:0033036 (macromolecule localization), GO:0051179 (localization), GO:0051641 (cellular localization), GO:0051668 (localization within membrane), GO:0070727 (cellular macromolecule localization), GO:0072657 (protein localization to membrane)
TARBP2	9.52e-07	1.98	11.88	1.42	1.63	ENSGALG00010024245	protein_coding	TARBP2 subunit of RISC loading complex [Source:HGNC Symbol;Acc:HGNC:11569]	ENSGALT00010059154	GO:0002218 (activation of innate immune response), GO:0002221 (pattern recognition receptor signaling pathway), GO:0002253 (activation of immune response), GO:0002376 (immune system process), GO:0002682 (regulation of immune system process), GO:0002683 (negative regulation of immune system process), GO:0002684 (positive regulation of immune system process), GO:0002753 (cytoplasmic pattern recogni…
DAP3	2.38e-07	2.62	12	1.06	2.14	ENSGALG00010028425	protein_coding	death associated protein 3 [Source:HGNC Symbol;Acc:HGNC:2673]	ENSGALT00010068850	GO:0006915 (apoptotic process), GO:0008150 (biological_process), GO:0008219 (cell death), GO:0009987 (cellular process), GO:0012501 (programmed cell death)
SSRP1	2.1e-59	3.66	35.29	1.99	2.46	ENSGALG00010026457	protein_coding	structure specific recognition protein 1 [Source:NCBI gene (formerly Entrezgene);Acc:396509]	ENSGALT00010064341	GO:0006139 (nucleobase-containing compound metabolic process), GO:0006259 (DNA metabolic process), GO:0006260 (DNA replication), GO:0006281 (DNA repair), GO:0006325 (chromatin organization), GO:0006337 (nucleosome disassembly), GO:0006338 (chromatin remodeling), GO:0006950 (response to stress), GO:0006974 (DNA damage response), GO:0008150 (biological_process), GO:0008152 (metabolic process), GO:0…
OPA3	9.79e-12	2.21	16.03	1.7	1.84	ENSGALG00010008921	protein_coding	outer mitochondrial membrane lipid metabolism regulator OPA3 [Source:HGNC Symbol;Acc:HGNC:8142]	ENSGALT00010021176	GO:0003008 (system process), GO:0007600 (sensory perception), GO:0007601 (visual perception), GO:0008150 (biological_process), GO:0032501 (multicellular organismal process), GO:0050877 (nervous system process), GO:0050953 (sensory perception of light stimulus)
ASCL4	0.000897414	4.42	7.38	0.17	1.64	ENSGALG00010015553	protein_coding	achaete-scute family bHLH transcription factor 4 [Source:HGNC Symbol;Acc:HGNC:24311]	ENSGALT00010037386
GPR171	3.68e-05	1.88	10.61	1.71	1.81	ENSGALG00010001124	protein_coding	G protein-coupled receptor 171 [Source:NCBI gene (formerly Entrezgene);Acc:101749516]	ENSGALT00010002556	GO:0002376 (immune system process), GO:0002682 (regulation of immune system process), GO:0003008 (system process), GO:0007154 (cell communication), GO:0007165 (signal transduction), GO:0007186 (G protein-coupled receptor signaling pathway), GO:0007188 (adenylate cyclase-modulating G protein-coupled receptor signaling pathway), GO:0007275 (multicellular organism development), GO:0007600 (sensory p…
MCM3	2.56e-17	4.93	17.88	0.44	2.23	ENSGALG00010007916	protein_coding	minichromosome maintenance complex component 3 [Source:NCBI gene (formerly Entrezgene);Acc:422043]	ENSGALT00010018854	GO:0000278 (mitotic cell cycle), GO:0000724 (double-strand break repair via homologous recombination), GO:0000725 (recombinational repair), GO:0000727 (double-strand break repair via break-induced replication), GO:0006139 (nucleobase-containing compound metabolic process), GO:0006259 (DNA metabolic process), GO:0006260 (DNA replication), GO:0006261 (DNA-templated DNA replication), GO:0006268 (DNA…
GTF3C6	8.76e-08	1.63	13.26	1.84	1.83	ENSGALG00010013794	protein_coding	ral transcription factor IIIC subunit 6 [Source:NCBI gene (formerly Entrezgene);Acc:421754]	ENSGALT00010033125	GO:0006139 (nucleobase-containing compound metabolic process), GO:0006351 (DNA-templated transcription), GO:0006383 (transcription by RNA polymerase III), GO:0008150 (biological_process), GO:0008152 (metabolic process), GO:0009058 (biosynthetic process), GO:0009059 (macromolecule biosynthetic process), GO:0009987 (cellular process), GO:0010467 (gene expression), GO:0016070 (RNA metabolic process)…
ENSGALG00010015820	1.94e-08	2.95	12.8	0.98	1.66	ENSGALG00010015820	protein_coding		ENSGALT00010038095
MZT1	9.65e-19	4.06	18.92	0.68	1.87	ENSGALG00010000864	protein_coding	mitotic spindle organizing protein 1 [Source:NCBI gene (formerly Entrezgene);Acc:418822]	ENSGALT00010001894	GO:0008150 (biological_process), GO:0031503 (protein-containing complex localization), GO:0033566 (gamma-tubulin complex localization), GO:0051179 (localization)
NAXE	2.8e-15	2.11	18.69	2.08	1.74	ENSGALG00010028088	protein_coding	NAD(P)HX epimerase [Source:HGNC Symbol;Acc:HGNC:18453]	ENSGALT00010068066	GO:0001525 (angiogenesis), GO:0001568 (blood vessel development), GO:0001944 (vasculature development), GO:0002040 (sprouting angiogenesis), GO:0006139 (nucleobase-containing compound metabolic process), GO:0006753 (nucleoside phosphate metabolic process), GO:0006793 (phosphorus metabolic process), GO:0006796 (phosphate-containing compound metabolic process), GO:0006810 (transport), GO:0006869 (l…
BORCS7	2.68e-06	2.07	11.19	1.17	1.79	ENSGALG00010018199	protein_coding	BLOC-1 related complex subunit 7 [Source:NCBI gene (formerly Entrezgene);Acc:423869]	ENSGALT00010043983
MRPL32	1.14e-05	1.4	11.3	1.82	1.42	ENSGALG00010007905	protein_coding	mitochondrial ribosomal protein L32 [Source:HGNC Symbol;Acc:HGNC:14035]	ENSGALT00010018824	GO:0006412 (translation), GO:0008150 (biological_process), GO:0008152 (metabolic process), GO:0009058 (biosynthetic process), GO:0009059 (macromolecule biosynthetic process), GO:0009987 (cellular process), GO:0010467 (gene expression), GO:0019538 (protein metabolic process), GO:0043170 (macromolecule metabolic process), GO:0044238 (primary metabolic process)
TIMM8A	7.42e-13	1.94	17.3	2.16	1.26	ENSGALG00010015985	protein_coding	translocase of inner mitochondrial membrane 8 homolog A (yeast) [Source:NCBI gene (formerly Entrezgene);Acc:422190]	ENSGALT00010038519	GO:0006810 (transport), GO:0008104 (protein localization), GO:0008150 (biological_process), GO:0009987 (cellular process), GO:0015031 (protein transport), GO:0033036 (macromolecule localization), GO:0045184 (establishment of protein localization), GO:0051179 (localization), GO:0051234 (establishment of localization), GO:0051641 (cellular localization), GO:0070727 (cellular macromolecule localizat…
MRPL18	8.86e-32	2.22	27.8	3.2	2.03	ENSGALG00010004424	protein_coding	mitochondrial ribosomal protein L18 [Source:HGNC Symbol;Acc:HGNC:14477]	ENSGALT00010010336	GO:0006412 (translation), GO:0008150 (biological_process), GO:0008152 (metabolic process), GO:0009058 (biosynthetic process), GO:0009059 (macromolecule biosynthetic process), GO:0009987 (cellular process), GO:0010467 (gene expression), GO:0019538 (protein metabolic process), GO:0043170 (macromolecule metabolic process), GO:0044238 (primary metabolic process)
RPA3	9.33e-13	2.42	16.49	1.52	0	ENSGALG00010003923	protein_coding		ENSGALT00010009080	GO:0000724 (double-strand break repair via homologous recombination), GO:0000725 (recombinational repair), GO:0006139 (nucleobase-containing compound metabolic process), GO:0006259 (DNA metabolic process), GO:0006260 (DNA replication), GO:0006281 (DNA repair), GO:0006284 (base-excision repair), GO:0006289 (nucleotide-excision repair), GO:0006298 (mismatch repair), GO:0006302 (double-strand break …
UFC1	4.72e-05	3.47	9.11	0.41	0	ENSGALG00010027531	protein_coding	ubiquitin-fold modifier conjugating enzyme 1 [Source:HGNC Symbol;Acc:HGNC:26941]	ENSGALT00010066681	GO:0006914 (autophagy), GO:0006950 (response to stress), GO:0007275 (multicellular organism development), GO:0007399 (nervous system development), GO:0007417 (central nervous system development), GO:0007420 (brain development), GO:0008150 (biological_process), GO:0008152 (metabolic process), GO:0009056 (catabolic process), GO:0009987 (cellular process), GO:0016236 (macroautophagy), GO:0019538 (pr…
FDPS	1.76e-13	3.07	16.38	1.04	1.53	ENSGALG00010028374	protein_coding	farnesyl diphosphate synthase [Source:NCBI gene (formerly Entrezgene);Acc:425061]	ENSGALT00010068744	GO:0006629 (lipid metabolic process), GO:0006720 (isoprenoid metabolic process), GO:0008150 (biological_process), GO:0008152 (metabolic process), GO:0008299 (isoprenoid biosynthetic process), GO:0008610 (lipid biosynthetic process), GO:0009058 (biosynthetic process), GO:0009987 (cellular process), GO:0044238 (primary metabolic process)
HPS1	0.000393691	1.68	9.11	1.37	1.46	ENSGALG00010018374	protein_coding	HPS1, biosis of lysosomal organelles complex 3 subunit 1 [Source:NCBI gene (formerly Entrezgene);Acc:429879]	ENSGALT00010044369	GO:0006810 (transport), GO:0006996 (organelle organization), GO:0008150 (biological_process), GO:0009987 (cellular process), GO:0016043 (cellular component organization), GO:0016050 (vesicle organization), GO:0016192 (vesicle-mediated transport), GO:0022607 (cellular component assembly), GO:0032438 (melanosome organization), GO:0033059 (cellular pigmentation), GO:0043473 (pigmentation), GO:004408…
NDUFA5	2.17e-19	2.71	20.53	1.78	1.78	ENSGALG00010001701	protein_coding	NADH:ubiquinone oxidoreductase subunit A5 [Source:NCBI gene (formerly Entrezgene);Acc:417753]	ENSGALT00010003904	GO:0006091 (generation of precursor metabolites and energy), GO:0006996 (organelle organization), GO:0007005 (mitochondrion organization), GO:0008150 (biological_process), GO:0008152 (metabolic process), GO:0009987 (cellular process), GO:0010257 (NADH dehydrogenase complex assembly), GO:0015980 (energy derivation by oxidation of organic compounds), GO:0016043 (cellular component organization), GO…
ENSGALG00010018476	5.89e-18	2.59	19.84	1.82	1.41	ENSGALG00010018476	protein_coding		ENSGALT00010044706
TRAPPC3	1.21e-14	2.42	17.76	1.62	1.63	ENSGALG00010014859	protein_coding	trafficking protein particle complex 3 [Source:NCBI gene (formerly Entrezgene);Acc:419625]	ENSGALT00010035754	GO:0006810 (transport), GO:0006888 (endoplasmic reticulum to Golgi vesicle-mediated transport), GO:0008150 (biological_process), GO:0009987 (cellular process), GO:0016192 (vesicle-mediated transport), GO:0046907 (intracellular transport), GO:0048193 (Golgi vesicle transport), GO:0051179 (localization), GO:0051234 (establishment of localization), GO:0051641 (cellular localization), GO:0051649 (est…
GATD3AL2	3.62e-05	3.79	9.23	0.41	2.04	ENSGALG00010011734	protein_coding		ENSGALT00010028070
UQCRC1	2.12e-60	2.98	37.14	3.23	2.09	ENSGALG00010027268	protein_coding	ubiquinol-cytochrome c reductase core protein 1 [Source:HGNC Symbol;Acc:HGNC:12585]	ENSGALT00010066107	GO:0006091 (generation of precursor metabolites and energy), GO:0006119 (oxidative phosphorylation), GO:0006122 (mitochondrial electron transport, ubiquinol to cytochrome c), GO:0008150 (biological_process), GO:0008152 (metabolic process), GO:0009060 (aerobic respiration), GO:0009987 (cellular process), GO:0015980 (energy derivation by oxidation of organic compounds), GO:0019646 (aerobic electron…
MCM5	1.7499999999999999e-25	5.03	21.91	0.55	2.28	ENSGALG00010015126	protein_coding	minichromosome maintenance complex component 5 [Source:NCBI gene (formerly Entrezgene);Acc:418058]	ENSGALT00010036433	GO:0000724 (double-strand break repair via homologous recombination), GO:0000725 (recombinational repair), GO:0000727 (double-strand break repair via break-induced replication), GO:0006139 (nucleobase-containing compound metabolic process), GO:0006259 (DNA metabolic process), GO:0006260 (DNA replication), GO:0006261 (DNA-templated DNA replication), GO:0006268 (DNA unwinding involved in DNA replic…
LDHB	2.81e-133	4.28	52.6	2.82	2.77	ENSGALG00010013184	protein_coding	lactate dehydrogenase B [Source:NCBI gene (formerly Entrezgene);Acc:373997]	ENSGALT00010031643	GO:0006082 (organic acid metabolic process), GO:0006089 (lactate metabolic process), GO:0006090 (pyruvate metabolic process), GO:0008150 (biological_process), GO:0008152 (metabolic process), GO:0009987 (cellular process), GO:0019752 (carboxylic acid metabolic process), GO:0032787 (monocarboxylic acid metabolic process), GO:0043436 (oxoacid metabolic process), GO:0044281 (small molecule metabolic …
IMPDH2	1.54e-49	2.75	33.91	3.14	1.95	ENSGALG00010020638	protein_coding	inosine monophosphate dehydrogenase 2 [Source:NCBI gene (formerly Entrezgene);Acc:416058]	ENSGALT00010049817	GO:0001775 (cell activation), GO:0002376 (immune system process), GO:0006139 (nucleobase-containing compound metabolic process), GO:0006163 (purine nucleotide metabolic process), GO:0006164 (purine nucleotide biosynthetic process), GO:0006177 (GMP biosynthetic process), GO:0006183 (GTP biosynthetic process), GO:0006753 (nucleoside phosphate metabolic process), GO:0006793 (phosphorus metabolic pro…
ECH1	3.95e-07	2.05	12.23	1.43	1.56	ENSGALG00010009232	protein_coding	enoyl-CoA hydratase 1 [Source:HGNC Symbol;Acc:HGNC:3149]	ENSGALT00010022020
MRPL21	1.02e-18	1.67	22.38	3.61	1.76	ENSGALG00010024196	protein_coding	mitochondrial ribosomal protein L21 [Source:NCBI gene (formerly Entrezgene);Acc:423000]	ENSGALT00010059040
ENSGALG00010000255	2.07e-25	3.78	22.38	0.94	1.64	ENSGALG00010000255	protein_coding		ENSGALT00010000500
SNRPN	5.41e-68	3.66	37.95	2.26	2.26	ENSGALG00010016197	protein_coding	small nuclear ribonucleoprotein polypeptide N [Source:NCBI gene (formerly Entrezgene);Acc:395298]	ENSGALT00010038915	GO:0000375 (RNA splicing, via transesterification reactions), GO:0000377 (RNA splicing, via transesterification reactions with bulged adenosine as nucleophile), GO:0000387 (spliceosomal snRNP assembly), GO:0000398 (mRNA splicing, via spliceosome), GO:0006139 (nucleobase-containing compound metabolic process), GO:0006396 (RNA processing), GO:0006397 (mRNA processing), GO:0008150 (biological_proces…
SMIM19	7.52e-10	1.57	15.46	2.34	1.4	ENSGALG00010007830	protein_coding	small integral membrane protein 19 [Source:NCBI gene (formerly Entrezgene);Acc:422492]	ENSGALT00010018639
DST	1.83e-05	4.23	9.46	0.34	1.43	ENSGALG00010002374	protein_coding	dystonin [Source:HGNC Symbol;Acc:HGNC:1090]	ENSGALT00010005435	GO:0006996 (organelle organization), GO:0007010 (cytoskeleton organization), GO:0008150 (biological_process), GO:0009987 (cellular process), GO:0016043 (cellular component organization), GO:0045103 (intermediate filament-based process), GO:0045104 (intermediate filament cytoskeleton organization), GO:0071840 (cellular component organization or biogenesis)
ENSGALG00010010885	6.3e-34	4.31	25.72	0.86	1.9	ENSGALG00010010885	protein_coding	small nuclear ribonucleoprotein D2 polypeptide [Source:HGNC Symbol;Acc:HGNC:11159]	ENSGALT00010026040
EMC3	1.47e-19	1.27	24.57	4.99	1.58	ENSGALG00010027368	protein_coding	ER membrane protein complex subunit 3 [Source:NCBI gene (formerly Entrezgene);Acc:415936]	ENSGALT00010066361	GO:0006996 (organelle organization), GO:0007029 (endoplasmic reticulum organization), GO:0008104 (protein localization), GO:0008150 (biological_process), GO:0009987 (cellular process), GO:0010256 (endomembrane system organization), GO:0016043 (cellular component organization), GO:0033036 (macromolecule localization), GO:0033365 (protein localization to organelle), GO:0045048 (protein insertion in…
LSM3	1.3100000000000002e-27	3.22	23.99	1.51	1.27	ENSGALG00010021258	protein_coding	LSM3 homolog, U6 small nuclear RNA and mRNA degradation associated [Source:NCBI gene (formerly Entrezgene);Acc:416040]	ENSGALT00010051536	GO:0000375 (RNA splicing, via transesterification reactions), GO:0000377 (RNA splicing, via transesterification reactions with bulged adenosine as nucleophile), GO:0000398 (mRNA splicing, via spliceosome), GO:0006139 (nucleobase-containing compound metabolic process), GO:0006396 (RNA processing), GO:0006397 (mRNA processing), GO:0006996 (organelle organization), GO:0008150 (biological_process), G…
ALDH4A1	4.06e-14	1.75	18.92	2.89	1.49	ENSGALG00010020467	protein_coding	aldehyde dehydrogenase 4 family member A1 [Source:NCBI gene (formerly Entrezgene);Acc:419467]	ENSGALT00010049482	GO:0006082 (organic acid metabolic process), GO:0006520 (amino acid metabolic process), GO:0006536 (glutamate metabolic process), GO:0006560 (proline metabolic process), GO:0006562 (proline catabolic process), GO:0008150 (biological_process), GO:0008152 (metabolic process), GO:0009056 (catabolic process), GO:0009063 (amino acid catabolic process), GO:0009064 (glutamine family amino acid metabolic…
ZW10	0.00701321	2.18	6.81	0.8	1.81	ENSGALG00010023760	protein_coding	zw10 kinetochore protein [Source:NCBI gene (formerly Entrezgene);Acc:395275]	ENSGALT00010057932	GO:0000278 (mitotic cell cycle), GO:0007049 (cell cycle), GO:0008150 (biological_process), GO:0009987 (cellular process)
EMG1	0.00106453	1.1	9.11	1.86	1.58	ENSGALG00010023522	protein_coding	EMG1, N1-specific pseudouridine methyltransferase [Source:NCBI gene (formerly Entrezgene);Acc:418292]	ENSGALT00010057273	GO:0000154 (rRNA modification), GO:0001510 (RNA methylation), GO:0006139 (nucleobase-containing compound metabolic process), GO:0006364 (rRNA processing), GO:0006396 (RNA processing), GO:0006996 (organelle organization), GO:0006997 (nucleus organization), GO:0007000 (nucleolus organization), GO:0008150 (biological_process), GO:0008152 (metabolic process), GO:0009058 (biosynthetic process), GO:000…
GOT2	7.33e-29	2.36	26.07	2.77	1.91	ENSGALG00010021438	protein_coding	glutamic-oxaloacetic transaminase 2 [Source:NCBI gene (formerly Entrezgene);Acc:396533]	ENSGALT00010051974	GO:0006082 (organic acid metabolic process), GO:0006107 (oxaloacetate metabolic process), GO:0006520 (amino acid metabolic process), GO:0006531 (aspartate metabolic process), GO:0006532 (aspartate biosynthetic process), GO:0006533 (aspartate catabolic process), GO:0006536 (glutamate metabolic process), GO:0006538 (glutamate catabolic process), GO:0006810 (transport), GO:0006869 (lipid transport),…
UMPS	0.00129355	2.42	7.73	0.69	1.64	ENSGALG00010019985	protein_coding	uridine monophosphate synthetase [Source:NCBI gene (formerly Entrezgene);Acc:424256]	ENSGALT00010048259	GO:0006139 (nucleobase-containing compound metabolic process), GO:0006206 (pyrimidine nucleobase metabolic process), GO:0006207 ('de novo' pyrimidine nucleobase biosynthetic process), GO:0006220 (pyrimidine nucleotide metabolic process), GO:0006221 (pyrimidine nucleotide biosynthetic process), GO:0006222 (UMP biosynthetic process), GO:0006225 (UDP biosynthetic process), GO:0006753 (nucleoside pho…
VPS72	6.9e-25	1.92	25.37	3.61	1.75	ENSGALG00010028599	protein_coding	vacuolar protein sorting 72 homolog [Source:HGNC Symbol;Acc:HGNC:11644]	ENSGALT00010069261	GO:0000018 (regulation of DNA recombination), GO:0000724 (double-strand break repair via homologous recombination), GO:0000725 (recombinational repair), GO:0006139 (nucleobase-containing compound metabolic process), GO:0006259 (DNA metabolic process), GO:0006281 (DNA repair), GO:0006282 (regulation of DNA repair), GO:0006302 (double-strand break repair), GO:0006310 (DNA recombination), GO:0006325…
ECD	6.34e-06	1.41	11.88	2.12	1.32	ENSGALG00010008995	protein_coding	ecdysoneless cell cycle regulator [Source:NCBI gene (formerly Entrezgene);Acc:423638]	ENSGALT00010021389	GO:0000082 (G1/S transition of mitotic cell cycle), GO:0000278 (mitotic cell cycle), GO:0006139 (nucleobase-containing compound metabolic process), GO:0006351 (DNA-templated transcription), GO:0006355 (regulation of DNA-templated transcription), GO:0006357 (regulation of transcription by RNA polymerase II), GO:0006366 (transcription by RNA polymerase II), GO:0007049 (cell cycle), GO:0007346 (regu…
SNRPF	2.19e-152	4.77	55.25	2.16	2.58	ENSGALG00010011868	protein_coding	small nuclear ribonucleoprotein polypeptide F [Source:NCBI gene (formerly Entrezgene);Acc:417916]	ENSGALT00010028348	GO:0000375 (RNA splicing, via transesterification reactions), GO:0000377 (RNA splicing, via transesterification reactions with bulged adenosine as nucleophile), GO:0000387 (spliceosomal snRNP assembly), GO:0000398 (mRNA splicing, via spliceosome), GO:0006139 (nucleobase-containing compound metabolic process), GO:0006396 (RNA processing), GO:0006397 (mRNA processing), GO:0008150 (biological_proces…
PTPN9	3.09e-11	1.63	16.72	2.59	1.2	ENSGALG00010021425	protein_coding	protein tyrosine phosphatase, non-receptor type 9 [Source:NCBI gene (formerly Entrezgene);Acc:415308]	ENSGALT00010051955	GO:0006470 (protein dephosphorylation), GO:0006793 (phosphorus metabolic process), GO:0006796 (phosphate-containing compound metabolic process), GO:0007275 (multicellular organism development), GO:0007399 (nervous system development), GO:0008104 (protein localization), GO:0008150 (biological_process), GO:0008152 (metabolic process), GO:0009987 (cellular process), GO:0010975 (regulation of neuron …
SLC19A1	0.000135083	1.53	10.03	1.73	1.87	ENSGALG00010014180	protein_coding	solute carrier family 19 member 1 [Source:NCBI gene (formerly Entrezgene);Acc:424034]	ENSGALT00010034119	GO:0001408 (guanine nucleotide transport), GO:0006810 (transport), GO:0006811 (monoatomic ion transport), GO:0006820 (monoatomic anion transport), GO:0006835 (dicarboxylic acid transport), GO:0006862 (nucleotide transport), GO:0008150 (biological_process), GO:0009987 (cellular process), GO:0015711 (organic anion transport), GO:0015748 (organophosphate ester transport), GO:0015849 (organic acid tr…
PSMB3	4.32e-15	3.54	17.07	0.8	1.76	ENSGALG00010022122	protein_coding	proteasome 20S subunit beta 3 [Source:HGNC Symbol;Acc:HGNC:9540]	ENSGALT00010053815	GO:0006508 (proteolysis), GO:0006511 (ubiquitin-dependent protein catabolic process), GO:0008150 (biological_process), GO:0008152 (metabolic process), GO:0009056 (catabolic process), GO:0009057 (macromolecule catabolic process), GO:0009987 (cellular process), GO:0010498 (proteasomal protein catabolic process), GO:0019538 (protein metabolic process), GO:0019941 (modification-dependent protein cata…
PTPMT1	0.00488959	1.71	7.27	1	1.65	ENSGALG00010022073	protein_coding	protein tyrosine phosphatase, mitochondrial 1 [Source:NCBI gene (formerly Entrezgene);Acc:423181]	ENSGALT00010053681	GO:0006470 (protein dephosphorylation), GO:0006629 (lipid metabolic process), GO:0006644 (phospholipid metabolic process), GO:0006650 (glycerophospholipid metabolic process), GO:0006655 (phosphatidylglycerol biosynthetic process), GO:0006793 (phosphorus metabolic process), GO:0006796 (phosphate-containing compound metabolic process), GO:0006915 (apoptotic process), GO:0007154 (cell communication)…
ENSGALG00010001868	6.51e-09	2.75	13.26	1.05	1.69	ENSGALG00010001868	protein_coding		ENSGALT00010004238
LSM6	1.67e-19	2.95	20.18	1.43	1.7	ENSGALG00010006526	protein_coding	LSM6 homolog, U6 small nuclear RNA and mRNA degradation associated [Source:NCBI gene (formerly Entrezgene);Acc:422466]	ENSGALT00010015506	GO:0000375 (RNA splicing, via transesterification reactions), GO:0000377 (RNA splicing, via transesterification reactions with bulged adenosine as nucleophile), GO:0000398 (mRNA splicing, via spliceosome), GO:0006139 (nucleobase-containing compound metabolic process), GO:0006396 (RNA processing), GO:0006397 (mRNA processing), GO:0008150 (biological_process), GO:0008152 (metabolic process), GO:000…
MRPL51	5.840000000000001e-123	4.64	49.71	1.96	2.55	ENSGALG00010021922	protein_coding	mitochondrial ribosomal protein L51 [Source:NCBI gene (formerly Entrezgene);Acc:418274]	ENSGALT00010053297	GO:0006412 (translation), GO:0008150 (biological_process), GO:0008152 (metabolic process), GO:0009058 (biosynthetic process), GO:0009059 (macromolecule biosynthetic process), GO:0009987 (cellular process), GO:0010467 (gene expression), GO:0019538 (protein metabolic process), GO:0043170 (macromolecule metabolic process), GO:0044238 (primary metabolic process)
MED28	6.06e-31	1.56	30.22	5.34	1.87	ENSGALG00010010983	protein_coding	mediator complex subunit 28 [Source:HGNC Symbol;Acc:HGNC:24628]	ENSGALT00010026316	GO:0008150 (biological_process), GO:0009987 (cellular process), GO:0019827 (stem cell population maintenance), GO:0030154 (cell differentiation), GO:0032501 (multicellular organismal process), GO:0032502 (developmental process), GO:0035019 (somatic stem cell population maintenance), GO:0042692 (muscle cell differentiation), GO:0045595 (regulation of cell differentiation), GO:0045596 (negative reg…
CENPA	5.74e-29	6.47	23.07	0.26	2.64	ENSGALG00010003178	protein_coding	centromere protein A [Source:NCBI gene (formerly Entrezgene);Acc:100113359]	ENSGALT00010007407	GO:0000132 (establishment of mitotic spindle orientation), GO:0000226 (microtubule cytoskeleton organization), GO:0000278 (mitotic cell cycle), GO:0000281 (mitotic cytokinesis), GO:0000910 (cytokinesis), GO:0006325 (chromatin organization), GO:0006338 (chromatin remodeling), GO:0006996 (organelle organization), GO:0007010 (cytoskeleton organization), GO:0007017 (microtubule-based process), GO:000…
MRPL44	2.71e-16	1.37	21.68	4.1	1.64	ENSGALG00010023811	protein_coding	mitochondrial ribosomal protein L44 [Source:NCBI gene (formerly Entrezgene);Acc:424795]	ENSGALT00010058039	GO:0006139 (nucleobase-containing compound metabolic process), GO:0006364 (rRNA processing), GO:0006396 (RNA processing), GO:0006412 (translation), GO:0006414 (translational elongation), GO:0008150 (biological_process), GO:0008152 (metabolic process), GO:0009058 (biosynthetic process), GO:0009059 (macromolecule biosynthetic process), GO:0009987 (cellular process), GO:0010467 (gene expression), GO…
MRPL58	3.04e-05	2.95	9.46	0.54	1.31	ENSGALG00010029683	protein_coding	mitochondrial ribosomal protein L58 [Source:HGNC Symbol;Acc:HGNC:5359]	ENSGALT00010071790	GO:0006412 (translation), GO:0006414 (translational elongation), GO:0006415 (translational termination), GO:0006996 (organelle organization), GO:0008150 (biological_process), GO:0008152 (metabolic process), GO:0009058 (biosynthetic process), GO:0009059 (macromolecule biosynthetic process), GO:0009987 (cellular process), GO:0010467 (gene expression), GO:0016043 (cellular component organization), G…
SNAPC5	2.36e-17	1.93	20.76	2.89	1.4	ENSGALG00010018020	protein_coding	small nuclear RNA activating complex polypeptide 5 [Source:NCBI gene (formerly Entrezgene);Acc:415550]	ENSGALT00010043554	GO:0006139 (nucleobase-containing compound metabolic process), GO:0006351 (DNA-templated transcription), GO:0006352 (DNA-templated transcription initiation), GO:0006366 (transcription by RNA polymerase II), GO:0006383 (transcription by RNA polymerase III), GO:0006384 (transcription initiation at RNA polymerase III promoter), GO:0008150 (biological_process), GO:0008152 (metabolic process), GO:0009…
MRPL41	2.89e-09	2.44	13.73	1.22	1.31	ENSGALG00010028921	protein_coding	mitochondrial ribosomal protein L41 [Source:NCBI gene (formerly Entrezgene);Acc:417261]	ENSGALT00010069973	GO:0006412 (translation), GO:0008150 (biological_process), GO:0008152 (metabolic process), GO:0009058 (biosynthetic process), GO:0009059 (macromolecule biosynthetic process), GO:0009987 (cellular process), GO:0010467 (gene expression), GO:0019538 (protein metabolic process), GO:0043170 (macromolecule metabolic process), GO:0044238 (primary metabolic process)
PNO1	1.89e-07	1.81	12.92	1.8	1.6	ENSGALG00010017771	protein_coding	partner of NOB1 homolog [Source:NCBI gene (formerly Entrezgene);Acc:769547]	ENSGALT00010042942	GO:0008150 (biological_process), GO:0009987 (cellular process), GO:0022613 (ribonucleoprotein complex biogenesis), GO:0042254 (ribosome biogenesis), GO:0042274 (ribosomal small subunit biogenesis), GO:0044085 (cellular component biogenesis), GO:0071840 (cellular component organization or biogenesis)
TFCP2	1.55e-16	2.68	18.8	1.6	1.71	ENSGALG00010023911	protein_coding	transcription factor CP2 [Source:NCBI gene (formerly Entrezgene);Acc:378900]	ENSGALT00010058255	GO:0006139 (nucleobase-containing compound metabolic process), GO:0006351 (DNA-templated transcription), GO:0006355 (regulation of DNA-templated transcription), GO:0006357 (regulation of transcription by RNA polymerase II), GO:0006366 (transcription by RNA polymerase II), GO:0008150 (biological_process), GO:0008152 (metabolic process), GO:0009058 (biosynthetic process), GO:0009059 (macromolecule …
VPS16	4.87e-15	2.25	18.57	2.13	1.6	ENSGALG00010005978	protein_coding	VPS16 core subunit of CORVET and HOPS complexes [Source:NCBI gene (formerly Entrezgene);Acc:426571]	ENSGALT00010014299	GO:0006810 (transport), GO:0006886 (intracellular protein transport), GO:0006914 (autophagy), GO:0006996 (organelle organization), GO:0007033 (vacuole organization), GO:0007034 (vacuolar transport), GO:0007041 (lysosomal transport), GO:0008104 (protein localization), GO:0008150 (biological_process), GO:0008152 (metabolic process), GO:0008333 (endosome to lysosome transport), GO:0009056 (catabolic…
ARF3	6.43e-05	3.05	9.11	0.54	1.5	ENSGALG00010022565	protein_coding	ADP ribosylation factor 3 [Source:HGNC Symbol;Acc:HGNC:654]	ENSGALT00010054918	GO:0006810 (transport), GO:0006890 (retrograde vesicle-mediated transport, Golgi to endoplasmic reticulum), GO:0008150 (biological_process), GO:0009987 (cellular process), GO:0016192 (vesicle-mediated transport), GO:0048193 (Golgi vesicle transport), GO:0051179 (localization), GO:0051234 (establishment of localization)
HADHA	9.88e-11	2.18	15.22	1.59	1.64	ENSGALG00010009551	protein_coding	hydroxyacyl-CoA dehydrogenase/3-ketoacyl-CoA thiolase/enoyl-CoA hydratase (trifunctional protein), alpha subunit [Source:NCBI gene (formerly Entrezgene);Acc:395929]	ENSGALT00010022786	GO:0006082 (organic acid metabolic process), GO:0006629 (lipid metabolic process), GO:0006631 (fatty acid metabolic process), GO:0006635 (fatty acid beta-oxidation), GO:0006644 (phospholipid metabolic process), GO:0006650 (glycerophospholipid metabolic process), GO:0006793 (phosphorus metabolic process), GO:0006796 (phosphate-containing compound metabolic process), GO:0008150 (biological_process)…
CCT7	2.09e-55	2.05	39.33	5.98	1.92	ENSGALG00010018163	protein_coding	chaperonin containing TCP1 subunit 7 [Source:NCBI gene (formerly Entrezgene);Acc:428806]	ENSGALT00010043898	GO:0000723 (telomere maintenance), GO:0006139 (nucleobase-containing compound metabolic process), GO:0006259 (DNA metabolic process), GO:0006278 (RNA-templated DNA biosynthetic process), GO:0006457 (protein folding), GO:0006996 (organelle organization), GO:0007004 (telomere maintenance via telomerase), GO:0007338 (single fertilization), GO:0007339 (binding of sperm to zona pellucida), GO:0008037 …
CSTF2	6.03e-09	1.87	14.3	1.94	1.49	ENSGALG00010016704	protein_coding	cleavage stimulation factor subunit 2 [Source:NCBI gene (formerly Entrezgene);Acc:422258]	ENSGALT00010040273	GO:0006139 (nucleobase-containing compound metabolic process), GO:0006396 (RNA processing), GO:0006397 (mRNA processing), GO:0008150 (biological_process), GO:0008152 (metabolic process), GO:0009058 (biosynthetic process), GO:0009059 (macromolecule biosynthetic process), GO:0009987 (cellular process), GO:0010467 (gene expression), GO:0016070 (RNA metabolic process), GO:0016071 (mRNA metabolic proc…
RUVBL1	4.97e-16	1.91	19.84	2.71	1.78	ENSGALG00010026951	protein_coding	RuvB like AAA ATPase 1 [Source:NCBI gene (formerly Entrezgene);Acc:416022]	ENSGALT00010065354	GO:0000018 (regulation of DNA recombination), GO:0000491 (small nucleolar ribonucleoprotein complex assembly), GO:0000492 (box C/D snoRNP assembly), GO:0000723 (telomere maintenance), GO:0000724 (double-strand break repair via homologous recombination), GO:0000725 (recombinational repair), GO:0006139 (nucleobase-containing compound metabolic process), GO:0006259 (DNA metabolic process), GO:000626…
KXD1	1.08e-07	1.92	13.03	1.72	2.05	ENSGALG00010027146	protein_coding	KxDL motif containing 1 [Source:HGNC Symbol;Acc:HGNC:28420]	ENSGALT00010065811
SNRPA1	5.45e-44	2.37	33.22	4.05	1.98	ENSGALG00010019068	protein_coding	small nuclear ribonucleoprotein A' [Source:NCBI gene (formerly Entrezgene);Acc:415523]	ENSGALT00010046177	GO:0000375 (RNA splicing, via transesterification reactions), GO:0000377 (RNA splicing, via transesterification reactions with bulged adenosine as nucleophile), GO:0000398 (mRNA splicing, via spliceosome), GO:0003006 (developmental process involved in reproduction), GO:0006139 (nucleobase-containing compound metabolic process), GO:0006396 (RNA processing), GO:0006397 (mRNA processing), GO:0007276…
LYRM2	1.17e-11	2.04	16.26	1.95	1.77	ENSGALG00010003317	protein_coding	LYR motif containing 2 [Source:NCBI gene (formerly Entrezgene);Acc:421812]	ENSGALT00010007767
IAH1	1.37e-14	2.41	17.88	1.76	2.07	ENSGALG00010003295	protein_coding	isoamyl acetate-hydrolyzing esterase 1 homolog [Source:NCBI gene (formerly Entrezgene);Acc:421930]	ENSGALT00010007729
ENY2	7.59e-22	3.33	21.11	1.25	1.81	ENSGALG00010008004	protein_coding	ENY2, transcription and export complex 2 subunit [Source:NCBI gene (formerly Entrezgene);Acc:420275]	ENSGALT00010019078	GO:0006139 (nucleobase-containing compound metabolic process), GO:0006351 (DNA-templated transcription), GO:0006355 (regulation of DNA-templated transcription), GO:0006403 (RNA localization), GO:0006405 (RNA export from nucleus), GO:0006406 (mRNA export from nucleus), GO:0006810 (transport), GO:0006913 (nucleocytoplasmic transport), GO:0008150 (biological_process), GO:0008152 (metabolic process),…
OTUD6A	6.73e-30	2.65	25.95	2.34	1.72	ENSGALG00010011086	protein_coding	OTU deubiquitinase 6A [Source:NCBI gene (formerly Entrezgene);Acc:420222]	ENSGALT00010026542	GO:0006508 (proteolysis), GO:0008150 (biological_process), GO:0008152 (metabolic process), GO:0008283 (cell population proliferation), GO:0009987 (cellular process), GO:0016043 (cellular component organization), GO:0016579 (protein deubiquitination), GO:0019538 (protein metabolic process), GO:0022607 (cellular component assembly), GO:0036211 (protein modification process), GO:0043170 (macromolecu…
CTLA4	2.96e-16	3.3	18.11	1.15	1.48	ENSGALG00010021983	protein_coding	cytotoxic T-lymphocyte associated protein 4 [Source:NCBI gene (formerly Entrezgene);Acc:424106]	ENSGALT00010053453	GO:0001775 (cell activation), GO:0002250 (adaptive immune response), GO:0002253 (activation of immune response), GO:0002376 (immune system process), GO:0002429 (immune response-activating cell surface receptor signaling pathway), GO:0002521 (leukocyte differentiation), GO:0002682 (regulation of immune system process), GO:0002683 (negative regulation of immune system process), GO:0002684 (positive…
ENSGALG00010027309	6.16e-15	2.02	18.92	2.47	1.39	ENSGALG00010027309	protein_coding		ENSGALT00010066207
TFAM	3.69e-27	2.84	24.45	2.06	1.99	ENSGALG00010009043	protein_coding	transcription factor A, mitochondrial [Source:NCBI gene (formerly Entrezgene);Acc:373888]	ENSGALT00010021526
MRPL28	1.03e-37	2.9	28.95	2.37	1.76	ENSGALG00010019313	protein_coding	mitochondrial ribosomal protein L28 [Source:NCBI gene (formerly Entrezgene);Acc:426121]	ENSGALT00010046710
NAIF1	4.9100000000000005e-33	2.56	27.45	2.54	1.69	ENSGALG00010028061	protein_coding	nuclear apoptosis inducing factor 1 [Source:NCBI gene (formerly Entrezgene);Acc:417229]	ENSGALT00010067995	GO:0001558 (regulation of cell growth), GO:0006810 (transport), GO:0006839 (mitochondrial transport), GO:0006915 (apoptotic process), GO:0006996 (organelle organization), GO:0007005 (mitochondrion organization), GO:0007006 (mitochondrial membrane organization), GO:0008150 (biological_process), GO:0008219 (cell death), GO:0008637 (apoptotic mitochondrial changes), GO:0009987 (cellular process), GO…
NAA10	1.79e-15	2.85	17.76	1.19	1.38	ENSGALG00010000340	protein_coding	N-alpha-acetyltransferase 10, NatA catalytic subunit [Source:HGNC Symbol;Acc:HGNC:18704]	ENSGALT00010000648	GO:0006473 (protein acetylation), GO:0006474 (N-terminal protein amino acid acetylation), GO:0006996 (organelle organization), GO:0007049 (cell cycle), GO:0007062 (sister chromatid cohesion), GO:0007063 (regulation of sister chromatid cohesion), GO:0007064 (mitotic sister chromatid cohesion), GO:0008150 (biological_process), GO:0008152 (metabolic process), GO:0009058 (biosynthetic process), GO:00…
FKBP3	2.1400000000000002e-64	2.42	41.06	5.43	2.05	ENSGALG00010018294	protein_coding	FK506 binding protein 3 [Source:NCBI gene (formerly Entrezgene);Acc:395353]	ENSGALT00010044164
USP39	2.08e-18	2.23	20.76	2.4	1.63	ENSGALG00010000133	protein_coding	ubiquitin specific peptidase 39 [Source:HGNC Symbol;Acc:HGNC:20071]	ENSGALT00010000239	GO:0000245 (spliceosomal complex assembly), GO:0000375 (RNA splicing, via transesterification reactions), GO:0000377 (RNA splicing, via transesterification reactions with bulged adenosine as nucleophile), GO:0000398 (mRNA splicing, via spliceosome), GO:0006139 (nucleobase-containing compound metabolic process), GO:0006396 (RNA processing), GO:0006397 (mRNA processing), GO:0008150 (biological_proc…
UROD	3.88e-05	2.1	9.8	0.96	1.51	ENSGALG00010025959	protein_coding	uroporphyrinogen decarboxylase [Source:HGNC Symbol;Acc:HGNC:12591]	ENSGALT00010063295	GO:0006778 (porphyrin-containing compound metabolic process), GO:0006779 (porphyrin-containing compound biosynthetic process), GO:0006783 (heme biosynthetic process), GO:0006784 (heme A biosynthetic process), GO:0006785 (heme B biosynthetic process), GO:0006787 (porphyrin-containing compound catabolic process), GO:0008150 (biological_process), GO:0008152 (metabolic process), GO:0009056 (catabolic…
TRIM27.2	4.74e-05	3.95	9	0.3	1.41	ENSGALG00010002784	protein_coding	tripartite motif containing 27.2 [Source:NCBI gene (formerly Entrezgene);Acc:430359]	ENSGALT00010006470
NDUFAB1	1.13e-56	2.58	37.02	3.91	1.8	ENSGALG00010017057	protein_coding	NADH:ubiquinone oxidoreductase subunit AB1 [Source:HGNC Symbol;Acc:HGNC:7694]	ENSGALT00010041185	GO:0006082 (organic acid metabolic process), GO:0006629 (lipid metabolic process), GO:0006631 (fatty acid metabolic process), GO:0006633 (fatty acid biosynthetic process), GO:0006996 (organelle organization), GO:0007005 (mitochondrion organization), GO:0008150 (biological_process), GO:0008152 (metabolic process), GO:0008610 (lipid biosynthetic process), GO:0009058 (biosynthetic process), GO:00099…
WSB2	5.56e-16	2.12	19.26	2.24	1.71	ENSGALG00010000407	protein_coding	WD repeat and SOCS box containing 2 [Source:HGNC Symbol;Acc:HGNC:19222]	ENSGALT00010000810	GO:0007154 (cell communication), GO:0007165 (signal transduction), GO:0008150 (biological_process), GO:0009987 (cellular process), GO:0023052 (signaling), GO:0035556 (intracellular signal transduction), GO:0050789 (regulation of biological process), GO:0050794 (regulation of cellular process), GO:0050896 (response to stimulus), GO:0051716 (cellular response to stimulus), GO:0065007 (biological re…
MRPL20	3.36e-26	2.14	25.49	3.23	1.78	ENSGALG00010017739	protein_coding	mitochondrial ribosomal protein L20 [Source:NCBI gene (formerly Entrezgene);Acc:770979]	ENSGALT00010042884	GO:0006412 (translation), GO:0008150 (biological_process), GO:0008152 (metabolic process), GO:0009058 (biosynthetic process), GO:0009059 (macromolecule biosynthetic process), GO:0009987 (cellular process), GO:0010467 (gene expression), GO:0019538 (protein metabolic process), GO:0043170 (macromolecule metabolic process), GO:0044238 (primary metabolic process)
UGDH	3.82e-08	2.5	12.8	1.18	1.73	ENSGALG00010016382	protein_coding	UDP-glucose 6-dehydrogenase [Source:NCBI gene (formerly Entrezgene);Acc:422792]	ENSGALT00010039467	GO:0001702 (gastrulation with mouth forming second), GO:0006022 (aminoglycan metabolic process), GO:0006023 (aminoglycan biosynthetic process), GO:0006024 (glycosaminoglycan biosynthetic process), GO:0006029 (proteoglycan metabolic process), GO:0006065 (UDP-glucuronate biosynthetic process), GO:0006082 (organic acid metabolic process), GO:0006139 (nucleobase-containing compound metabolic process)…
PPIL1	7.8e-58	3.42	35.18	2.26	1.49	ENSGALG00010024847	protein_coding	peptidylprolyl isomerase like 1 [Source:HGNC Symbol;Acc:HGNC:9260]	ENSGALT00010060661	GO:0000375 (RNA splicing, via transesterification reactions), GO:0000377 (RNA splicing, via transesterification reactions with bulged adenosine as nucleophile), GO:0000398 (mRNA splicing, via spliceosome), GO:0000413 (protein peptidyl-prolyl isomerization), GO:0006139 (nucleobase-containing compound metabolic process), GO:0006396 (RNA processing), GO:0006397 (mRNA processing), GO:0006457 (protein…
BABAM1	5.63e-41	3.12	29.76	2.1	2.07	ENSGALG00010028586	protein_coding	BRISC and BRCA1 A complex member 1 [Source:HGNC Symbol;Acc:HGNC:25008]	ENSGALT00010069229	GO:0000075 (cell cycle checkpoint signaling), GO:0000077 (DNA damage checkpoint signaling), GO:0000086 (G2/M transition of mitotic cell cycle), GO:0000278 (mitotic cell cycle), GO:0006139 (nucleobase-containing compound metabolic process), GO:0006259 (DNA metabolic process), GO:0006281 (DNA repair), GO:0006282 (regulation of DNA repair), GO:0006302 (double-strand break repair), GO:0006325 (chroma…
HRH2	0.00201503	2.97	7.27	0.5	1.39	ENSGALG00010014576	protein_coding	histamine receptor H2 [Source:HGNC Symbol;Acc:HGNC:5183]	ENSGALT00010034979	GO:0001696 (gastric acid secretion), GO:0003008 (system process), GO:0003013 (circulatory system process), GO:0003018 (vascular process in circulatory system), GO:0006810 (transport), GO:0007154 (cell communication), GO:0007165 (signal transduction), GO:0007186 (G protein-coupled receptor signaling pathway), GO:0007187 (G protein-coupled receptor signaling pathway, coupled to cyclic nucleotide se…
RAB37	0.00773044	2.68	6.46	0.53	1.63	ENSGALG00010029664	protein_coding	RAB37, member RAS oncogene family [Source:HGNC Symbol;Acc:HGNC:30268]	ENSGALT00010071724
FAM43A	3.93e-15	1.55	20.53	3.74	1.33	ENSGALG00010018604	protein_coding	family with sequence similarity 43 member A [Source:HGNC Symbol;Acc:HGNC:26888]	ENSGALT00010045011
MRPL13	6.6900000000000006e-21	1.97	22.72	2.97	1.15	ENSGALG00010009463	protein_coding	mitochondrial ribosomal protein L13 [Source:NCBI gene (formerly Entrezgene);Acc:420356]	ENSGALT00010022612	GO:0006412 (translation), GO:0008150 (biological_process), GO:0008152 (metabolic process), GO:0009058 (biosynthetic process), GO:0009059 (macromolecule biosynthetic process), GO:0009987 (cellular process), GO:0010467 (gene expression), GO:0019538 (protein metabolic process), GO:0043170 (macromolecule metabolic process), GO:0044238 (primary metabolic process)
BAK1	2.3299999999999998e-82	2.25	48.21	7.38	1.99	ENSGALG00010027612	protein_coding	BCL2 antagonist/killer 1 [Source:NCBI gene (formerly Entrezgene);Acc:419912]	ENSGALT00010066905	GO:0001568 (blood vessel development), GO:0001654 (eye development), GO:0001775 (cell activation), GO:0001776 (leukocyte homeostasis), GO:0001782 (B cell homeostasis), GO:0001783 (B cell apoptotic process), GO:0001836 (release of cytochrome c from mitochondria), GO:0001932 (regulation of protein phosphorylation), GO:0001933 (negative regulation of protein phosphorylation), GO:0001944 (vasculature…
AHCY	1.23e-24	1.93	24.91	3.29	1.74	ENSGALG00010024732	protein_coding	adenosylhomocysteinase [Source:HGNC Symbol;Acc:HGNC:343]	ENSGALT00010060374	GO:0006730 (one-carbon metabolic process), GO:0008150 (biological_process), GO:0008152 (metabolic process), GO:0009987 (cellular process), GO:0044281 (small molecule metabolic process)
MAK16	4.52e-17	2.3	20.07	2.46	1.78	ENSGALG00010017705	protein_coding	MAK16 homolog [Source:HGNC Symbol;Acc:HGNC:13703]	ENSGALT00010042803
LSM7	2.76e-10	2.4	14.65	1.36	1.48	ENSGALG00010028344	protein_coding	LSM7 homolog, U6 small nuclear RNA and mRNA degradation associated [Source:NCBI gene (formerly Entrezgene);Acc:420055]	ENSGALT00010068649	GO:0000375 (RNA splicing, via transesterification reactions), GO:0000377 (RNA splicing, via transesterification reactions with bulged adenosine as nucleophile), GO:0000398 (mRNA splicing, via spliceosome), GO:0000956 (nuclear-transcribed mRNA catabolic process), GO:0006139 (nucleobase-containing compound metabolic process), GO:0006396 (RNA processing), GO:0006397 (mRNA processing), GO:0006401 (RN…
ENSGALG00010000302	0.000214004	2.64	8.77	0.77	1.41	ENSGALG00010000302	protein_coding		ENSGALT00010000571
SARS1	2.74e-24	1.88	25.14	3.64	1.71	ENSGALG00010024787	protein_coding	seryl-tRNA synthetase 1 [Source:NCBI gene (formerly Entrezgene);Acc:426697]	ENSGALT00010060511	GO:0000122 (negative regulation of transcription by RNA polymerase II), GO:0001514 (selenocysteine incorporation), GO:0001525 (angiogenesis), GO:0001568 (blood vessel development), GO:0001816 (cytokine production), GO:0001817 (regulation of cytokine production), GO:0001818 (negative regulation of cytokine production), GO:0001944 (vasculature development), GO:0002181 (cytoplasmic translation), GO:…
SURF1	2.88e-05	1.34	10.96	1.88	1.53	ENSGALG00010028859	protein_coding	SURF1, cytochrome c oxidase assembly factor [Source:NCBI gene (formerly Entrezgene);Acc:417157]	ENSGALT00010069805	GO:0006091 (generation of precursor metabolites and energy), GO:0006810 (transport), GO:0006811 (monoatomic ion transport), GO:0006812 (monoatomic cation transport), GO:0006996 (organelle organization), GO:0007005 (mitochondrion organization), GO:0008150 (biological_process), GO:0008152 (metabolic process), GO:0008535 (respiratory chain complex IV assembly), GO:0009987 (cellular process), GO:0016…
SHC1	3.39e-15	2.18	18.69	2.14	1.58	ENSGALG00010027922	protein_coding	SHC adaptor protein 1 [Source:NCBI gene (formerly Entrezgene);Acc:395934]	ENSGALT00010067680	GO:0000165 (MAPK cascade), GO:0001525 (angiogenesis), GO:0001568 (blood vessel development), GO:0001944 (vasculature development), GO:0006139 (nucleobase-containing compound metabolic process), GO:0006351 (DNA-templated transcription), GO:0006355 (regulation of DNA-templated transcription), GO:0006915 (apoptotic process), GO:0006950 (response to stress), GO:0006952 (defense response), GO:0006996 …
RRP7A	1.94e-08	2.37	13.38	1.49	1.73	ENSGALG00010010968	protein_coding	ribosomal RNA processing 7 homolog A [Source:NCBI gene (formerly Entrezgene);Acc:417975]	ENSGALT00010026267	GO:0001701 (in utero embryonic development), GO:0001824 (blastocyst development), GO:0001825 (blastocyst formation), GO:0006139 (nucleobase-containing compound metabolic process), GO:0006364 (rRNA processing), GO:0006396 (RNA processing), GO:0006996 (organelle organization), GO:0007275 (multicellular organism development), GO:0008104 (protein localization), GO:0008150 (biological_process), GO:000…
STOML2	2.62e-15	2.36	18.45	1.89	1.77	ENSGALG00010011544	protein_coding	stomatin like 2 [Source:NCBI gene (formerly Entrezgene);Acc:427412]	ENSGALT00010027622	GO:0001775 (cell activation), GO:0001816 (cytokine production), GO:0001817 (regulation of cytokine production), GO:0001819 (positive regulation of cytokine production), GO:0002253 (activation of immune response), GO:0002376 (immune system process), GO:0002429 (immune response-activating cell surface receptor signaling pathway), GO:0002682 (regulation of immune system process), GO:0002684 (positiv…
ALDOC	1.6700000000000002e-124	4.71	49.94	1.9	2.05	ENSGALG00010029203	protein_coding	aldolase, fructose-bisphosphate C [Source:NCBI gene (formerly Entrezgene);Acc:395492]	ENSGALT00010070579	GO:0005975 (carbohydrate metabolic process), GO:0005996 (monosaccharide metabolic process), GO:0006006 (glucose metabolic process), GO:0006082 (organic acid metabolic process), GO:0006090 (pyruvate metabolic process), GO:0006091 (generation of precursor metabolites and energy), GO:0006094 (gluconeogenesis), GO:0006096 (glycolytic process), GO:0006139 (nucleobase-containing compound metabolic proc…
CSRP1	1.04e-44	4.31	29.64	0.99	1.37	ENSGALG00010026508	protein_coding	cysteine and glycine rich protein 1 [Source:NCBI gene (formerly Entrezgene);Acc:396176]	ENSGALT00010064437	GO:0006996 (organelle organization), GO:0007010 (cytoskeleton organization), GO:0008150 (biological_process), GO:0009653 (anatomical structure morphogenesis), GO:0009888 (tissue development), GO:0009987 (cellular process), GO:0010927 (cellular component assembly involved in morphogenesis), GO:0016043 (cellular component organization), GO:0022607 (cellular component assembly), GO:0030029 (actin fi…
TAF11	9.36e-05	1.72	9.92	1.45	1.43	ENSGALG00010026051	protein_coding	TATA-box binding protein associated factor 11 [Source:NCBI gene (formerly Entrezgene);Acc:419899]	ENSGALT00010063517	GO:0006139 (nucleobase-containing compound metabolic process), GO:0006351 (DNA-templated transcription), GO:0006352 (DNA-templated transcription initiation), GO:0006355 (regulation of DNA-templated transcription), GO:0006366 (transcription by RNA polymerase II), GO:0006367 (transcription initiation at RNA polymerase II promoter), GO:0008150 (biological_process), GO:0008152 (metabolic process), GO…
SNRPB2	6.54e-22	1.8	24.11	3.69	1.62	ENSGALG00010019263	protein_coding	small nuclear ribonucleoprotein polypeptide B2 [Source:HGNC Symbol;Acc:HGNC:11155]	ENSGALT00010046572	GO:0000375 (RNA splicing, via transesterification reactions), GO:0000377 (RNA splicing, via transesterification reactions with bulged adenosine as nucleophile), GO:0000398 (mRNA splicing, via spliceosome), GO:0006139 (nucleobase-containing compound metabolic process), GO:0006396 (RNA processing), GO:0006397 (mRNA processing), GO:0008150 (biological_process), GO:0008152 (metabolic process), GO:000…
GIT1	1.92e-20	1.58	24.11	4.32	1.59	ENSGALG00010029697	protein_coding	G protein-coupled receptor kinase interacting ArfGAP 1 [Source:NCBI gene (formerly Entrezgene);Acc:417584]	ENSGALT00010071830	GO:0000226 (microtubule cytoskeleton organization), GO:0000910 (cytokinesis), GO:0001503 (ossification), GO:0001816 (cytokine production), GO:0001817 (regulation of cytokine production), GO:0001818 (negative regulation of cytokine production), GO:0001957 (intramembranous ossification), GO:0002237 (response to molecule of bacterial origin), GO:0003008 (system process), GO:0005975 (carbohydrate met…
BCL7B	1.56e-11	2.19	16.03	1.84	1.56	ENSGALG00010029526	protein_coding	BAF chromatin remodeling complex subunit BCL7B [Source:HGNC Symbol;Acc:HGNC:1005]	ENSGALT00010071372
NDUFA6	7.81e-24	2.55	23.18	2.21	1.61	ENSGALG00010009795	protein_coding	NADH:ubiquinone oxidoreductase subunit A6 [Source:NCBI gene (formerly Entrezgene);Acc:427897]	ENSGALT00010023398	GO:0006950 (response to stress), GO:0006979 (response to oxidative stress), GO:0006996 (organelle organization), GO:0007005 (mitochondrion organization), GO:0008150 (biological_process), GO:0009987 (cellular process), GO:0010257 (NADH dehydrogenase complex assembly), GO:0016043 (cellular component organization), GO:0022607 (cellular component assembly), GO:0032981 (mitochondrial respiratory chain…
TUBB3	0.000654571	3.53	7.73	0.34	1.42	ENSGALG00010008107	protein_coding	tubulin, beta 3 class III [Source:NCBI gene (formerly Entrezgene);Acc:431043]	ENSGALT00010019333	GO:0000226 (microtubule cytoskeleton organization), GO:0000902 (cell morphogenesis), GO:0006996 (organelle organization), GO:0007010 (cytoskeleton organization), GO:0007017 (microtubule-based process), GO:0007154 (cell communication), GO:0007165 (signal transduction), GO:0007166 (cell surface receptor signaling pathway), GO:0007275 (multicellular organism development), GO:0007399 (nervous system …
RAD9A	0.000977121	2.52	7.73	0.54	1.04	ENSGALG00010022504	protein_coding	RAD9 checkpoint clamp component A [Source:NCBI gene (formerly Entrezgene);Acc:404777]	ENSGALT00010054779	GO:0000075 (cell cycle checkpoint signaling), GO:0000076 (DNA replication checkpoint signaling), GO:0000077 (DNA damage checkpoint signaling), GO:0000278 (mitotic cell cycle), GO:0006139 (nucleobase-containing compound metabolic process), GO:0006259 (DNA metabolic process), GO:0006281 (DNA repair), GO:0006915 (apoptotic process), GO:0006950 (response to stress), GO:0006974 (DNA damage response), …
AP1S1	6.81e-50	2.9	33.91	3.14	2.18	ENSGALG00010001422	protein_coding	adaptor related protein complex 1 subunit sigma 1 [Source:HGNC Symbol;Acc:HGNC:559]	ENSGALT00010003277	GO:0006810 (transport), GO:0006886 (intracellular protein transport), GO:0008104 (protein localization), GO:0008150 (biological_process), GO:0009987 (cellular process), GO:0015031 (protein transport), GO:0016192 (vesicle-mediated transport), GO:0033036 (macromolecule localization), GO:0045184 (establishment of protein localization), GO:0046907 (intracellular transport), GO:0051179 (localization),…
HMGA1	2.13e-14	1.68	19.26	3.02	1.69	ENSGALG00010026300	protein_coding	high mobility group AT-hook 1 [Source:NCBI gene (formerly Entrezgene);Acc:378795]	ENSGALT00010064020	GO:0006139 (nucleobase-containing compound metabolic process), GO:0006351 (DNA-templated transcription), GO:0006355 (regulation of DNA-templated transcription), GO:0008150 (biological_process), GO:0008152 (metabolic process), GO:0009058 (biosynthetic process), GO:0009059 (macromolecule biosynthetic process), GO:0009889 (regulation of biosynthetic process), GO:0009987 (cellular process), GO:001046…
TAF7	6.59e-07	1.89	12.23	1.61	1.64	ENSGALG00010016008	protein_coding	TATA-box binding protein associated factor 7 [Source:NCBI gene (formerly Entrezgene);Acc:422192]	ENSGALT00010038554	GO:0000122 (negative regulation of transcription by RNA polymerase II), GO:0006139 (nucleobase-containing compound metabolic process), GO:0006351 (DNA-templated transcription), GO:0006352 (DNA-templated transcription initiation), GO:0006355 (regulation of DNA-templated transcription), GO:0006357 (regulation of transcription by RNA polymerase II), GO:0006366 (transcription by RNA polymerase II), G…
PHPT1	1.33e-25	2.57	23.99	2.21	1.54	ENSGALG00010028468	protein_coding	phosphohistidine phosphatase 1 [Source:NCBI gene (formerly Entrezgene);Acc:770750]	ENSGALT00010068937
ENSGALG00010016651	2.43e-07	2.68	12	1.07	1.6	ENSGALG00010016651	protein_coding		ENSGALT00010040142
MRPL35	1.5300000000000002e-37	2.36	30.45	3.65	1.75	ENSGALG00010017807	protein_coding	mitochondrial ribosomal protein L35 [Source:HGNC Symbol;Acc:HGNC:14489]	ENSGALT00010043025	GO:0006412 (translation), GO:0008150 (biological_process), GO:0008152 (metabolic process), GO:0009058 (biosynthetic process), GO:0009059 (macromolecule biosynthetic process), GO:0009987 (cellular process), GO:0010467 (gene expression), GO:0019538 (protein metabolic process), GO:0043170 (macromolecule metabolic process), GO:0044238 (primary metabolic process)
TXNL1	1.55e-19	1.6	22.84	3.61	1.64	ENSGALG00010010288	protein_coding		ENSGALT00010024537
IDH3B	8.23e-20	1.11	25.84	5.93	1.52	ENSGALG00010005984	protein_coding	isocitrate dehydrogenase 3 (NAD(+)) beta [Source:NCBI gene (formerly Entrezgene);Acc:426573]	ENSGALT00010014336	GO:0006091 (generation of precursor metabolites and energy), GO:0006099 (tricarboxylic acid cycle), GO:0008150 (biological_process), GO:0008152 (metabolic process), GO:0009060 (aerobic respiration), GO:0009987 (cellular process), GO:0015980 (energy derivation by oxidation of organic compounds), GO:0044238 (primary metabolic process), GO:0045333 (cellular respiration)
CETN1	1.12e-14	2.26	18.22	2.01	1.69	ENSGALG00010012469	protein_coding	centrin 1 [Source:NCBI gene (formerly Entrezgene);Acc:422303]	ENSGALT00010029904	GO:0000226 (microtubule cytoskeleton organization), GO:0000278 (mitotic cell cycle), GO:0006139 (nucleobase-containing compound metabolic process), GO:0006259 (DNA metabolic process), GO:0006281 (DNA repair), GO:0006289 (nucleotide-excision repair), GO:0006950 (response to stress), GO:0006974 (DNA damage response), GO:0006996 (organelle organization), GO:0007010 (cytoskeleton organization), GO:00…
TTC32	1.45e-11	2.78	15.22	1.1	1.66	ENSGALG00010002520	protein_coding	tetratricopeptide repeat domain 32 [Source:HGNC Symbol;Acc:HGNC:32954]	ENSGALT00010005786
DUS1L	1.66e-12	2.3	16.72	1.89	1.65	ENSGALG00010029160	protein_coding	dihydrouridine synthase 1 like [Source:HGNC Symbol;Acc:HGNC:30086]	ENSGALT00010070462	GO:0002943 (tRNA dihydrouridine synthesis), GO:0006139 (nucleobase-containing compound metabolic process), GO:0006396 (RNA processing), GO:0006399 (tRNA metabolic process), GO:0006400 (tRNA modification), GO:0008033 (tRNA processing), GO:0008150 (biological_process), GO:0008152 (metabolic process), GO:0009058 (biosynthetic process), GO:0009059 (macromolecule biosynthetic process), GO:0009451 (RNA…
POLR1D	6.05e-23	3.67	21.22	0.89	1.41	ENSGALG00010012318	protein_coding	RNA polymerase I and III subunit D [Source:HGNC Symbol;Acc:HGNC:20422]	ENSGALT00010029487	GO:0006139 (nucleobase-containing compound metabolic process), GO:0006351 (DNA-templated transcription), GO:0006360 (transcription by RNA polymerase I), GO:0006383 (transcription by RNA polymerase III), GO:0008150 (biological_process), GO:0008152 (metabolic process), GO:0009058 (biosynthetic process), GO:0009059 (macromolecule biosynthetic process), GO:0009987 (cellular process), GO:0010467 (gene…
MOB3A	5.96e-48	2.44	34.37	3.92	1.71	ENSGALG00010027901	protein_coding	MOB kinase activator 3A [Source:HGNC Symbol;Acc:HGNC:29802]	ENSGALT00010067633	GO:0001932 (regulation of protein phosphorylation), GO:0001934 (positive regulation of protein phosphorylation), GO:0006468 (protein phosphorylation), GO:0006793 (phosphorus metabolic process), GO:0006796 (phosphate-containing compound metabolic process), GO:0007154 (cell communication), GO:0007165 (signal transduction), GO:0008150 (biological_process), GO:0008152 (metabolic process), GO:0009893 …
MRPL37	1.3e-07	2.73	12.11	0.96	1.79	ENSGALG00010025381	protein_coding	mitochondrial ribosomal protein L37 [Source:NCBI gene (formerly Entrezgene);Acc:772313]	ENSGALT00010061979	GO:0006412 (translation), GO:0008150 (biological_process), GO:0008152 (metabolic process), GO:0009058 (biosynthetic process), GO:0009059 (macromolecule biosynthetic process), GO:0009987 (cellular process), GO:0010467 (gene expression), GO:0019538 (protein metabolic process), GO:0043170 (macromolecule metabolic process), GO:0044238 (primary metabolic process)
SF3B6	7.54e-11	1.81	16.26	2.44	1.68	ENSGALG00010008464	protein_coding	splicing factor 3b subunit 6 [Source:HGNC Symbol;Acc:HGNC:30096]	ENSGALT00010020216	GO:0000375 (RNA splicing, via transesterification reactions), GO:0000377 (RNA splicing, via transesterification reactions with bulged adenosine as nucleophile), GO:0000398 (mRNA splicing, via spliceosome), GO:0001701 (in utero embryonic development), GO:0001824 (blastocyst development), GO:0001825 (blastocyst formation), GO:0006139 (nucleobase-containing compound metabolic process), GO:0006396 (R…
PSMB4	7.58e-90	4.64	42.33	1.57	1.94	ENSGALG00010027985	protein_coding	proteasome 20S subunit beta 4 [Source:HGNC Symbol;Acc:HGNC:9541]	ENSGALT00010067836	GO:0006508 (proteolysis), GO:0008150 (biological_process), GO:0008152 (metabolic process), GO:0009056 (catabolic process), GO:0009057 (macromolecule catabolic process), GO:0009987 (cellular process), GO:0019538 (protein metabolic process), GO:0030163 (protein catabolic process), GO:0043170 (macromolecule metabolic process), GO:0044238 (primary metabolic process), GO:0051603 (proteolysis involved …
RBM8A	4.6700000000000005e-37	2.24	30.68	3.98	1.51	ENSGALG00010027889	protein_coding	RNA binding motif protein 8A [Source:HGNC Symbol;Acc:HGNC:9905]	ENSGALT00010067599	GO:0006139 (nucleobase-containing compound metabolic process), GO:0006396 (RNA processing), GO:0008150 (biological_process), GO:0008152 (metabolic process), GO:0009058 (biosynthetic process), GO:0009059 (macromolecule biosynthetic process), GO:0009987 (cellular process), GO:0010467 (gene expression), GO:0016070 (RNA metabolic process), GO:0032774 (RNA biosynthetic process), GO:0034654 (nucleobase…
MCM2	4.07e-21	3.7	20.53	1.09	1.79	ENSGALG00010028179	protein_coding	minichromosome maintenance complex component 2 [Source:NCBI gene (formerly Entrezgene);Acc:416027]	ENSGALT00010068287	GO:0006139 (nucleobase-containing compound metabolic process), GO:0006259 (DNA metabolic process), GO:0006260 (DNA replication), GO:0006261 (DNA-templated DNA replication), GO:0006268 (DNA unwinding involved in DNA replication), GO:0006270 (DNA replication initiation), GO:0006325 (chromatin organization), GO:0006334 (nucleosome assembly), GO:0006338 (chromatin remodeling), GO:0006915 (apoptotic p…
PGK2	1.21e-64	2.87	39.1	3.95	1.82	ENSGALG00010013767	protein_coding	phosphoglycerate kinase 2 [Source:NCBI gene (formerly Entrezgene);Acc:395833]	ENSGALT00010033050	GO:0005975 (carbohydrate metabolic process), GO:0006082 (organic acid metabolic process), GO:0006090 (pyruvate metabolic process), GO:0006091 (generation of precursor metabolites and energy), GO:0006096 (glycolytic process), GO:0006139 (nucleobase-containing compound metabolic process), GO:0006163 (purine nucleotide metabolic process), GO:0006195 (purine nucleotide catabolic process), GO:0006753 …
NUBP2	8.4e-05	2.2	9.46	0.98	1.27	ENSGALG00010018444	protein_coding	nucleotide binding protein 2 [Source:NCBI gene (formerly Entrezgene);Acc:416402]	ENSGALT00010044585	GO:0008150 (biological_process), GO:0009987 (cellular process), GO:0016043 (cellular component organization), GO:0016226 (iron-sulfur cluster assembly), GO:0022607 (cellular component assembly), GO:0031163 (metallo-sulfur cluster assembly), GO:0044085 (cellular component biogenesis), GO:0071840 (cellular component organization or biogenesis)
C19orf70	1.67e-30	3.77	24.8	1.22	1.79	ENSGALG00010027151	protein_coding	mitochondrial contact site and cristae organizing system subunit 13 [Source:HGNC Symbol;Acc:HGNC:33702]	ENSGALT00010065825	GO:0006996 (organelle organization), GO:0007005 (mitochondrion organization), GO:0007006 (mitochondrial membrane organization), GO:0007007 (inner mitochondrial membrane organization), GO:0008150 (biological_process), GO:0009987 (cellular process), GO:0016043 (cellular component organization), GO:0042407 (cristae formation), GO:0061024 (membrane organization), GO:0071840 (cellular component organi…
CDKN2A	7.29e-07	6.97	10.5	0.07	2.01	ENSGALG00010001143	protein_coding	cyclin-dependent kinase inhibitor 2A (melanoma, p16, inhibits CDK4) [Source:NCBI gene (formerly Entrezgene);Acc:395077]	ENSGALT00010002601
THOC3	4.59e-06	2.66	10.61	0.85	1.34	ENSGALG00010014482	protein_coding	THO complex 3 [Source:NCBI gene (formerly Entrezgene);Acc:416232]	ENSGALT00010034793	GO:0006403 (RNA localization), GO:0006405 (RNA export from nucleus), GO:0006406 (mRNA export from nucleus), GO:0006810 (transport), GO:0006913 (nucleocytoplasmic transport), GO:0008150 (biological_process), GO:0008152 (metabolic process), GO:0009058 (biosynthetic process), GO:0009059 (macromolecule biosynthetic process), GO:0009987 (cellular process), GO:0010467 (gene expression), GO:0015931 (nuc…
SURF6	1.76e-30	1.93	28.37	4.11	2.16	ENSGALG00010028855	protein_coding	surfeit 6 [Source:NCBI gene (formerly Entrezgene);Acc:417160]	ENSGALT00010069801	GO:0006403 (RNA localization), GO:0006810 (transport), GO:0008150 (biological_process), GO:0009987 (cellular process), GO:0015931 (nucleobase-containing compound transport), GO:0022613 (ribonucleoprotein complex biogenesis), GO:0033036 (macromolecule localization), GO:0042254 (ribosome biogenesis), GO:0044085 (cellular component biogenesis), GO:0050657 (nucleic acid transport), GO:0050658 (RNA tr…
PPRC1	8.58e-07	1.98	11.88	1.38	1.47	ENSGALG00010020889	protein_coding	PPARG related coactivator 1 [Source:HGNC Symbol;Acc:HGNC:30025]	ENSGALT00010050490
ENSGALG00010000134	2.4e-15	1.91	19.38	2.66	1.46	ENSGALG00010000134	protein_coding		ENSGALT00010000243
PSMD8	1.31e-18	3.23	19.38	1.13	0	ENSGALG00010008401	protein_coding	proteasome 26S subunit, non-ATPase 8 [Source:HGNC Symbol;Acc:HGNC:9566]	ENSGALT00010020100	GO:0006508 (proteolysis), GO:0008150 (biological_process), GO:0008152 (metabolic process), GO:0009987 (cellular process), GO:0019538 (protein metabolic process), GO:0043170 (macromolecule metabolic process), GO:0044238 (primary metabolic process)
DHFR	1.59e-05	3.32	9.57	0.38	1.2	ENSGALG00010007224	protein_coding	dihydrofolate reductase [Source:NCBI gene (formerly Entrezgene);Acc:427317]	ENSGALT00010017237	GO:0000302 (response to reactive oxygen species), GO:0000303 (response to superoxide), GO:0000305 (response to oxygen radical), GO:0006066 (alcohol metabolic process), GO:0006082 (organic acid metabolic process), GO:0006520 (amino acid metabolic process), GO:0006544 (glycine metabolic process), GO:0006545 (glycine biosynthetic process), GO:0006575 (modified amino acid metabolic process), GO:00067…
CPSF4	4.53e-07	1.86	12.23	1.46	1.24	ENSGALG00010021431	protein_coding	cleavage and polyadenylation specific factor 4 [Source:NCBI gene (formerly Entrezgene);Acc:416494]	ENSGALT00010051961
TRIM62	1.12e-06	1.74	12.11	1.69	1.37	ENSGALG00010017733	protein_coding	tripartite motif containing 62 [Source:HGNC Symbol;Acc:HGNC:25574]	ENSGALT00010042874	GO:0000209 (protein polyubiquitination), GO:0001837 (epithelial to mesenchymal transition), GO:0002376 (immune system process), GO:0002682 (regulation of immune system process), GO:0002684 (positive regulation of immune system process), GO:0002831 (regulation of response to biotic stimulus), GO:0002833 (positive regulation of response to biotic stimulus), GO:0006950 (response to stress), GO:00069…
NUDT2	0.0079398	1.5	7.38	1.42	1.43	ENSGALG00010011911	protein_coding	nudix hydrolase 2 [Source:HGNC Symbol;Acc:HGNC:8049]	ENSGALT00010028483	GO:0006139 (nucleobase-containing compound metabolic process), GO:0006163 (purine nucleotide metabolic process), GO:0006164 (purine nucleotide biosynthetic process), GO:0006167 (AMP biosynthetic process), GO:0006753 (nucleoside phosphate metabolic process), GO:0006754 (ATP biosynthetic process), GO:0006793 (phosphorus metabolic process), GO:0006796 (phosphate-containing compound metabolic process…
ENSGALG00010019194	1.3999999999999998e-41	3.23	29.64	1.81	1.68	ENSGALG00010019194	protein_coding		ENSGALT00010046395
SNRPE	2.2599999999999998e-91	3.64	44.52	3.15	2.27	ENSGALG00010025661	protein_coding	small nuclear ribonucleoprotein polypeptide E [Source:NCBI gene (formerly Entrezgene);Acc:396180]	ENSGALT00010062647	GO:0000375 (RNA splicing, via transesterification reactions), GO:0000377 (RNA splicing, via transesterification reactions with bulged adenosine as nucleophile), GO:0000387 (spliceosomal snRNP assembly), GO:0000398 (mRNA splicing, via spliceosome), GO:0006139 (nucleobase-containing compound metabolic process), GO:0006396 (RNA processing), GO:0006397 (mRNA processing), GO:0008150 (biological_proces…
KLHL12	0.00280783	2.21	7.38	0.79	1.52	ENSGALG00010025970	protein_coding	kelch like family member 12 [Source:HGNC Symbol;Acc:HGNC:19360]	ENSGALT00010063341	GO:0001837 (epithelial to mesenchymal transition), GO:0006513 (protein monoubiquitination), GO:0006810 (transport), GO:0006888 (endoplasmic reticulum to Golgi vesicle-mediated transport), GO:0006900 (vesicle budding from membrane), GO:0006901 (vesicle coating), GO:0006903 (vesicle targeting), GO:0006996 (organelle organization), GO:0007154 (cell communication), GO:0007165 (signal transduction), G…
NDUFS2	9.829999999999999e-52	2.51	35.41	3.79	1.72	ENSGALG00010027570	protein_coding	NADH:ubiquinone oxidoreductase core subunit S2 [Source:HGNC Symbol;Acc:HGNC:7708]	ENSGALT00010066781	GO:0006091 (generation of precursor metabolites and energy), GO:0006119 (oxidative phosphorylation), GO:0006120 (mitochondrial electron transport, NADH to ubiquinone), GO:0006950 (response to stress), GO:0006979 (response to oxidative stress), GO:0006996 (organelle organization), GO:0007005 (mitochondrion organization), GO:0007275 (multicellular organism development), GO:0007399 (nervous system d…
CDK5RAP3	1.13e-16	2.4	19.15	1.82	1.65	ENSGALG00010023706	protein_coding	CDK5 regulatory subunit associated protein 3 [Source:NCBI gene (formerly Entrezgene);Acc:430350]	ENSGALT00010057817	GO:0000075 (cell cycle checkpoint signaling), GO:0000077 (DNA damage checkpoint signaling), GO:0000086 (G2/M transition of mitotic cell cycle), GO:0000278 (mitotic cell cycle), GO:0001889 (liver development), GO:0001932 (regulation of protein phosphorylation), GO:0001933 (negative regulation of protein phosphorylation), GO:0002262 (myeloid cell homeostasis), GO:0002376 (immune system process), GO…
GCSH	1.34e-05	1.52	11.07	1.68	1.44	ENSGALG00010007869	protein_coding	glycine cleavage system protein H [Source:NCBI gene (formerly Entrezgene);Acc:415803]	ENSGALT00010018726	GO:0006082 (organic acid metabolic process), GO:0006520 (amino acid metabolic process), GO:0006544 (glycine metabolic process), GO:0006546 (glycine catabolic process), GO:0008150 (biological_process), GO:0008152 (metabolic process), GO:0009056 (catabolic process), GO:0009063 (amino acid catabolic process), GO:0009069 (serine family amino acid metabolic process), GO:0009071 (serine family amino ac…
PPA1	4.4800000000000004e-27	2.34	25.49	2.94	1.7	ENSGALG00010021693	protein_coding	inorganic pyrophosphatase 1 [Source:HGNC Symbol;Acc:HGNC:9226]	ENSGALT00010052706	GO:0006793 (phosphorus metabolic process), GO:0006796 (phosphate-containing compound metabolic process), GO:0008150 (biological_process), GO:0008152 (metabolic process), GO:0009987 (cellular process)
NDUFC2	1.25e-51	2.63	35.29	3.81	1.94	ENSGALG00010001957	protein_coding	NADH dehydrogenase (ubiquinone) 1, subcomplex unknown, 2, 14.5kDa [Source:NCBI gene (formerly Entrezgene);Acc:404751]	ENSGALT00010004471	GO:0006091 (generation of precursor metabolites and energy), GO:0006119 (oxidative phosphorylation), GO:0006120 (mitochondrial electron transport, NADH to ubiquinone), GO:0006996 (organelle organization), GO:0007005 (mitochondrion organization), GO:0008150 (biological_process), GO:0008152 (metabolic process), GO:0009060 (aerobic respiration), GO:0009987 (cellular process), GO:0010257 (NADH dehydr…
POLR3K	1.56e-06	1.92	11.76	1.49	1.07	ENSGALG00010019082	protein_coding	RNA polymerase III subunit K [Source:NCBI gene (formerly Entrezgene);Acc:768505]	ENSGALT00010046196	GO:0006139 (nucleobase-containing compound metabolic process), GO:0006351 (DNA-templated transcription), GO:0008150 (biological_process), GO:0008152 (metabolic process), GO:0009058 (biosynthetic process), GO:0009059 (macromolecule biosynthetic process), GO:0009987 (cellular process), GO:0010467 (gene expression), GO:0016070 (RNA metabolic process), GO:0032774 (RNA biosynthetic process), GO:003465…
CMC2	0.000520749	1.96	8.42	0.86	1.2	ENSGALG00010007847	protein_coding	C-x(9)-C motif containing 2 [Source:NCBI gene (formerly Entrezgene);Acc:770023]	ENSGALT00010018669
MRPL12	6.0299999999999995e-90	3.5	44.41	3.24	1.83	ENSGALG00010029350	protein_coding	mitochondrial ribosomal protein L12 [Source:HGNC Symbol;Acc:HGNC:10378]	ENSGALT00010070981	GO:0000959 (mitochondrial RNA metabolic process), GO:0006139 (nucleobase-containing compound metabolic process), GO:0006351 (DNA-templated transcription), GO:0006355 (regulation of DNA-templated transcription), GO:0006390 (mitochondrial transcription), GO:0006412 (translation), GO:0008150 (biological_process), GO:0008152 (metabolic process), GO:0009058 (biosynthetic process), GO:0009059 (macromol…
MRPS15	2.35e-62	2.89	37.83	3.26	1.7	ENSGALG00010014729	protein_coding	mitochondrial ribosomal protein S15 [Source:HGNC Symbol;Acc:HGNC:14504]	ENSGALT00010035382	GO:0006412 (translation), GO:0008150 (biological_process), GO:0008152 (metabolic process), GO:0009058 (biosynthetic process), GO:0009059 (macromolecule biosynthetic process), GO:0009987 (cellular process), GO:0010467 (gene expression), GO:0019538 (protein metabolic process), GO:0043170 (macromolecule metabolic process), GO:0044238 (primary metabolic process)
MRPS33	3.7399999999999996e-48	3.41	31.95	1.97	2.5	ENSGALG00010013510	protein_coding	mitochondrial ribosomal protein S33 [Source:NCBI gene (formerly Entrezgene);Acc:418119]	ENSGALT00010032518
GARS1	3.31e-27	2.08	26.3	3.55	1.6	ENSGALG00010026268	protein_coding	glycyl-tRNA synthetase 1 [Source:HGNC Symbol;Acc:HGNC:4162]	ENSGALT00010063934	GO:0006139 (nucleobase-containing compound metabolic process), GO:0006399 (tRNA metabolic process), GO:0006412 (translation), GO:0006418 (tRNA aminoacylation for protein translation), GO:0006426 (glycyl-tRNA aminoacylation), GO:0006520 (amino acid metabolic process), GO:0006753 (nucleoside phosphate metabolic process), GO:0006793 (phosphorus metabolic process), GO:0006796 (phosphate-containing co…
LSM4	2.08e-14	2.68	17.42	1.45	1.89	ENSGALG00010027305	protein_coding	LSM4 homolog, U6 small nuclear RNA and mRNA degradation associated [Source:HGNC Symbol;Acc:HGNC:17259]	ENSGALT00010066202	GO:0000375 (RNA splicing, via transesterification reactions), GO:0000377 (RNA splicing, via transesterification reactions with bulged adenosine as nucleophile), GO:0000398 (mRNA splicing, via spliceosome), GO:0000956 (nuclear-transcribed mRNA catabolic process), GO:0006139 (nucleobase-containing compound metabolic process), GO:0006396 (RNA processing), GO:0006397 (mRNA processing), GO:0006401 (RN…
ENSGALG00010010317	6.67e-20	2.54	20.99	1.96	1.24	ENSGALG00010010317	protein_coding		ENSGALT00010024662
ZBTB8OS	1.18e-13	1.07	21.34	5.15	1.58	ENSGALG00010017636	protein_coding	zinc finger and BTB domain containing 8 opposite strand [Source:HGNC Symbol;Acc:HGNC:24094]	ENSGALT00010042618	GO:0000394 (RNA splicing, via endonucleolytic cleavage and ligation), GO:0006139 (nucleobase-containing compound metabolic process), GO:0006388 (tRNA splicing, via endonucleolytic cleavage and ligation), GO:0006396 (RNA processing), GO:0006399 (tRNA metabolic process), GO:0008033 (tRNA processing), GO:0008150 (biological_process), GO:0008152 (metabolic process), GO:0008380 (RNA splicing), GO:0009…
EXOSC2	2.64e-17	2.09	20.42	2.61	1.62	ENSGALG00010027597	protein_coding	exosome component 2 [Source:NCBI gene (formerly Entrezgene);Acc:417182]	ENSGALT00010066855	GO:0000460 (maturation of 5.8S rRNA), GO:0000466 (maturation of 5.8S rRNA from tricistronic rRNA transcript (SSU-rRNA, 5.8S rRNA, LSU-rRNA)), GO:0000467 (exonucleolytic trimming to generate mature 3'-end of 5.8S rRNA from tricistronic rRNA transcript (SSU-rRNA, 5.8S rRNA, LSU-rRNA)), GO:0001558 (regulation of cell growth), GO:0006139 (nucleobase-containing compound metabolic process), GO:0006364 …
SUPT4H1	5.36e-82	1.9	52.48	10.77	1.64	ENSGALG00010029598	protein_coding	SPT4 homolog, DSIF elongation factor subunit [Source:NCBI gene (formerly Entrezgene);Acc:417470]	ENSGALT00010071548	GO:0000122 (negative regulation of transcription by RNA polymerase II), GO:0006139 (nucleobase-containing compound metabolic process), GO:0006325 (chromatin organization), GO:0006338 (chromatin remodeling), GO:0006351 (DNA-templated transcription), GO:0006354 (DNA-templated transcription elongation), GO:0006355 (regulation of DNA-templated transcription), GO:0006357 (regulation of transcription b…
DCTN6	1.28e-11	1.58	17.3	2.88	1.64	ENSGALG00010008143	protein_coding	dynactin subunit 6 [Source:NCBI gene (formerly Entrezgene);Acc:771257]	ENSGALT00010019422
POLR2H	2.81e-06	1.83	11.53	1.5	1.29	ENSGALG00010015987	protein_coding	RNA polymerase II subunit H [Source:NCBI gene (formerly Entrezgene);Acc:424954]	ENSGALT00010038534	GO:0006139 (nucleobase-containing compound metabolic process), GO:0006351 (DNA-templated transcription), GO:0006366 (transcription by RNA polymerase II), GO:0008150 (biological_process), GO:0008152 (metabolic process), GO:0009058 (biosynthetic process), GO:0009059 (macromolecule biosynthetic process), GO:0009987 (cellular process), GO:0010467 (gene expression), GO:0016070 (RNA metabolic process),…
MGAT4C-1	0.00204542	1.2	8.65	1.79	1.16
TNFAIP8L1	1.1500000000000002e-27	2.19	26.3	3.42	1.72	ENSGALG00010028221	protein_coding	TNF alpha induced protein 8 like 1 [Source:NCBI gene (formerly Entrezgene);Acc:420162]	ENSGALT00010068388	GO:0006915 (apoptotic process), GO:0007154 (cell communication), GO:0007165 (signal transduction), GO:0008150 (biological_process), GO:0008219 (cell death), GO:0009966 (regulation of signal transduction), GO:0009968 (negative regulation of signal transduction), GO:0009987 (cellular process), GO:0010646 (regulation of cell communication), GO:0010648 (negative regulation of cell communication), GO:…
CNIH1	5.13e-14	1.87	18.57	2.65	1.45	ENSGALG00010018911	protein_coding	cornichon family AMPA receptor auxiliary protein 1 [Source:NCBI gene (formerly Entrezgene);Acc:423561]	ENSGALT00010045744	GO:0006810 (transport), GO:0008150 (biological_process), GO:0009987 (cellular process), GO:0016192 (vesicle-mediated transport), GO:0051179 (localization), GO:0051234 (establishment of localization)
ENSGALG00010000465	8.330000000000001e-32	3.27	25.84	1.63	1.56	ENSGALG00010000465	protein_coding		ENSGALT00010000970
CPLANE2	1.7199999999999998e-45	1.93	35.87	5.7	1.58	ENSGALG00010020268	protein_coding	ciliogenesis and planar polarity effector complex subunit 2 [Source:HGNC Symbol;Acc:HGNC:28127]	ENSGALT00010048906	GO:0000226 (microtubule cytoskeleton organization), GO:0001578 (microtubule bundle formation), GO:0003007 (heart morphogenesis), GO:0003197 (endocardial cushion development), GO:0003203 (endocardial cushion morphogenesis), GO:0003274 (endocardial cushion fusion), GO:0006508 (proteolysis), GO:0006996 (organelle organization), GO:0007010 (cytoskeleton organization), GO:0007017 (microtubule-based pr…
SPRYD3	3.52e-06	1.86	11.42	1.47	1.28	ENSGALG00010024625	protein_coding	SPRY domain containing 3 [Source:HGNC Symbol;Acc:HGNC:25920]	ENSGALT00010060097
GAR1	1.98e-26	3.2	23.64	1.66	1.63	ENSGALG00010003838	protein_coding	GAR1 ribonucleoprotein [Source:HGNC Symbol;Acc:HGNC:14264]	ENSGALT00010008879	GO:0000723 (telomere maintenance), GO:0001522 (pseudouridine synthesis), GO:0006139 (nucleobase-containing compound metabolic process), GO:0006259 (DNA metabolic process), GO:0006278 (RNA-templated DNA biosynthetic process), GO:0006996 (organelle organization), GO:0007004 (telomere maintenance via telomerase), GO:0008150 (biological_process), GO:0008152 (metabolic process), GO:0009058 (biosynthet…
DNTTIP1	7.65e-46	2.37	33.79	4.05	1.67	ENSGALG00010015875	protein_coding	deoxynucleotidyltransferase terminal interacting protein 1 [Source:HGNC Symbol;Acc:HGNC:16160]	ENSGALT00010038269
ENSGALG00010004622	0.00354969	2.26	7.15	0.71	1.48	ENSGALG00010004622	protein_coding		ENSGALT00010010743
MTHFD2	0.000122785	2.49	9	0.72	1.35	ENSGALG00010020700	protein_coding	methylenetetrahydrofolate dehydrogenase (NADP+ dependent) 2, methenyltetrahydrofolate cyclohydrolase [Source:NCBI gene (formerly Entrezgene);Acc:426126]	ENSGALT00010050017	GO:0006575 (modified amino acid metabolic process), GO:0006760 (folic acid-containing compound metabolic process), GO:0008150 (biological_process), GO:0008152 (metabolic process), GO:0009987 (cellular process), GO:0042558 (pteridine-containing compound metabolic process), GO:0046653 (tetrahydrofolate metabolic process)
MDH1	1.58e-47	2.93	32.76	2.77	1.55	ENSGALG00010016624	protein_coding	malate dehydrogenase 1 [Source:NCBI gene (formerly Entrezgene);Acc:421281]	ENSGALT00010040098	GO:0006082 (organic acid metabolic process), GO:0006091 (generation of precursor metabolites and energy), GO:0006099 (tricarboxylic acid cycle), GO:0006107 (oxaloacetate metabolic process), GO:0006108 (malate metabolic process), GO:0006139 (nucleobase-containing compound metabolic process), GO:0006163 (purine nucleotide metabolic process), GO:0006734 (NADH metabolic process), GO:0006739 (NADP met…
FOXRED1	0.00516341	1.19	7.84	1.57	1.31	ENSGALG00010023909	protein_coding	FAD dependent oxidoreductase domain containing 1 [Source:HGNC Symbol;Acc:HGNC:26927]	ENSGALT00010058245	GO:0006996 (organelle organization), GO:0007005 (mitochondrion organization), GO:0008150 (biological_process), GO:0009987 (cellular process), GO:0010257 (NADH dehydrogenase complex assembly), GO:0016043 (cellular component organization), GO:0022607 (cellular component assembly), GO:0032981 (mitochondrial respiratory chain complex I assembly), GO:0033108 (mitochondrial respiratory chain complex as…
PRKAG1	4.52e-17	1.62	21.34	3.46	1.79	ENSGALG00010024650	protein_coding	protein kinase AMP-activated non-catalytic subunit gamma 1 [Source:NCBI gene (formerly Entrezgene);Acc:429688]	ENSGALT00010060185	GO:0006793 (phosphorus metabolic process), GO:0006796 (phosphate-containing compound metabolic process), GO:0006810 (transport), GO:0006913 (nucleocytoplasmic transport), GO:0008150 (biological_process), GO:0008152 (metabolic process), GO:0009058 (biosynthetic process), GO:0009059 (macromolecule biosynthetic process), GO:0009889 (regulation of biosynthetic process), GO:0009891 (positive regulatio…
PREB	8.21e-07	1.53	12.8	2.2	1.57	ENSGALG00010009186	protein_coding	prolactin regulatory element binding [Source:NCBI gene (formerly Entrezgene);Acc:100858986]	ENSGALT00010021929	GO:0006810 (transport), GO:0006886 (intracellular protein transport), GO:0008104 (protein localization), GO:0008150 (biological_process), GO:0009987 (cellular process), GO:0015031 (protein transport), GO:0032527 (protein exit from endoplasmic reticulum), GO:0033036 (macromolecule localization), GO:0045184 (establishment of protein localization), GO:0046907 (intracellular transport), GO:0051179 (l…
MED24	0.000396992	1.89	8.77	1.05	1.36	ENSGALG00010024666	protein_coding	mediator complex subunit 24 [Source:NCBI gene (formerly Entrezgene);Acc:426134]	ENSGALT00010060228	GO:0006139 (nucleobase-containing compound metabolic process), GO:0006351 (DNA-templated transcription), GO:0006352 (DNA-templated transcription initiation), GO:0006355 (regulation of DNA-templated transcription), GO:0006357 (regulation of transcription by RNA polymerase II), GO:0006366 (transcription by RNA polymerase II), GO:0006367 (transcription initiation at RNA polymerase II promoter), GO:0…
PAM16	4.31e-12	1.44	18.45	3.62	1.56	ENSGALG00010016568	protein_coding	presequence translocase associated motor 16 [Source:HGNC Symbol;Acc:HGNC:29679]	ENSGALT00010039905	GO:0001503 (ossification), GO:0006605 (protein targeting), GO:0006626 (protein targeting to mitochondrion), GO:0006810 (transport), GO:0006839 (mitochondrial transport), GO:0008104 (protein localization), GO:0008150 (biological_process), GO:0009987 (cellular process), GO:0015031 (protein transport), GO:0030150 (protein import into mitochondrial matrix), GO:0032501 (multicellular organismal proces…
HSD17B10	8.37e-14	1.78	18.45	2.65	1.26	ENSGALG00010000367	protein_coding	hydroxysteroid 17-beta dehydrogenase 10 [Source:HGNC Symbol;Acc:HGNC:4800]	ENSGALT00010000706
GEMIN5	2.94e-08	1.34	14.65	2.72	1.24	ENSGALG00010015580	protein_coding	gem nuclear organelle associated protein 5 [Source:HGNC Symbol;Acc:HGNC:20043]	ENSGALT00010037523	GO:0000375 (RNA splicing, via transesterification reactions), GO:0000377 (RNA splicing, via transesterification reactions with bulged adenosine as nucleophile), GO:0000387 (spliceosomal snRNP assembly), GO:0000398 (mRNA splicing, via spliceosome), GO:0006139 (nucleobase-containing compound metabolic process), GO:0006396 (RNA processing), GO:0006397 (mRNA processing), GO:0006412 (translation), GO:…
ANKRD61	2.75e-13	1.51	18.8	3.2	1.44	ENSGALG00010021771	protein_coding	ankyrin repeat domain 61 [Source:HGNC Symbol;Acc:HGNC:22467]	ENSGALT00010052922
DDX18	1.75e-28	1.78	28.6	5.02	1.78	ENSGALG00010021138	protein_coding	DEAD-box helicase 18 [Source:HGNC Symbol;Acc:HGNC:2741]	ENSGALT00010051187
KIAA1143	1.53e-10	1.75	16.26	2.64	1.27	ENSGALG00010016622	protein_coding	KIAA1143 [Source:NCBI gene (formerly Entrezgene);Acc:420709]	ENSGALT00010040096
ENSGALG00010001291	6.81e-19	3.02	19.72	1.3	1.88	ENSGALG00010001291	protein_coding		ENSGALT00010002987
PYGO2	9.97e-16	1.76	19.95	2.95	1.49	ENSGALG00010027913	protein_coding	pygopus family PHD finger 2 [Source:HGNC Symbol;Acc:HGNC:30257]	ENSGALT00010067661	GO:0001654 (eye development), GO:0001822 (kidney development), GO:0002088 (lens development in camera-type eye), GO:0003006 (developmental process involved in reproduction), GO:0006996 (organelle organization), GO:0006997 (nucleus organization), GO:0007154 (cell communication), GO:0007165 (signal transduction), GO:0007166 (cell surface receptor signaling pathway), GO:0007275 (multicellular organi…
ARRDC1	9.66e-07	1.26	13.73	3.09	1.53	ENSGALG00010028743	protein_coding	arrestin domain containing 1 [Source:NCBI gene (formerly Entrezgene);Acc:427772]	ENSGALT00010069558	GO:0006508 (proteolysis), GO:0006511 (ubiquitin-dependent protein catabolic process), GO:0006810 (transport), GO:0006858 (extracellular transport), GO:0007154 (cell communication), GO:0007165 (signal transduction), GO:0007166 (cell surface receptor signaling pathway), GO:0007219 (Notch signaling pathway), GO:0008104 (protein localization), GO:0008150 (biological_process), GO:0008152 (metabolic pr…
SRXN1	0.00440318	2.11	7.04	0.72	1.6	ENSGALG00010013815	protein_coding	sulfiredoxin 1 [Source:HGNC Symbol;Acc:HGNC:16132]	ENSGALT00010033156	GO:0006950 (response to stress), GO:0006979 (response to oxidative stress), GO:0008150 (biological_process), GO:0009636 (response to toxic substance), GO:0009987 (cellular process), GO:0033554 (cellular response to stress), GO:0034599 (cellular response to oxidative stress), GO:0042221 (response to chemical), GO:0050896 (response to stimulus), GO:0051716 (cellular response to stimulus), GO:006219…
MRPL40	7.909999999999999e-42	1.64	36.1	6.75	1.57	ENSGALG00010024425	protein_coding	mitochondrial ribosomal protein L40 [Source:HGNC Symbol;Acc:HGNC:14491]	ENSGALT00010059592
TOMM40L	8.78e-45	2.68	32.06	2.88	1.35	ENSGALG00010027524	protein_coding		ENSGALT00010066666	GO:0006605 (protein targeting), GO:0006626 (protein targeting to mitochondrion), GO:0006810 (transport), GO:0006839 (mitochondrial transport), GO:0008104 (protein localization), GO:0008150 (biological_process), GO:0009987 (cellular process), GO:0015031 (protein transport), GO:0030150 (protein import into mitochondrial matrix), GO:0033036 (macromolecule localization), GO:0033365 (protein localizat…
GPN3	5.83e-07	1.37	13.26	2.48	1.27	ENSGALG00010025064	protein_coding	GPN-loop GTPase 3 [Source:HGNC Symbol;Acc:HGNC:30186]	ENSGALT00010061176
RNF26	0.00158631	1.38	8.42	1.44	0	ENSGALG00010025983	protein_coding	ring finger protein 26 [Source:HGNC Symbol;Acc:HGNC:14646]	ENSGALT00010063373	GO:0000209 (protein polyubiquitination), GO:0001816 (cytokine production), GO:0001817 (regulation of cytokine production), GO:0002831 (regulation of response to biotic stimulus), GO:0002832 (negative regulation of response to biotic stimulus), GO:0006950 (response to stress), GO:0006952 (defense response), GO:0006996 (organelle organization), GO:0007032 (endosome organization), GO:0008104 (protei…
REXO4	4.92e-09	1.24	15.92	3.28	1.41	ENSGALG00010028867	protein_coding	REX4 homolog, 3'-5' exonuclease [Source:HGNC Symbol;Acc:HGNC:12820]	ENSGALT00010069827	GO:0006139 (nucleobase-containing compound metabolic process), GO:0006259 (DNA metabolic process), GO:0006281 (DNA repair), GO:0006308 (DNA catabolic process), GO:0006364 (rRNA processing), GO:0006396 (RNA processing), GO:0006950 (response to stress), GO:0006974 (DNA damage response), GO:0008150 (biological_process), GO:0008152 (metabolic process), GO:0009056 (catabolic process), GO:0009057 (macr…
MIF	9.81e-96	4.91	43.48	1.49	1.99	ENSGALG00010026095	protein_coding	macrophage migration inhibitory factor (glycosylation-inhibiting factor) [Source:NCBI gene (formerly Entrezgene);Acc:100857237]	ENSGALT00010063590	GO:0000165 (MAPK cascade), GO:0001516 (prostaglandin biosynthetic process), GO:0001775 (cell activation), GO:0001776 (leukocyte homeostasis), GO:0001782 (B cell homeostasis), GO:0001783 (B cell apoptotic process), GO:0001816 (cytokine production), GO:0001817 (regulation of cytokine production), GO:0001819 (positive regulation of cytokine production), GO:0001932 (regulation of protein phosphorylat…
ENSGALG00010007146	1.87e-14	2.24	18.22	2.13	1.2	ENSGALG00010007146	protein_coding		ENSGALT00010017015
ASNS	9.14e-44	1.36	40.72	9.78	1.64	ENSGALG00010003382	protein_coding	asparagine synthetase (glutamine-hydrolyzing) [Source:NCBI gene (formerly Entrezgene);Acc:420574]	ENSGALT00010007889	GO:0000278 (mitotic cell cycle), GO:0006082 (organic acid metabolic process), GO:0006520 (amino acid metabolic process), GO:0006528 (asparagine metabolic process), GO:0006529 (asparagine biosynthetic process), GO:0006541 (glutamine metabolic process), GO:0006915 (apoptotic process), GO:0006950 (response to stress), GO:0007049 (cell cycle), GO:0007346 (regulation of mitotic cell cycle), GO:0008150…
ENSGALG00010028154	6.36e-06	3.6	10.03	0.45	1.66	ENSGALG00010028154	protein_coding		ENSGALT00010068218
CS	5.26e-10	2.54	14.3	1.24	1.41	ENSGALG00010024933	protein_coding	citrate synthase [Source:HGNC Symbol;Acc:HGNC:2422]	ENSGALT00010060903	GO:0005975 (carbohydrate metabolic process), GO:0006082 (organic acid metabolic process), GO:0006091 (generation of precursor metabolites and energy), GO:0006099 (tricarboxylic acid cycle), GO:0006101 (citrate metabolic process), GO:0008150 (biological_process), GO:0008152 (metabolic process), GO:0009060 (aerobic respiration), GO:0009987 (cellular process), GO:0015980 (energy derivation by oxidat…
NIFK	1.08e-18	1.08	25.14	5.81	1.31	ENSGALG00010021759	protein_coding	nucleolar protein interacting with the FHA domain of MKI67 [Source:HGNC Symbol;Acc:HGNC:17838]	ENSGALT00010052900
WDR76	1.54e-09	3.05	13.49	0.83	1.33	ENSGALG00010016378	protein_coding	WD repeat domain 76 [Source:HGNC Symbol;Acc:HGNC:25773]	ENSGALT00010039440	GO:0006950 (response to stress), GO:0006974 (DNA damage response), GO:0008150 (biological_process), GO:0009987 (cellular process), GO:0033554 (cellular response to stress), GO:0050896 (response to stimulus), GO:0051716 (cellular response to stimulus)
C20H20ORF24	1.31e-34	2.8	27.91	2.46	1.86	ENSGALG00010021579	protein_coding	chromosome 20 open reading frame, human C20orf24 [Source:NCBI gene (formerly Entrezgene);Acc:768550]	ENSGALT00010052363	GO:0006996 (organelle organization), GO:0007005 (mitochondrion organization), GO:0007029 (endoplasmic reticulum organization), GO:0008104 (protein localization), GO:0008150 (biological_process), GO:0009987 (cellular process), GO:0010256 (endomembrane system organization), GO:0016043 (cellular component organization), GO:0022607 (cellular component assembly), GO:0033036 (macromolecule localization…
PIGBOS1	1.2600000000000001e-133	3.43	54.9	4.37	1.82	ENSGALG00010021735	protein_coding	PIGB opposite strand 1 [Source:NCBI gene (formerly Entrezgene);Acc:105694155]	ENSGALT00010052837
INTS1	5.65e-08	1.35	14.42	2.72	1.33	ENSGALG00010019625	protein_coding	integrator complex subunit 1 [Source:HGNC Symbol;Acc:HGNC:24555]	ENSGALT00010047349	GO:0001701 (in utero embryonic development), GO:0001824 (blastocyst development), GO:0001832 (blastocyst growth), GO:0001833 (inner cell mass cell proliferation), GO:0006139 (nucleobase-containing compound metabolic process), GO:0006396 (RNA processing), GO:0006915 (apoptotic process), GO:0007275 (multicellular organism development), GO:0007565 (female pregnancy), GO:0007566 (embryo implantation)…
RBM7	2.29e-16	2.15	19.49	2.25	1.4	ENSGALG00010024667	protein_coding	RNA binding motif protein 7 [Source:NCBI gene (formerly Entrezgene);Acc:419760]	ENSGALT00010060225	GO:0000375 (RNA splicing, via transesterification reactions), GO:0000377 (RNA splicing, via transesterification reactions with bulged adenosine as nucleophile), GO:0000380 (alternative mRNA splicing, via spliceosome), GO:0000381 (regulation of alternative mRNA splicing, via spliceosome), GO:0000398 (mRNA splicing, via spliceosome), GO:0006139 (nucleobase-containing compound metabolic process), GO…
SNRNP40	2.76e-07	2.05	12.46	1.52	1.55	ENSGALG00010012922	protein_coding	small nuclear ribonucleoprotein U5 subunit 40 [Source:NCBI gene (formerly Entrezgene);Acc:419556]	ENSGALT00010031023
ENSGALG00010014308	7.01e-05	2.89	9.11	0.58	1.35	ENSGALG00010014308	protein_coding		ENSGALT00010034445
RBMXL3	6.1e-52	2.69	35.06	3.51	1.6	ENSGALG00010015709	protein_coding	heterogeneous nuclear ribonucleoprotein A0 [Source:HGNC Symbol;Acc:HGNC:5030]	ENSGALT00010037817	GO:0002237 (response to molecule of bacterial origin), GO:0006139 (nucleobase-containing compound metabolic process), GO:0006401 (RNA catabolic process), GO:0006402 (mRNA catabolic process), GO:0006950 (response to stress), GO:0006952 (defense response), GO:0006954 (inflammatory response), GO:0008150 (biological_process), GO:0008152 (metabolic process), GO:0009056 (catabolic process), GO:0009057 …
ENSGALG00010029766	0.00612769	1.12	7.73	1.57	1.08	ENSGALG00010029766	protein_coding		ENSGALT00010072011
RDM1	8.41e-11	1.64	16.61	2.77	1.63	ENSGALG00010023580	protein_coding	RAD52 motif containing 1 [Source:NCBI gene (formerly Entrezgene);Acc:395228]	ENSGALT00010057405
MVD	2.26e-05	2.84	9.69	0.63	0	ENSGALG00010009646	protein_coding	mevalonate diphosphate decarboxylase [Source:HGNC Symbol;Acc:HGNC:7529]	ENSGALT00010023004	GO:0006084 (acetyl-CoA metabolic process), GO:0006139 (nucleobase-containing compound metabolic process), GO:0006629 (lipid metabolic process), GO:0006637 (acyl-CoA metabolic process), GO:0006644 (phospholipid metabolic process), GO:0006720 (isoprenoid metabolic process), GO:0006753 (nucleoside phosphate metabolic process), GO:0006790 (sulfur compound metabolic process), GO:0006793 (phosphorus me…
HSDL2	0.000347272	2.94	8.3	0.57	1.75	ENSGALG00010006029	protein_coding	hydroxysteroid dehydrogenase like 2 [Source:HGNC Symbol;Acc:HGNC:18572]	ENSGALT00010014422
PAK1IP1	2.39e-12	1.99	17.07	2.27	1.25	ENSGALG00010009788	protein_coding	PAK1 interacting protein 1 [Source:NCBI gene (formerly Entrezgene);Acc:420850]	ENSGALT00010023381	GO:0007154 (cell communication), GO:0007165 (signal transduction), GO:0008150 (biological_process), GO:0009966 (regulation of signal transduction), GO:0009987 (cellular process), GO:0010646 (regulation of cell communication), GO:0022613 (ribonucleoprotein complex biogenesis), GO:0023051 (regulation of signaling), GO:0023052 (signaling), GO:0035556 (intracellular signal transduction), GO:0042254 (…
NOC4L	0.00146497	1.79	7.96	0.97	1.12	ENSGALG00010022255	protein_coding	nucleolar complex associated 4 homolog [Source:NCBI gene (formerly Entrezgene);Acc:416798]	ENSGALT00010054179	GO:0008150 (biological_process), GO:0009987 (cellular process), GO:0022613 (ribonucleoprotein complex biogenesis), GO:0042254 (ribosome biogenesis), GO:0044085 (cellular component biogenesis), GO:0071840 (cellular component organization or biogenesis)
PTGES3	6.67e-63	2.18	42.33	6.92	1.95	ENSGALG00010025167	protein_coding	prostaglandin E synthase 3 [Source:NCBI gene (formerly Entrezgene);Acc:100859133]	ENSGALT00010061395	GO:0000271 (polysaccharide biosynthetic process), GO:0000723 (telomere maintenance), GO:0001516 (prostaglandin biosynthetic process), GO:0005975 (carbohydrate metabolic process), GO:0005976 (polysaccharide metabolic process), GO:0005977 (glycogen metabolic process), GO:0005978 (glycogen biosynthetic process), GO:0006082 (organic acid metabolic process), GO:0006091 (generation of precursor metabol…
ENSGALG00010023171	9.7e-37	2.32	30.45	3.9	1.58	ENSGALG00010023171	protein_coding		ENSGALT00010056475
PIN1	1.2e-32	2.51	27.57	2.76	1.52	ENSGALG00010002703	protein_coding	peptidylprolyl cis/trans isomerase, NIMA-interacting 1 [Source:HGNC Symbol;Acc:HGNC:8988]	ENSGALT00010006263
POLR2D	3.22e-06	2.22	10.96	1.03	0	ENSGALG00010024115	protein_coding	RNA polymerase II subunit D [Source:NCBI gene (formerly Entrezgene);Acc:424754]	ENSGALT00010058808	GO:0006139 (nucleobase-containing compound metabolic process), GO:0006351 (DNA-templated transcription), GO:0006352 (DNA-templated transcription initiation), GO:0008150 (biological_process), GO:0008152 (metabolic process), GO:0009058 (biosynthetic process), GO:0009059 (macromolecule biosynthetic process), GO:0009987 (cellular process), GO:0010467 (gene expression), GO:0016070 (RNA metabolic proce…
EIF3L	9.890000000000001e-144	4.02	55.02	3.07	1.83	ENSGALG00010010593	protein_coding	eukaryotic translation initiation factor 3 subunit L [Source:NCBI gene (formerly Entrezgene);Acc:418033]	ENSGALT00010025220	GO:0001732 (formation of cytoplasmic translation initiation complex), GO:0002181 (cytoplasmic translation), GO:0002183 (cytoplasmic translational initiation), GO:0006412 (translation), GO:0006413 (translational initiation), GO:0008150 (biological_process), GO:0008152 (metabolic process), GO:0009058 (biosynthetic process), GO:0009059 (macromolecule biosynthetic process), GO:0009987 (cellular proce…
ENSGALG00010000623	2.65e-11	1.39	17.88	3.57	1.35	ENSGALG00010000623	protein_coding		ENSGALT00010001320
MRPS31	1.17e-25	1.48	28.14	5.53	1.41	ENSGALG00010002627	protein_coding	mitochondrial ribosomal protein S31 [Source:HGNC Symbol;Acc:HGNC:16632]	ENSGALT00010006095
SMARCB1	2.85e-12	2.36	16.49	1.82	1.85	ENSGALG00010025998	protein_coding	SWI/SNF related, matrix associated, actin dependent regulator of chromatin, subfamily b, member 1 [Source:NCBI gene (formerly Entrezgene);Acc:769489]	ENSGALT00010063409	GO:0001188 (RNA polymerase I preinitiation complex assembly), GO:0001558 (regulation of cell growth), GO:0001678 (intracellular glucose homeostasis), GO:0001889 (liver development), GO:0006139 (nucleobase-containing compound metabolic process), GO:0006325 (chromatin organization), GO:0006337 (nucleosome disassembly), GO:0006338 (chromatin remodeling), GO:0006351 (DNA-templated transcription), GO:…
DNAJB1	1.12e-11	1.5	17.3	2.82	1.14	ENSGALG00010003909	protein_coding	DnaJ heat shock protein family (Hsp40) member B1 [Source:HGNC Symbol;Acc:HGNC:5270]	ENSGALT00010009043	GO:0000122 (negative regulation of transcription by RNA polymerase II), GO:0006139 (nucleobase-containing compound metabolic process), GO:0006351 (DNA-templated transcription), GO:0006355 (regulation of DNA-templated transcription), GO:0006357 (regulation of transcription by RNA polymerase II), GO:0006366 (transcription by RNA polymerase II), GO:0006457 (protein folding), GO:0006458 ('de novo' pr…
FERMT3	2.25e-33	1.9	30.22	4.7	1.54	ENSGALG00010000511	protein_coding	FERM domain containing kindlin 3 [Source:HGNC Symbol;Acc:HGNC:23151]	ENSGALT00010001063	GO:0001775 (cell activation), GO:0006950 (response to stress), GO:0007154 (cell communication), GO:0007155 (cell adhesion), GO:0007159 (leukocyte cell-cell adhesion), GO:0007165 (signal transduction), GO:0007166 (cell surface receptor signaling pathway), GO:0007229 (integrin-mediated signaling pathway), GO:0007596 (blood coagulation), GO:0007599 (hemostasis), GO:0008150 (biological_process), GO:0…
FARSA	1.63e-08	1.94	13.73	1.73	1.34	ENSGALG00010003352	protein_coding	phenylalanyl-tRNA synthetase subunit alpha [Source:HGNC Symbol;Acc:HGNC:3592]	ENSGALT00010007865	GO:0006139 (nucleobase-containing compound metabolic process), GO:0006399 (tRNA metabolic process), GO:0006412 (translation), GO:0006418 (tRNA aminoacylation for protein translation), GO:0006432 (phenylalanyl-tRNA aminoacylation), GO:0006520 (amino acid metabolic process), GO:0008150 (biological_process), GO:0008152 (metabolic process), GO:0009058 (biosynthetic process), GO:0009059 (macromolecule…
BOLA3	3.76e-62	2.47	39.79	4.9	1.81	ENSGALG00010020691	protein_coding		ENSGALT00010049993	GO:0008150 (biological_process), GO:0008152 (metabolic process), GO:0009058 (biosynthetic process), GO:0009059 (macromolecule biosynthetic process), GO:0009987 (cellular process), GO:0010467 (gene expression), GO:0019538 (protein metabolic process), GO:0043170 (macromolecule metabolic process), GO:0044238 (primary metabolic process), GO:0051604 (protein maturation), GO:0097428 (protein maturation…
NHP2	4.95e-44	1.67	37.37	7.25	1.67	ENSGALG00010012228	protein_coding	NHP2 ribonucleoprotein [Source:NCBI gene (formerly Entrezgene);Acc:416218]	ENSGALT00010029316
CWC15	2.8999999999999996e-68	2.22	43.37	6.35	1.7	ENSGALG00010008409	protein_coding	CWC15 spliceosome associated protein homolog [Source:NCBI gene (formerly Entrezgene);Acc:418996]	ENSGALT00010020117	GO:0000375 (RNA splicing, via transesterification reactions), GO:0000377 (RNA splicing, via transesterification reactions with bulged adenosine as nucleophile), GO:0000398 (mRNA splicing, via spliceosome), GO:0006139 (nucleobase-containing compound metabolic process), GO:0006396 (RNA processing), GO:0006397 (mRNA processing), GO:0008150 (biological_process), GO:0008152 (metabolic process), GO:000…
SMIM15	4.36e-19	1.43	23.99	4.8	1.53	ENSGALG00010012704	protein_coding	small integral membrane protein 15 [Source:NCBI gene (formerly Entrezgene);Acc:770642]	ENSGALT00010030432
SNRPGP15	1.0099999999999999e-138	3.85	54.79	3.88	1.84	ENSGALG00010018546	protein_coding	small nuclear ribonucleoprotein polypeptide G pseudo 15 [Source:NCBI gene (formerly Entrezgene);Acc:771344]	ENSGALT00010044863	GO:0000375 (RNA splicing, via transesterification reactions), GO:0000377 (RNA splicing, via transesterification reactions with bulged adenosine as nucleophile), GO:0000387 (spliceosomal snRNP assembly), GO:0000398 (mRNA splicing, via spliceosome), GO:0006139 (nucleobase-containing compound metabolic process), GO:0006396 (RNA processing), GO:0006397 (mRNA processing), GO:0008150 (biological_proces…
APBA3	6.92e-05	1.95	9.69	1.1	1.11	ENSGALG00010028103	protein_coding	amyloid beta precursor protein binding family A member 3 [Source:HGNC Symbol;Acc:HGNC:580]	ENSGALT00010068092	GO:0001701 (in utero embryonic development), GO:0007154 (cell communication), GO:0007267 (cell-cell signaling), GO:0007268 (chemical synaptic transmission), GO:0007275 (multicellular organism development), GO:0008150 (biological_process), GO:0008152 (metabolic process), GO:0009058 (biosynthetic process), GO:0009059 (macromolecule biosynthetic process), GO:0009790 (embryo development), GO:0009792 …
USMG5	7.250000000000001e-64	3.46	36.91	2.26	1.4	ENSGALG00010021118	protein_coding	up-regulated during skeletal muscle growth 5 homolog (mouse) [Source:NCBI gene (formerly Entrezgene);Acc:423873]	ENSGALT00010051135
CACYBP	5.51e-38	1.69	33.33	5.67	1.25	ENSGALG00010011124	protein_coding	calcyclin binding protein [Source:HGNC Symbol;Acc:HGNC:30423]	ENSGALT00010026609	GO:0008150 (biological_process), GO:0034097 (response to cytokine), GO:0042221 (response to chemical), GO:0050896 (response to stimulus), GO:0071345 (cellular response to cytokine stimulus), GO:1901652 (response to peptide), GO:1990823 (response to leukemia inhibitory factor), GO:1990830 (cellular response to leukemia inhibitory factor)
ENSGALG00010010850	1.84e-12	2.5	16.38	1.6	1.49	ENSGALG00010010850	protein_coding	transmembrane protein 14C [Source:HGNC Symbol;Acc:HGNC:20952]	ENSGALT00010025976
TUBG1	4.65e-15	1.1	21.45	4.48	1.53	ENSGALG00010021375	protein_coding	tubulin gamma 1 [Source:HGNC Symbol;Acc:HGNC:12417]	ENSGALT00010051847	GO:0000070 (mitotic sister chromatid segregation), GO:0000212 (meiotic spindle organization), GO:0000226 (microtubule cytoskeleton organization), GO:0000278 (mitotic cell cycle), GO:0000280 (nuclear division), GO:0000819 (sister chromatid segregation), GO:0006996 (organelle organization), GO:0007010 (cytoskeleton organization), GO:0007017 (microtubule-based process), GO:0007020 (microtubule nucle…
BCCIP	6.03e-06	1.52	11.65	1.88	1.25	ENSGALG00010002487	protein_coding	BRCA2 and CDKN1A interacting protein [Source:HGNC Symbol;Acc:HGNC:978]	ENSGALT00010005735	GO:0000070 (mitotic sister chromatid segregation), GO:0000226 (microtubule cytoskeleton organization), GO:0000278 (mitotic cell cycle), GO:0000280 (nuclear division), GO:0000819 (sister chromatid segregation), GO:0002065 (columnar/cuboidal epithelial cell differentiation), GO:0006950 (response to stress), GO:0006974 (DNA damage response), GO:0006996 (organelle organization), GO:0007010 (cytoskele…
RBPMS	0.00633398	1.99	6.81	0.73	1.64	ENSGALG00010008103	protein_coding	RNA binding protein, mRNA processing factor [Source:HGNC Symbol;Acc:HGNC:19097]	ENSGALT00010019350	GO:0006950 (response to stress), GO:0006979 (response to oxidative stress), GO:0007154 (cell communication), GO:0007165 (signal transduction), GO:0007166 (cell surface receptor signaling pathway), GO:0007167 (enzyme-linked receptor protein signaling pathway), GO:0007178 (cell surface receptor protein serine/threonine kinase signaling pathway), GO:0008150 (biological_process), GO:0009987 (cellular…
ENSGALG00010020580	0.00416324	1.56	7.5	1.12	1.22	ENSGALG00010020580	protein_coding		ENSGALT00010049673
MRPL24	2.56e-35	1.7	32.64	6	1.61	ENSGALG00010027326	protein_coding	mitochondrial ribosomal protein L24 [Source:HGNC Symbol;Acc:HGNC:14037]	ENSGALT00010066249	GO:0006412 (translation), GO:0008150 (biological_process), GO:0008152 (metabolic process), GO:0009058 (biosynthetic process), GO:0009059 (macromolecule biosynthetic process), GO:0009987 (cellular process), GO:0010467 (gene expression), GO:0019538 (protein metabolic process), GO:0043170 (macromolecule metabolic process), GO:0044238 (primary metabolic process)
PMPCB	1e-13	1.55	19.26	3.38	1.36	ENSGALG00010009541	protein_coding	peptidase, mitochondrial processing subunit beta [Source:NCBI gene (formerly Entrezgene);Acc:417718]	ENSGALT00010022758	GO:0006508 (proteolysis), GO:0006605 (protein targeting), GO:0006626 (protein targeting to mitochondrion), GO:0006627 (protein processing involved in protein targeting to mitochondrion), GO:0008104 (protein localization), GO:0008150 (biological_process), GO:0008152 (metabolic process), GO:0009058 (biosynthetic process), GO:0009059 (macromolecule biosynthetic process), GO:0009987 (cellular process…
TMEM203	4.47e-11	1.87	16.03	2.09	1.34	ENSGALG00010028924	protein_coding	transmembrane protein 203 [Source:HGNC Symbol;Acc:HGNC:28217]	ENSGALT00010069976	GO:0003006 (developmental process involved in reproduction), GO:0006873 (intracellular monoatomic ion homeostasis), GO:0006874 (intracellular calcium ion homeostasis), GO:0007276 (gamete generation), GO:0007283 (spermatogenesis), GO:0008150 (biological_process), GO:0019725 (cellular homeostasis), GO:0019953 (sexual reproduction), GO:0022414 (reproductive process), GO:0030003 (intracellular monoat…
LSM1	5.02e-17	1.22	23.07	4.9	1.35	ENSGALG00010017792	protein_coding	LSM1 homolog, mRNA degradation associated [Source:HGNC Symbol;Acc:HGNC:20472]	ENSGALT00010042995	GO:0000956 (nuclear-transcribed mRNA catabolic process), GO:0006139 (nucleobase-containing compound metabolic process), GO:0006401 (RNA catabolic process), GO:0006402 (mRNA catabolic process), GO:0008150 (biological_process), GO:0008152 (metabolic process), GO:0009056 (catabolic process), GO:0009057 (macromolecule catabolic process), GO:0009058 (biosynthetic process), GO:0009059 (macromolecule bi…
DENR	8.3e-31	2.01	28.6	4.21	1.55	ENSGALG00010025026	protein_coding	density regulated re-initiation and release factor [Source:NCBI gene (formerly Entrezgene);Acc:771794]	ENSGALT00010061100	GO:0001731 (formation of translation preinitiation complex), GO:0002181 (cytoplasmic translation), GO:0002183 (cytoplasmic translational initiation), GO:0002188 (translation reinitiation), GO:0006412 (translation), GO:0006413 (translational initiation), GO:0006996 (organelle organization), GO:0008150 (biological_process), GO:0008152 (metabolic process), GO:0009058 (biosynthetic process), GO:00090…
SSBP1	1.0599999999999999e-54	2.99	35.06	2.86	1.46	ENSGALG00010013625	protein_coding	single stranded DNA binding protein 1 [Source:NCBI gene (formerly Entrezgene);Acc:418122]	ENSGALT00010032731	GO:0000002 (mitochondrial genome maintenance), GO:0006139 (nucleobase-containing compound metabolic process), GO:0006259 (DNA metabolic process), GO:0006260 (DNA replication), GO:0006261 (DNA-templated DNA replication), GO:0006264 (mitochondrial DNA replication), GO:0006268 (DNA unwinding involved in DNA replication), GO:0006275 (regulation of DNA replication), GO:0006996 (organelle organization)…
MCRS1	2.89e-61	2.79	37.95	3.63	1.46	ENSGALG00010023080	protein_coding	microspherule protein 1 [Source:HGNC Symbol;Acc:HGNC:6960]	ENSGALT00010056228	GO:0000723 (telomere maintenance), GO:0006139 (nucleobase-containing compound metabolic process), GO:0006259 (DNA metabolic process), GO:0006260 (DNA replication), GO:0006275 (regulation of DNA replication), GO:0006281 (DNA repair), GO:0006282 (regulation of DNA repair), GO:0006325 (chromatin organization), GO:0006338 (chromatin remodeling), GO:0006351 (DNA-templated transcription), GO:0006355 (r…
POLE3	6.41e-40	2.64	30.57	3.06	1.75	ENSGALG00010027932	protein_coding	DNA polymerase epsilon 3, accessory subunit [Source:NCBI gene (formerly Entrezgene);Acc:417275]	ENSGALT00010067708	GO:0006139 (nucleobase-containing compound metabolic process), GO:0006259 (DNA metabolic process), GO:0006260 (DNA replication), GO:0006261 (DNA-templated DNA replication), GO:0006271 (DNA strand elongation involved in DNA replication), GO:0006272 (leading strand elongation), GO:0006325 (chromatin organization), GO:0006338 (chromatin remodeling), GO:0006950 (response to stress), GO:0006974 (DNA d…
GRSF1	4.8800000000000004e-21	1.96	23.18	3.32	1.41	ENSGALG00010004248	protein_coding	G-rich RNA sequence binding factor 1 [Source:HGNC Symbol;Acc:HGNC:4610]	ENSGALT00010009942	GO:0000957 (mitochondrial RNA catabolic process), GO:0000959 (mitochondrial RNA metabolic process), GO:0000960 (regulation of mitochondrial RNA catabolic process), GO:0000962 (positive regulation of mitochondrial RNA catabolic process), GO:0002009 (morphogenesis of an epithelium), GO:0003002 (regionalization), GO:0006139 (nucleobase-containing compound metabolic process), GO:0006401 (RNA cataboli…
GMNN	2.05e-05	3.01	9.69	0.59	1.29	ENSGALG00010008017	protein_coding	geminin DNA replication inhibitor [Source:NCBI gene (formerly Entrezgene);Acc:421004]	ENSGALT00010019124	GO:0000278 (mitotic cell cycle), GO:0006139 (nucleobase-containing compound metabolic process), GO:0006259 (DNA metabolic process), GO:0006260 (DNA replication), GO:0006261 (DNA-templated DNA replication), GO:0006270 (DNA replication initiation), GO:0006275 (regulation of DNA replication), GO:0006351 (DNA-templated transcription), GO:0006355 (regulation of DNA-templated transcription), GO:0007049…
ATG101	7.37e-09	2.28	13.84	1.61	1.51	ENSGALG00010025496	protein_coding	autophagy related 101 [Source:HGNC Symbol;Acc:HGNC:25679]	ENSGALT00010062225	GO:0000045 (autophagosome assembly), GO:0006497 (protein lipidation), GO:0006914 (autophagy), GO:0006996 (organelle organization), GO:0007033 (vacuole organization), GO:0008150 (biological_process), GO:0008152 (metabolic process), GO:0008283 (cell population proliferation), GO:0008285 (negative regulation of cell population proliferation), GO:0009056 (catabolic process), GO:0009058 (biosynthetic …
ENSGALG00010003928	1.95e-79	2.71	44.41	5.1	1.62	ENSGALG00010003928	protein_coding		ENSGALT00010009094
ZNHIT3	5.45e-11	1.87	16.15	2.25	1.34	ENSGALG00010029173	protein_coding	zinc finger HIT-type containing 3 [Source:HGNC Symbol;Acc:HGNC:12309]	ENSGALT00010070496
SF3B4	9.24e-25	2.35	24.34	2.84	1.52	ENSGALG00010028887	protein_coding	splicing factor 3b subunit 4 [Source:HGNC Symbol;Acc:HGNC:10771]	ENSGALT00010069868	GO:0000375 (RNA splicing, via transesterification reactions), GO:0000377 (RNA splicing, via transesterification reactions with bulged adenosine as nucleophile), GO:0000398 (mRNA splicing, via spliceosome), GO:0006139 (nucleobase-containing compound metabolic process), GO:0006396 (RNA processing), GO:0006397 (mRNA processing), GO:0008150 (biological_process), GO:0008152 (metabolic process), GO:000…
C1D	2.67e-31	1.66	29.99	5.09	1.52	ENSGALG00010017755	protein_coding	C1D nuclear receptor corepressor [Source:NCBI gene (formerly Entrezgene);Acc:421267]	ENSGALT00010042909	GO:0000460 (maturation of 5.8S rRNA), GO:0006139 (nucleobase-containing compound metabolic process), GO:0006351 (DNA-templated transcription), GO:0006355 (regulation of DNA-templated transcription), GO:0006364 (rRNA processing), GO:0006396 (RNA processing), GO:0008150 (biological_process), GO:0008152 (metabolic process), GO:0009058 (biosynthetic process), GO:0009059 (macromolecule biosynthetic pr…
IMP4	2.01e-08	2.14	13.49	1.6	1.28	ENSGALG00010024460	protein_coding	IMP4 homolog, U3 small nucleolar ribonucleoprotein [Source:NCBI gene (formerly Entrezgene);Acc:100857200]	ENSGALT00010059674	GO:0006139 (nucleobase-containing compound metabolic process), GO:0006364 (rRNA processing), GO:0006396 (RNA processing), GO:0008150 (biological_process), GO:0008152 (metabolic process), GO:0009058 (biosynthetic process), GO:0009059 (macromolecule biosynthetic process), GO:0009987 (cellular process), GO:0010467 (gene expression), GO:0016070 (RNA metabolic process), GO:0016072 (rRNA metabolic proc…
SMIM29	7.45e-06	1.15	12	2.27	1.08	ENSGALG00010026192	protein_coding	small integral membrane protein 29 [Source:HGNC Symbol;Acc:HGNC:1340]	ENSGALT00010063760
ENSGALG00010006824	5.11e-30	1.77	30.33	6.02	1.9	ENSGALG00010006824	protein_coding		ENSGALT00010016226
NUDT21	5.31e-17	2.23	19.84	2.27	1.48	ENSGALG00010024406	protein_coding	nudix hydrolase 21 [Source:NCBI gene (formerly Entrezgene);Acc:100858636]	ENSGALT00010059548	GO:0002244 (hematopoietic progenitor cell differentiation), GO:0002320 (lymphoid progenitor cell differentiation), GO:0002328 (pro-B cell differentiation), GO:0006139 (nucleobase-containing compound metabolic process), GO:0006396 (RNA processing), GO:0006397 (mRNA processing), GO:0008150 (biological_process), GO:0008152 (metabolic process), GO:0009058 (biosynthetic process), GO:0009059 (macromole…
SIAH2	7.42e-23	2.74	22.49	2.04	1.5	ENSGALG00010001127	protein_coding	siah E3 ubiquitin protein ligase 2 [Source:HGNC Symbol;Acc:HGNC:10858]	ENSGALT00010002561	GO:0006508 (proteolysis), GO:0006511 (ubiquitin-dependent protein catabolic process), GO:0006915 (apoptotic process), GO:0007154 (cell communication), GO:0007165 (signal transduction), GO:0007166 (cell surface receptor signaling pathway), GO:0007275 (multicellular organism development), GO:0007623 (circadian rhythm), GO:0008150 (biological_process), GO:0008152 (metabolic process), GO:0008219 (cel…
DMAC2	3.61e-13	1.86	17.99	2.61	1.28	ENSGALG00010008295	protein_coding	distal membrane arm assembly component 2 [Source:HGNC Symbol;Acc:HGNC:25496]	ENSGALT00010019832	GO:0006996 (organelle organization), GO:0007005 (mitochondrion organization), GO:0008150 (biological_process), GO:0009987 (cellular process), GO:0010257 (NADH dehydrogenase complex assembly), GO:0016043 (cellular component organization), GO:0022607 (cellular component assembly), GO:0032981 (mitochondrial respiratory chain complex I assembly), GO:0033108 (mitochondrial respiratory chain complex as…
ENSGALG00010025161	4.22e-51	2.08	37.6	5.65	1.6	ENSGALG00010025161	protein_coding	mago homolog, exon junction complex subunit [Source:HGNC Symbol;Acc:HGNC:6815]	ENSGALT00010061376
NDUFB5	1.39e-55	2.74	36.33	3.69	1.44	ENSGALG00010018137	protein_coding	NADH:ubiquinone oxidoreductase subunit B5 [Source:NCBI gene (formerly Entrezgene);Acc:424978]	ENSGALT00010043835	GO:0006996 (organelle organization), GO:0007005 (mitochondrion organization), GO:0008150 (biological_process), GO:0009987 (cellular process), GO:0010257 (NADH dehydrogenase complex assembly), GO:0016043 (cellular component organization), GO:0022607 (cellular component assembly), GO:0032981 (mitochondrial respiratory chain complex I assembly), GO:0033108 (mitochondrial respiratory chain complex as…
PARK7	3.52e-31	2.4	27.45	3.2	1.19	ENSGALG00010018727	protein_coding	Parkinsonism associated deglycase [Source:NCBI gene (formerly Entrezgene);Acc:395277]	ENSGALT00010045263	GO:0000302 (response to reactive oxygen species), GO:0001504 (neurotransmitter uptake), GO:0001816 (cytokine production), GO:0001817 (regulation of cytokine production), GO:0001819 (positive regulation of cytokine production), GO:0001932 (regulation of protein phosphorylation), GO:0001933 (negative regulation of protein phosphorylation), GO:0001934 (positive regulation of protein phosphorylation)…
SUMO1	2.22e-46	1.58	38.87	7.63	1.39	ENSGALG00010025131	protein_coding	small ubiquitin-like modifier 1 [Source:NCBI gene (formerly Entrezgene);Acc:373930]	ENSGALT00010061332	GO:0006950 (response to stress), GO:0008150 (biological_process), GO:0008152 (metabolic process), GO:0009266 (response to temperature stimulus), GO:0009408 (response to heat), GO:0009628 (response to abiotic stimulus), GO:0009987 (cellular process), GO:0010038 (response to metal ion), GO:0016925 (protein sumoylation), GO:0018193 (peptidyl-amino acid modification), GO:0018205 (peptidyl-lysine modi…
THYN1	6.4099999999999995e-142	3.86	55.59	4.24	2.47	ENSGALG00010025360	protein_coding	thymocyte nuclear protein 1 [Source:NCBI gene (formerly Entrezgene);Acc:374161]	ENSGALT00010061955
FH	2.27e-06	1.37	12.46	2.25	1.3	ENSGALG00010009197	protein_coding	fumarate hydratase [Source:NCBI gene (formerly Entrezgene);Acc:420969]	ENSGALT00010021944	GO:0006082 (organic acid metabolic process), GO:0006091 (generation of precursor metabolites and energy), GO:0006099 (tricarboxylic acid cycle), GO:0006106 (fumarate metabolic process), GO:0006108 (malate metabolic process), GO:0008150 (biological_process), GO:0008152 (metabolic process), GO:0009060 (aerobic respiration), GO:0009987 (cellular process), GO:0015980 (energy derivation by oxidation o…
CAD	1.09e-12	1.46	18.92	3.66	1.44	ENSGALG00010009098	protein_coding	carbamoyl-phosphate synthetase 2, aspartate transcarbamylase, and dihydroorotase [Source:HGNC Symbol;Acc:HGNC:1424]	ENSGALT00010021675	GO:0006082 (organic acid metabolic process), GO:0006139 (nucleobase-containing compound metabolic process), GO:0006206 (pyrimidine nucleobase metabolic process), GO:0006207 ('de novo' pyrimidine nucleobase biosynthetic process), GO:0006220 (pyrimidine nucleotide metabolic process), GO:0006221 (pyrimidine nucleotide biosynthetic process), GO:0006222 (UMP biosynthetic process), GO:0006225 (UDP bios…
TMEM126A	0.000359876	1.36	9.46	1.64	1.54	ENSGALG00010008098	protein_coding	transmembrane protein 126A [Source:HGNC Symbol;Acc:HGNC:25382]	ENSGALT00010019310	GO:0006996 (organelle organization), GO:0007005 (mitochondrion organization), GO:0008150 (biological_process), GO:0009987 (cellular process), GO:0010257 (NADH dehydrogenase complex assembly), GO:0016043 (cellular component organization), GO:0022607 (cellular component assembly), GO:0032981 (mitochondrial respiratory chain complex I assembly), GO:0033108 (mitochondrial respiratory chain complex as…
ALYREF	3.4199999999999997e-93	2.45	50.63	7.52	1.86	ENSGALG00010029361	protein_coding	Aly/REF export factor [Source:NCBI gene (formerly Entrezgene);Acc:769169]	ENSGALT00010071002	GO:0006403 (RNA localization), GO:0006405 (RNA export from nucleus), GO:0006406 (mRNA export from nucleus), GO:0006810 (transport), GO:0006913 (nucleocytoplasmic transport), GO:0008150 (biological_process), GO:0008152 (metabolic process), GO:0009058 (biosynthetic process), GO:0009059 (macromolecule biosynthetic process), GO:0009987 (cellular process), GO:0010467 (gene expression), GO:0015931 (nuc…
ATP5G3	1.0099999999999999e-140	3.37	57.32	5.94	1.96	ENSGALG00010022456	protein_coding	ATP synthase, H+ transporting, mitochondrial Fo complex subunit C3 (subunit 9) [Source:NCBI gene (formerly Entrezgene);Acc:424142]	ENSGALT00010054616	GO:0006139 (nucleobase-containing compound metabolic process), GO:0006163 (purine nucleotide metabolic process), GO:0006164 (purine nucleotide biosynthetic process), GO:0006753 (nucleoside phosphate metabolic process), GO:0006754 (ATP biosynthetic process), GO:0006793 (phosphorus metabolic process), GO:0006796 (phosphate-containing compound metabolic process), GO:0006810 (transport), GO:0006811 (…
MCMBP	1.66e-33	1.3	34.49	7.89	1.55	ENSGALG00010002387	protein_coding	minichromosome maintenance complex binding protein [Source:NCBI gene (formerly Entrezgene);Acc:423933]	ENSGALT00010005476	GO:0006139 (nucleobase-containing compound metabolic process), GO:0006259 (DNA metabolic process), GO:0006260 (DNA replication), GO:0006261 (DNA-templated DNA replication), GO:0006996 (organelle organization), GO:0007049 (cell cycle), GO:0007062 (sister chromatid cohesion), GO:0008150 (biological_process), GO:0008152 (metabolic process), GO:0009987 (cellular process), GO:0016043 (cellular compone…
ENSGALG00010015721	4.55e-10	2.32	14.65	1.51	1.36	ENSGALG00010015721	protein_coding		ENSGALT00010037841
TNPO3	1.7200000000000002e-31	2.14	27.91	3.38	1.41	ENSGALG00010005492	protein_coding	transportin 3 [Source:HGNC Symbol;Acc:HGNC:17103]	ENSGALT00010013119	GO:0006606 (protein import into nucleus), GO:0006810 (transport), GO:0006886 (intracellular protein transport), GO:0006913 (nucleocytoplasmic transport), GO:0008104 (protein localization), GO:0008150 (biological_process), GO:0009987 (cellular process), GO:0015031 (protein transport), GO:0033036 (macromolecule localization), GO:0033365 (protein localization to organelle), GO:0034504 (protein local…
TPRKB	0.00464714	1.41	7.61	1.29	1.3	ENSGALG00010008199	protein_coding	TP53RK binding protein [Source:HGNC Symbol;Acc:HGNC:24259]	ENSGALT00010019614	GO:0002949 (tRNA threonylcarbamoyladenosine modification), GO:0006139 (nucleobase-containing compound metabolic process), GO:0006396 (RNA processing), GO:0006399 (tRNA metabolic process), GO:0006400 (tRNA modification), GO:0008033 (tRNA processing), GO:0008150 (biological_process), GO:0008152 (metabolic process), GO:0009058 (biosynthetic process), GO:0009059 (macromolecule biosynthetic process), …
ENSGALG00010010771	1.5999999999999999e-55	2.34	38.06	5.06	1.46	ENSGALG00010010771	protein_coding		ENSGALT00010025750
BLMH	1.07e-30	1.34	31.95	6.82	1.5	ENSGALG00010029710	protein_coding	bleomycin hydrolase [Source:NCBI gene (formerly Entrezgene);Acc:395996]	ENSGALT00010071863	GO:0006508 (proteolysis), GO:0008150 (biological_process), GO:0008152 (metabolic process), GO:0009410 (response to xenobiotic stimulus), GO:0009636 (response to toxic substance), GO:0009987 (cellular process), GO:0019538 (protein metabolic process), GO:0042221 (response to chemical), GO:0043170 (macromolecule metabolic process), GO:0044238 (primary metabolic process), GO:0050896 (response to stim…
PSMD4	2.8400000000000003e-44	2.78	31.83	2.9	1.51	ENSGALG00010028600	protein_coding	proteasome 26S subunit, non-ATPase 4 [Source:NCBI gene (formerly Entrezgene);Acc:100216364]	ENSGALT00010069262	GO:0006508 (proteolysis), GO:0006511 (ubiquitin-dependent protein catabolic process), GO:0008150 (biological_process), GO:0008152 (metabolic process), GO:0009056 (catabolic process), GO:0009057 (macromolecule catabolic process), GO:0009987 (cellular process), GO:0019538 (protein metabolic process), GO:0019941 (modification-dependent protein catabolic process), GO:0030163 (protein catabolic proces…
DCTN3	9.02e-24	2.19	23.88	2.79	1.55	ENSGALG00010009167	protein_coding	dynactin subunit 3 [Source:NCBI gene (formerly Entrezgene);Acc:427404]	ENSGALT00010021905	GO:0000910 (cytokinesis), GO:0007017 (microtubule-based process), GO:0007049 (cell cycle), GO:0008150 (biological_process), GO:0009987 (cellular process), GO:0022402 (cell cycle process), GO:0051301 (cell division), GO:0061640 (cytoskeleton-dependent cytokinesis)
FASTK	1.8e-13	1.55	18.57	2.91	1.27	ENSGALG00010027160	protein_coding	Fas activated serine/threonine kinase [Source:HGNC Symbol;Acc:HGNC:24676]	ENSGALT00010065849	GO:0006139 (nucleobase-containing compound metabolic process), GO:0006401 (RNA catabolic process), GO:0006402 (mRNA catabolic process), GO:0008150 (biological_process), GO:0008152 (metabolic process), GO:0009056 (catabolic process), GO:0009057 (macromolecule catabolic process), GO:0009058 (biosynthetic process), GO:0009059 (macromolecule biosynthetic process), GO:0009889 (regulation of biosynthet…
FKBP8	2.65e-08	2.18	13.26	1.48	1.67	ENSGALG00010027137	protein_coding	FK506 binding protein 8 [Source:NCBI gene (formerly Entrezgene);Acc:420123]	ENSGALT00010065788	GO:0000422 (autophagy of mitochondrion), GO:0001654 (eye development), GO:0001708 (cell fate specification), GO:0001932 (regulation of protein phosphorylation), GO:0001933 (negative regulation of protein phosphorylation), GO:0003002 (regionalization), GO:0006457 (protein folding), GO:0006468 (protein phosphorylation), GO:0006793 (phosphorus metabolic process), GO:0006796 (phosphate-containing com…
PGPEP1	0.00180803	2.08	7.96	1.1	1.91	ENSGALG00010027299	protein_coding	pyroglutamyl-peptidase I [Source:HGNC Symbol;Acc:HGNC:13568]	ENSGALT00010066190	GO:0006508 (proteolysis), GO:0008150 (biological_process), GO:0008152 (metabolic process), GO:0009987 (cellular process), GO:0019538 (protein metabolic process), GO:0043170 (macromolecule metabolic process), GO:0044238 (primary metabolic process)
DNAL4	0.00215271	1.62	7.96	1.18	0	ENSGALG00010012696	protein_coding	dynein axonemal light chain 4 [Source:NCBI gene (formerly Entrezgene);Acc:418019]	ENSGALT00010030375	GO:0007017 (microtubule-based process), GO:0008150 (biological_process), GO:0009987 (cellular process)
DHCR24	0.000870054	2.49	8.07	0.81	1.76	ENSGALG00010025549	protein_coding	24-dehydrocholesterol reductase [Source:NCBI gene (formerly Entrezgene);Acc:424661]	ENSGALT00010062326	GO:0003006 (developmental process involved in reproduction), GO:0006066 (alcohol metabolic process), GO:0006508 (proteolysis), GO:0006629 (lipid metabolic process), GO:0006694 (steroid biosynthetic process), GO:0006695 (cholesterol biosynthetic process), GO:0007275 (multicellular organism development), GO:0007548 (sex differentiation), GO:0008104 (protein localization), GO:0008150 (biological_pro…
EIF4A3	5.65e-41	2.1	32.99	4.66	1.45	ENSGALG00010016961	protein_coding	eukaryotic translation initiation factor 4A3 [Source:NCBI gene (formerly Entrezgene);Acc:416704]	ENSGALT00010040958	GO:0000184 (nuclear-transcribed mRNA catabolic process, nonsense-mediated decay), GO:0000375 (RNA splicing, via transesterification reactions), GO:0000377 (RNA splicing, via transesterification reactions with bulged adenosine as nucleophile), GO:0000380 (alternative mRNA splicing, via spliceosome), GO:0000381 (regulation of alternative mRNA splicing, via spliceosome), GO:0000398 (mRNA splicing, v…
ENSGALG00010028735	4.4099999999999997e-128	3.97	52.25	3.37	2.01	ENSGALG00010028735	protein_coding		ENSGALT00010069540
PEBP1	2.99e-28	1.74	28.49	4.99	1.57	ENSGALG00010023499	protein_coding	phosphatidylethanolamine binding protein 1 [Source:NCBI gene (formerly Entrezgene);Acc:416990]	ENSGALT00010057232
PPCS	9.33e-17	1.4	22.15	4.29	1.48	ENSGALG00010017651	protein_coding	phosphopantothenoylcysteine synthetase [Source:HGNC Symbol;Acc:HGNC:25686]	ENSGALT00010042650	GO:0003008 (system process), GO:0003013 (circulatory system process), GO:0003015 (heart process), GO:0006084 (acetyl-CoA metabolic process), GO:0006085 (acetyl-CoA biosynthetic process), GO:0006139 (nucleobase-containing compound metabolic process), GO:0006637 (acyl-CoA metabolic process), GO:0006753 (nucleoside phosphate metabolic process), GO:0006790 (sulfur compound metabolic process), GO:0006…
BYSL	1.48e-16	2.02	19.84	2.46	1.45	ENSGALG00010026568	protein_coding	bystin like [Source:HGNC Symbol;Acc:HGNC:1157]	ENSGALT00010064540	GO:0000462 (maturation of SSU-rRNA from tricistronic rRNA transcript (SSU-rRNA, 5.8S rRNA, LSU-rRNA)), GO:0001701 (in utero embryonic development), GO:0001824 (blastocyst development), GO:0001825 (blastocyst formation), GO:0001829 (trophectodermal cell differentiation), GO:0006139 (nucleobase-containing compound metabolic process), GO:0006364 (rRNA processing), GO:0006396 (RNA processing), GO:000…
HSP90AB1	4.17e-18	1.05	25.26	6.22	1.21	ENSGALG00010019591	protein_coding	heat shock protein 90 alpha family class B member 1 [Source:HGNC Symbol;Acc:HGNC:5258]	ENSGALT00010047254	GO:0000723 (telomere maintenance), GO:0001890 (placenta development), GO:0006139 (nucleobase-containing compound metabolic process), GO:0006259 (DNA metabolic process), GO:0006278 (RNA-templated DNA biosynthetic process), GO:0006457 (protein folding), GO:0006508 (proteolysis), GO:0006511 (ubiquitin-dependent protein catabolic process), GO:0006915 (apoptotic process), GO:0006950 (response to stres…
PPIF	1.01e-11	1.67	17.19	2.71	1.5	ENSGALG00010020782	protein_coding	peptidylprolyl isomerase F [Source:NCBI gene (formerly Entrezgene);Acc:423723]	ENSGALT00010050267	GO:0000302 (response to reactive oxygen species), GO:0000413 (protein peptidyl-prolyl isomerization), GO:0001836 (release of cytochrome c from mitochondria), GO:0002082 (regulation of oxidative phosphorylation), GO:0002931 (response to ischemia), GO:0006091 (generation of precursor metabolites and energy), GO:0006119 (oxidative phosphorylation), GO:0006457 (protein folding), GO:0006810 (transport…
DNMT1	1.3199999999999999e-48	2.05	36.79	5.67	1.68	ENSGALG00010002837	protein_coding	DNA methyltransferase 1 [Source:NCBI gene (formerly Entrezgene);Acc:396011]	ENSGALT00010006592	GO:0000122 (negative regulation of transcription by RNA polymerase II), GO:0001101 (response to acid chemical), GO:0001944 (vasculature development), GO:0006139 (nucleobase-containing compound metabolic process), GO:0006325 (chromatin organization), GO:0006338 (chromatin remodeling), GO:0006346 (DNA methylation-dependent constitutive heterochromatin formation), GO:0006351 (DNA-templated transcrip…
FAHD2A	5.7600000000000005e-27	1.9	26.53	3.78	1.24	ENSGALG00010020149	protein_coding	fumarylacetoacetate hydrolase domain containing 2A [Source:HGNC Symbol;Acc:HGNC:24252]	ENSGALT00010048680
ENSGALG00010009378	2.09e-10	1.23	17.07	3.39	1.29	ENSGALG00010009378	protein_coding		ENSGALT00010022370
DDX54	3.8600000000000005e-21	2.22	22.38	2.61	1.53	ENSGALG00010021031	protein_coding	DEAD-box helicase 54 [Source:NCBI gene (formerly Entrezgene);Acc:416992]	ENSGALT00010050890	GO:0006139 (nucleobase-containing compound metabolic process), GO:0006396 (RNA processing), GO:0008150 (biological_process), GO:0008152 (metabolic process), GO:0009058 (biosynthetic process), GO:0009059 (macromolecule biosynthetic process), GO:0009987 (cellular process), GO:0010467 (gene expression), GO:0016070 (RNA metabolic process), GO:0032774 (RNA biosynthetic process), GO:0034654 (nucleobase…
DTD1	1.49e-18	1.71	22.38	3.7	1.41	ENSGALG00010018552	protein_coding	D-tyrosyl-tRNA deacylase 1 [Source:NCBI gene (formerly Entrezgene);Acc:416726]	ENSGALT00010044882
HES4	2.23e-09	1.13	16.96	3.98	1.38	ENSGALG00010021466	protein_coding	hes family bHLH transcription factor 4 [Source:NCBI gene (formerly Entrezgene);Acc:395128]	ENSGALT00010052043	GO:0001756 (somitogenesis), GO:0003002 (regionalization), GO:0006139 (nucleobase-containing compound metabolic process), GO:0006351 (DNA-templated transcription), GO:0006355 (regulation of DNA-templated transcription), GO:0006357 (regulation of transcription by RNA polymerase II), GO:0006366 (transcription by RNA polymerase II), GO:0007275 (multicellular organism development), GO:0007389 (pattern…
PSMA4	1.83e-39	1.63	35.52	7.08	1.27	ENSGALG00010024195	protein_coding	proteasome subunit alpha 4 [Source:NCBI gene (formerly Entrezgene);Acc:415357]	ENSGALT00010059035	GO:0006508 (proteolysis), GO:0006511 (ubiquitin-dependent protein catabolic process), GO:0008150 (biological_process), GO:0008152 (metabolic process), GO:0009056 (catabolic process), GO:0009057 (macromolecule catabolic process), GO:0009987 (cellular process), GO:0010498 (proteasomal protein catabolic process), GO:0019538 (protein metabolic process), GO:0019941 (modification-dependent protein cata…
SRRD	9.23e-05	1.22	10.5	1.96	1.07	ENSGALG00010023578	protein_coding	SRR1 domain containing [Source:NCBI gene (formerly Entrezgene);Acc:416908]	ENSGALT00010057388
ENSGALG00010013230	2.54e-50	1.77	39.68	7.52	1.63	ENSGALG00010013230	protein_coding		ENSGALT00010031775
TIPRL	2.25e-09	1.29	15.92	3.05	1.28	ENSGALG00010005449	protein_coding	TOR signaling pathway regulator [Source:HGNC Symbol;Acc:HGNC:30231]	ENSGALT00010012997	GO:0000075 (cell cycle checkpoint signaling), GO:0000077 (DNA damage checkpoint signaling), GO:0006950 (response to stress), GO:0006974 (DNA damage response), GO:0007049 (cell cycle), GO:0007154 (cell communication), GO:0007165 (signal transduction), GO:0008150 (biological_process), GO:0009987 (cellular process), GO:0010564 (regulation of cell cycle process), GO:0010948 (negative regulation of ce…
LRRC59	2.55e-18	1.56	22.95	4.3	1.63	ENSGALG00010029652	protein_coding	leucine rich repeat containing 59 [Source:NCBI gene (formerly Entrezgene);Acc:422103]	ENSGALT00010071690
POLR2I	1.07e-16	1.16	23.41	5.33	1.31	ENSGALG00010001929	protein_coding	RNA polymerase II subunit I [Source:HGNC Symbol;Acc:HGNC:9196]	ENSGALT00010004398	GO:0006139 (nucleobase-containing compound metabolic process), GO:0006351 (DNA-templated transcription), GO:0008150 (biological_process), GO:0008152 (metabolic process), GO:0009058 (biosynthetic process), GO:0009059 (macromolecule biosynthetic process), GO:0009987 (cellular process), GO:0010467 (gene expression), GO:0016070 (RNA metabolic process), GO:0032774 (RNA biosynthetic process), GO:003465…
CCDC59	1.72e-12	1.82	17.42	2.46	1.33	ENSGALG00010010017	protein_coding	coiled-coil domain containing 59 [Source:HGNC Symbol;Acc:HGNC:25005]	ENSGALT00010023823
ITPA	0.000413976	1.9	8.88	1.19	1.3	ENSGALG00010013848	protein_coding	inosine triphosphatase [Source:NCBI gene (formerly Entrezgene);Acc:424390]	ENSGALT00010033234	GO:0006139 (nucleobase-containing compound metabolic process), GO:0006753 (nucleoside phosphate metabolic process), GO:0006793 (phosphorus metabolic process), GO:0006796 (phosphate-containing compound metabolic process), GO:0008150 (biological_process), GO:0008152 (metabolic process), GO:0009056 (catabolic process), GO:0009117 (nucleotide metabolic process), GO:0009141 (nucleoside triphosphate me…
CPSF2	1.47e-11	1.04	19.15	4.44	1.11	ENSGALG00010015348	protein_coding	cleavage and polyadenylation specific factor 2 [Source:NCBI gene (formerly Entrezgene);Acc:423416]	ENSGALT00010036899	GO:0006139 (nucleobase-containing compound metabolic process), GO:0006396 (RNA processing), GO:0006397 (mRNA processing), GO:0006398 (mRNA 3'-end processing by stem-loop binding and cleavage), GO:0008150 (biological_process), GO:0008152 (metabolic process), GO:0008334 (histone mRNA metabolic process), GO:0009058 (biosynthetic process), GO:0009059 (macromolecule biosynthetic process), GO:0009987 (…
FBXO46	1.81e-33	2.28	28.72	3.44	1.33	ENSGALG00010008888	protein_coding	F-box protein 46 [Source:HGNC Symbol;Acc:HGNC:25069]	ENSGALT00010021092
MITD1	2.07e-21	2.05	23.07	3.07	1.4	ENSGALG00010015816	protein_coding	microtubule interacting and trafficking domain containing 1 [Source:HGNC Symbol;Acc:HGNC:25207]	ENSGALT00010038082	GO:0000278 (mitotic cell cycle), GO:0000281 (mitotic cytokinesis), GO:0000910 (cytokinesis), GO:0007049 (cell cycle), GO:0008150 (biological_process), GO:0009987 (cellular process), GO:0016043 (cellular component organization), GO:0022402 (cell cycle process), GO:0032506 (cytokinetic process), GO:0051301 (cell division), GO:0061024 (membrane organization), GO:0061640 (cytoskeleton-dependent cytok…
POLD3	6.71e-17	1.63	21.45	3.68	1.36	ENSGALG00010001829	protein_coding	DNA polymerase delta 3, accessory subunit [Source:NCBI gene (formerly Entrezgene);Acc:419053]	ENSGALT00010004164	GO:0006139 (nucleobase-containing compound metabolic process), GO:0006259 (DNA metabolic process), GO:0006260 (DNA replication), GO:0008150 (biological_process), GO:0008152 (metabolic process), GO:0009987 (cellular process), GO:0043170 (macromolecule metabolic process), GO:0044238 (primary metabolic process), GO:0090304 (nucleic acid metabolic process)
CHMP1A	0.000247627	1.84	9.11	1.15	1.34	ENSGALG00010008039	protein_coding	charged multivesicular body protein 1A [Source:NCBI gene (formerly Entrezgene);Acc:415841]	ENSGALT00010019183	GO:0006810 (transport), GO:0007034 (vacuolar transport), GO:0008150 (biological_process), GO:0009987 (cellular process), GO:0046907 (intracellular transport), GO:0051179 (localization), GO:0051234 (establishment of localization), GO:0051641 (cellular localization), GO:0051649 (establishment of localization in cell)
STAT6	0.00177896	1.04	9.11	2.14	1.13	ENSGALG00010025355	protein_coding	signal transducer and activator of transcription 6 [Source:HGNC Symbol;Acc:HGNC:11368]	ENSGALT00010061910	GO:0000018 (regulation of DNA recombination), GO:0000122 (negative regulation of transcription by RNA polymerase II), GO:0001659 (temperature homeostasis), GO:0001775 (cell activation), GO:0002200 (somatic diversification of immune receptors), GO:0002204 (somatic recombination of immunoglobulin genes involved in immune response), GO:0002208 (somatic diversification of immunoglobulins involved in …
SDHAF4	3.56e-09	1.97	14.3	1.79	1.18	ENSGALG00010001677	protein_coding	succinate dehydrogenase complex assembly factor 4 [Source:HGNC Symbol;Acc:HGNC:20957]	ENSGALT00010003852	GO:0002376 (immune system process), GO:0006091 (generation of precursor metabolites and energy), GO:0006950 (response to stress), GO:0006952 (defense response), GO:0006955 (immune response), GO:0006996 (organelle organization), GO:0007005 (mitochondrion organization), GO:0008150 (biological_process), GO:0008152 (metabolic process), GO:0009605 (response to external stimulus), GO:0009607 (response …
CHTF18	1.14e-07	1.79	13.03	1.73	1.23	ENSGALG00010018505	protein_coding	chromosome transmission fidelity factor 18 [Source:NCBI gene (formerly Entrezgene);Acc:416531]	ENSGALT00010044770
MEA1	2.01e-22	1.18	27.22	5.96	1.4	ENSGALG00010018440	protein_coding	male-enhanced antigen 1 [Source:HGNC Symbol;Acc:HGNC:6986]	ENSGALT00010044564	GO:0003006 (developmental process involved in reproduction), GO:0007276 (gamete generation), GO:0007283 (spermatogenesis), GO:0008150 (biological_process), GO:0019953 (sexual reproduction), GO:0022414 (reproductive process), GO:0032502 (developmental process), GO:0048232 (male gamete generation), GO:0048609 (multicellular organismal reproductive process)
PHB1	1.0799999999999999e-23	3.22	22.03	1.29	1.34	ENSGALG00010024398	protein_coding	prohibitin [Source:NCBI gene (formerly Entrezgene);Acc:419980]	ENSGALT00010059526	GO:0000122 (negative regulation of transcription by RNA polymerase II), GO:0000165 (MAPK cascade), GO:0001558 (regulation of cell growth), GO:0001775 (cell activation), GO:0001816 (cytokine production), GO:0001817 (regulation of cytokine production), GO:0001819 (positive regulation of cytokine production), GO:0002218 (activation of innate immune response), GO:0002221 (pattern recognition receptor…
RFC4	1.63e-22	2.42	22.72	2.34	1.55	ENSGALG00010016270	protein_coding	replication factor C subunit 4 [Source:NCBI gene (formerly Entrezgene);Acc:424958]	ENSGALT00010039111	GO:0006139 (nucleobase-containing compound metabolic process), GO:0006259 (DNA metabolic process), GO:0006260 (DNA replication), GO:0006261 (DNA-templated DNA replication), GO:0006281 (DNA repair), GO:0006950 (response to stress), GO:0006974 (DNA damage response), GO:0006996 (organelle organization), GO:0008150 (biological_process), GO:0008152 (metabolic process), GO:0009987 (cellular process), G…
GET4	7.79e-14	1.36	19.84	3.79	1.39	ENSGALG00010022259	protein_coding	golgi to ER traffic protein 4 [Source:NCBI gene (formerly Entrezgene);Acc:416450]	ENSGALT00010054171	GO:0006508 (proteolysis), GO:0006511 (ubiquitin-dependent protein catabolic process), GO:0006605 (protein targeting), GO:0006612 (protein targeting to membrane), GO:0006620 (post-translational protein targeting to endoplasmic reticulum membrane), GO:0006950 (response to stress), GO:0006996 (organelle organization), GO:0007029 (endoplasmic reticulum organization), GO:0008104 (protein localization)…
NUDT3	1.0600000000000001e-21	1.19	26.53	5.72	1.35	ENSGALG00010026184	protein_coding	nudix hydrolase 3 [Source:NCBI gene (formerly Entrezgene);Acc:419905]	ENSGALT00010063746	GO:0006066 (alcohol metabolic process), GO:0006139 (nucleobase-containing compound metabolic process), GO:0006163 (purine nucleotide metabolic process), GO:0006195 (purine nucleotide catabolic process), GO:0006753 (nucleoside phosphate metabolic process), GO:0006793 (phosphorus metabolic process), GO:0006796 (phosphate-containing compound metabolic process), GO:0008150 (biological_process), GO:00…
SOD1	2.7600000000000002e-65	4.41	36.22	1.51	1.45	ENSGALG00010011746	protein_coding	superoxide dismutase 1, soluble [Source:NCBI gene (formerly Entrezgene);Acc:395938]	ENSGALT00010028107	GO:0000165 (MAPK cascade), GO:0000302 (response to reactive oxygen species), GO:0000303 (response to superoxide), GO:0000305 (response to oxygen radical), GO:0000902 (cell morphogenesis), GO:0001508 (action potential), GO:0001541 (ovarian follicle development), GO:0001816 (cytokine production), GO:0001817 (regulation of cytokine production), GO:0001819 (positive regulation of cytokine production)…
OTUB1	1.43e-15	2.69	18.11	1.45	1.55	ENSGALG00010000555	protein_coding	OTU deubiquitinase, ubiquitin aldehyde binding 1 [Source:HGNC Symbol;Acc:HGNC:23077]	ENSGALT00010001158	GO:0006139 (nucleobase-containing compound metabolic process), GO:0006259 (DNA metabolic process), GO:0006281 (DNA repair), GO:0006282 (regulation of DNA repair), GO:0006302 (double-strand break repair), GO:0006950 (response to stress), GO:0006974 (DNA damage response), GO:0007154 (cell communication), GO:0007165 (signal transduction), GO:0008150 (biological_process), GO:0008152 (metabolic proces…
ENSGALG00010006101	1.47e-20	2.04	22.61	3.03	1.35	ENSGALG00010006101	protein_coding		ENSGALT00010014584
RBBP4	1.31e-101	3.44	47.75	3.95	1.58	ENSGALG00010017608	protein_coding	RB binding protein 4, chromatin remodeling factor [Source:NCBI gene (formerly Entrezgene);Acc:395658]	ENSGALT00010042581	GO:0006139 (nucleobase-containing compound metabolic process), GO:0006259 (DNA metabolic process), GO:0006260 (DNA replication), GO:0006325 (chromatin organization), GO:0006334 (nucleosome assembly), GO:0006335 (DNA replication-dependent chromatin assembly), GO:0006338 (chromatin remodeling), GO:0006351 (DNA-templated transcription), GO:0006355 (regulation of DNA-templated transcription), GO:0008…
ABCB8	1.93e-10	1.23	18.22	4.42	1.44	ENSGALG00010027169	protein_coding	ATP binding cassette subfamily B member 8 [Source:HGNC Symbol;Acc:HGNC:49]	ENSGALT00010065871	GO:0006810 (transport), GO:0006811 (monoatomic ion transport), GO:0006812 (monoatomic cation transport), GO:0006813 (potassium ion transport), GO:0006839 (mitochondrial transport), GO:0006884 (cell volume homeostasis), GO:0008150 (biological_process), GO:0008361 (regulation of cell size), GO:0009987 (cellular process), GO:0016043 (cellular component organization), GO:0019725 (cellular homeostasis…
MRPS26	1.0599999999999999e-34	2.55	28.37	2.78	1.22	ENSGALG00010016576	protein_coding	mitochondrial ribosomal protein S26 [Source:NCBI gene (formerly Entrezgene);Acc:426561]	ENSGALT00010039949
MRPS11	1.36e-32	2.21	28.37	3.43	1.03	ENSGALG00010020206	protein_coding	mitochondrial ribosomal protein S11 [Source:NCBI gene (formerly Entrezgene);Acc:415498]	ENSGALT00010048797	GO:0006412 (translation), GO:0008150 (biological_process), GO:0008152 (metabolic process), GO:0009058 (biosynthetic process), GO:0009059 (macromolecule biosynthetic process), GO:0009987 (cellular process), GO:0010467 (gene expression), GO:0019538 (protein metabolic process), GO:0043170 (macromolecule metabolic process), GO:0044238 (primary metabolic process)
DPM2	1.05e-13	1.17	20.53	4.43	1.4	ENSGALG00010028071	protein_coding	dolichyl-phosphate mannosyltransferase subunit 2, regulatory [Source:NCBI gene (formerly Entrezgene);Acc:771539]	ENSGALT00010068019	GO:0006066 (alcohol metabolic process), GO:0006629 (lipid metabolic process), GO:0006720 (isoprenoid metabolic process), GO:0008150 (biological_process), GO:0008152 (metabolic process), GO:0009987 (cellular process), GO:0016093 (polyprenol metabolic process), GO:0019348 (dolichol metabolic process), GO:0044238 (primary metabolic process), GO:0044281 (small molecule metabolic process), GO:1901615 …
RABEPK	8.38e-06	1.01	12.57	2.84	1.3	ENSGALG00010027964	protein_coding	Rab9 effector protein with kelch motifs [Source:NCBI gene (formerly Entrezgene);Acc:772357]	ENSGALT00010067778
SMIM8	7.36e-05	1.3	10.61	1.96	1.24	ENSGALG00010003787	protein_coding	small integral membrane protein 8 [Source:NCBI gene (formerly Entrezgene);Acc:421827]	ENSGALT00010008766
SLC7A3	6.43e-06	2.39	10.61	0.98	1.22	ENSGALG00010018489	protein_coding	solute carrier family 7 member 3 [Source:HGNC Symbol;Acc:HGNC:11061]	ENSGALT00010044729	GO:0003333 (amino acid transmembrane transport), GO:0006810 (transport), GO:0006865 (amino acid transport), GO:0008150 (biological_process), GO:0009987 (cellular process), GO:0015695 (organic cation transport), GO:0015711 (organic anion transport), GO:0015802 (basic amino acid transport), GO:0015807 (L-amino acid transport), GO:0015822 (ornithine transport), GO:0015849 (organic acid transport), G…
IFT52	0.000886881	1.65	8.77	1.46	1.41	ENSGALG00010023627	protein_coding	intraflagellar transport 52 [Source:NCBI gene (formerly Entrezgene);Acc:419165]	ENSGALT00010057536	GO:0006810 (transport), GO:0006996 (organelle organization), GO:0007017 (microtubule-based process), GO:0007018 (microtubule-based movement), GO:0008150 (biological_process), GO:0009987 (cellular process), GO:0010970 (transport along microtubule), GO:0016043 (cellular component organization), GO:0022607 (cellular component assembly), GO:0030030 (cell projection organization), GO:0030031 (cell pro…
ARHGDIB	6.57e-207	3.53	69.2	7.37	2.21	ENSGALG00010012059	protein_coding	Rho GDP dissociation inhibitor beta [Source:NCBI gene (formerly Entrezgene);Acc:417941]	ENSGALT00010028886	GO:0001667 (ameboidal-type cell migration), GO:0007154 (cell communication), GO:0007165 (signal transduction), GO:0007264 (small GTPase-mediated signal transduction), GO:0007266 (Rho protein signal transduction), GO:0007275 (multicellular organism development), GO:0007565 (female pregnancy), GO:0007566 (embryo implantation), GO:0008150 (biological_process), GO:0009966 (regulation of signal transd…
ENSGALG00010000386	0.00677651	2.21	6.92	0.89	1.49	ENSGALG00010000386	protein_coding		ENSGALT00010000750
BAAT	5.35e-24	2.57	23.18	2.15	1.52	ENSGALG00010020383	protein_coding	bile acid-CoA:amino acid N-acyltransferase [Source:HGNC Symbol;Acc:HGNC:932]	ENSGALT00010049255	GO:0002152 (bile acid conjugation), GO:0006082 (organic acid metabolic process), GO:0006139 (nucleobase-containing compound metabolic process), GO:0006520 (amino acid metabolic process), GO:0006544 (glycine metabolic process), GO:0006629 (lipid metabolic process), GO:0006637 (acyl-CoA metabolic process), GO:0006694 (steroid biosynthetic process), GO:0006699 (bile acid biosynthetic process), GO:00…
IDH2	1.1399999999999999e-23	1.99	24.45	3.32	1.67	ENSGALG00010020277	protein_coding	isocitrate dehydrogenase (NADP(+)) 2, mitochondrial [Source:NCBI gene (formerly Entrezgene);Acc:431056]	ENSGALT00010048927	GO:0005975 (carbohydrate metabolic process), GO:0006066 (alcohol metabolic process), GO:0006081 (aldehyde metabolic process), GO:0006082 (organic acid metabolic process), GO:0006091 (generation of precursor metabolites and energy), GO:0006097 (glyoxylate cycle), GO:0006099 (tricarboxylic acid cycle), GO:0006102 (isocitrate metabolic process), GO:0006139 (nucleobase-containing compound metabolic p…
MCTS1	2.5000000000000002e-22	1.55	25.61	4.77	1.49	ENSGALG00010012288	protein_coding	MCTS1, re-initiation and release factor [Source:NCBI gene (formerly Entrezgene);Acc:422363]	ENSGALT00010029420	GO:0001731 (formation of translation preinitiation complex), GO:0002181 (cytoplasmic translation), GO:0002183 (cytoplasmic translational initiation), GO:0006412 (translation), GO:0006413 (translational initiation), GO:0007049 (cell cycle), GO:0008150 (biological_process), GO:0008152 (metabolic process), GO:0009058 (biosynthetic process), GO:0009059 (macromolecule biosynthetic process), GO:0009987…
NPM3	3.67e-05	4.27	9.11	0.31	2.06	ENSGALG00010021034	protein_coding	nucleophosmin/nucleoplasmin 3 [Source:HGNC Symbol;Acc:HGNC:7931]	ENSGALT00010050889
PPIE	7.02e-09	1.05	16.38	3.78	1.23	ENSGALG00010017823	protein_coding	peptidylprolyl isomerase E [Source:HGNC Symbol;Acc:HGNC:9258]	ENSGALT00010043080	GO:0000375 (RNA splicing, via transesterification reactions), GO:0000377 (RNA splicing, via transesterification reactions with bulged adenosine as nucleophile), GO:0000398 (mRNA splicing, via spliceosome), GO:0000413 (protein peptidyl-prolyl isomerization), GO:0006139 (nucleobase-containing compound metabolic process), GO:0006351 (DNA-templated transcription), GO:0006355 (regulation of DNA-templa…
ARNT	2.47e-25	1.05	31.37	8.15	1.28	ENSGALG00010028764	protein_coding	aryl hydrocarbon receptor nuclear translocator [Source:NCBI gene (formerly Entrezgene);Acc:374026]	ENSGALT00010069603	GO:0001666 (response to hypoxia), GO:0001701 (in utero embryonic development), GO:0001816 (cytokine production), GO:0001817 (regulation of cytokine production), GO:0001819 (positive regulation of cytokine production), GO:0001890 (placenta development), GO:0001892 (embryonic placenta development), GO:0006139 (nucleobase-containing compound metabolic process), GO:0006351 (DNA-templated transcriptio…
CNN2	2.09e-101	2.13	56.29	10.39	1.78	ENSGALG00010027981	protein_coding	calponin 2 [Source:NCBI gene (formerly Entrezgene);Acc:100216000]	ENSGALT00010067831	GO:0006996 (organelle organization), GO:0007010 (cytoskeleton organization), GO:0007015 (actin filament organization), GO:0008150 (biological_process), GO:0009605 (response to external stimulus), GO:0009612 (response to mechanical stimulus), GO:0009628 (response to abiotic stimulus), GO:0009987 (cellular process), GO:0016043 (cellular component organization), GO:0030029 (actin filament-based proc…
PAN2	8.31e-05	1.65	10.27	1.73	1.28	ENSGALG00010024949	protein_coding	PAN2 poly(A) specific ribonuclease subunit [Source:NCBI gene (formerly Entrezgene);Acc:429172]	ENSGALT00010060936	GO:0000288 (nuclear-transcribed mRNA catabolic process, deadenylation-dependent decay), GO:0000289 (nuclear-transcribed mRNA poly(A) tail shortening), GO:0000956 (nuclear-transcribed mRNA catabolic process), GO:0006139 (nucleobase-containing compound metabolic process), GO:0006396 (RNA processing), GO:0006397 (mRNA processing), GO:0006401 (RNA catabolic process), GO:0006402 (mRNA catabolic proces…
PPP1R8	6.5e-18	1.52	22.49	4.06	1.46	ENSGALG00010012709	protein_coding	protein phosphatase 1 regulatory subunit 8 [Source:NCBI gene (formerly Entrezgene);Acc:419564]	ENSGALT00010030429	GO:0008150 (biological_process), GO:0008283 (cell population proliferation), GO:0009987 (cellular process)
PSMD7	4.75e-43	1.95	34.6	5.37	1.25	ENSGALG00010008313	protein_coding	proteasome 26S subunit, non-ATPase 7 [Source:HGNC Symbol;Acc:HGNC:9565]	ENSGALT00010019883	GO:0006508 (proteolysis), GO:0006511 (ubiquitin-dependent protein catabolic process), GO:0008150 (biological_process), GO:0008152 (metabolic process), GO:0009056 (catabolic process), GO:0009057 (macromolecule catabolic process), GO:0009987 (cellular process), GO:0010498 (proteasomal protein catabolic process), GO:0019538 (protein metabolic process), GO:0019941 (modification-dependent protein cata…
DLST	1.28e-05	1.41	11.53	2.09	0	ENSGALG00010006085	protein_coding	dihydrolipoamide S-succinyltransferase [Source:NCBI gene (formerly Entrezgene);Acc:423357]	ENSGALT00010014567	GO:0006091 (generation of precursor metabolites and energy), GO:0006099 (tricarboxylic acid cycle), GO:0008150 (biological_process), GO:0008152 (metabolic process), GO:0009060 (aerobic respiration), GO:0009987 (cellular process), GO:0015980 (energy derivation by oxidation of organic compounds), GO:0044238 (primary metabolic process), GO:0045333 (cellular respiration)
TAB1	5.35e-05	1.22	10.96	2.14	1.27	ENSGALG00010012550	protein_coding	TGF-beta activated kinase 1 (MAP3K7) binding protein 1 [Source:NCBI gene (formerly Entrezgene);Acc:418014]	ENSGALT00010030096	GO:0000165 (MAPK cascade), GO:0001568 (blood vessel development), GO:0001701 (in utero embryonic development), GO:0001944 (vasculature development), GO:0003007 (heart morphogenesis), GO:0003205 (cardiac chamber development), GO:0003279 (cardiac septum development), GO:0006470 (protein dephosphorylation), GO:0006793 (phosphorus metabolic process), GO:0006796 (phosphate-containing compound metaboli…
ENSGALG00010027196	5.38e-53	2.43	36.68	4.57	1.58	ENSGALG00010027196	protein_coding		ENSGALT00010065938
DDX21	1.44e-24	1.59	26.99	5.02	1.41	ENSGALG00010023160	protein_coding	DExD-box helicase 21 [Source:HGNC Symbol;Acc:HGNC:2744]	ENSGALT00010056446
TRAPPC5	1.04e-09	1.23	16.49	3.34	1.31	ENSGALG00010003680	protein_coding	trafficking protein particle complex 5 [Source:NCBI gene (formerly Entrezgene);Acc:100858483]	ENSGALT00010008525	GO:0006810 (transport), GO:0006888 (endoplasmic reticulum to Golgi vesicle-mediated transport), GO:0008150 (biological_process), GO:0009987 (cellular process), GO:0016192 (vesicle-mediated transport), GO:0046907 (intracellular transport), GO:0048193 (Golgi vesicle transport), GO:0051179 (localization), GO:0051234 (establishment of localization), GO:0051641 (cellular localization), GO:0051649 (est…
PTP4A2	1.06e-82	1.92	51.9	10.12	1.63	ENSGALG00010017312	protein_coding	protein tyrosine phosphatase 4A2 [Source:HGNC Symbol;Acc:HGNC:9635]	ENSGALT00010041743	GO:0006470 (protein dephosphorylation), GO:0006793 (phosphorus metabolic process), GO:0006796 (phosphate-containing compound metabolic process), GO:0008150 (biological_process), GO:0008152 (metabolic process), GO:0009987 (cellular process), GO:0016311 (dephosphorylation), GO:0019538 (protein metabolic process), GO:0036211 (protein modification process), GO:0043170 (macromolecule metabolic process…
PSMD2	7.85e-66	3.16	38.29	2.94	1.54	ENSGALG00010015085	protein_coding	proteasome 26S subunit, non-ATPase 2 [Source:NCBI gene (formerly Entrezgene);Acc:425294]	ENSGALT00010036308	GO:0006508 (proteolysis), GO:0006511 (ubiquitin-dependent protein catabolic process), GO:0008150 (biological_process), GO:0008152 (metabolic process), GO:0009056 (catabolic process), GO:0009057 (macromolecule catabolic process), GO:0009894 (regulation of catabolic process), GO:0009987 (cellular process), GO:0010498 (proteasomal protein catabolic process), GO:0019222 (regulation of metabolic proce…
BOK	2.28e-16	1.96	20.42	3.09	1.03	ENSGALG00010023473	protein_coding	BOK, BCL2 family apoptosis regulator [Source:NCBI gene (formerly Entrezgene);Acc:395445]	ENSGALT00010057182	GO:0001836 (release of cytochrome c from mitochondria), GO:0003254 (regulation of membrane depolarization), GO:0006810 (transport), GO:0006839 (mitochondrial transport), GO:0006873 (intracellular monoatomic ion homeostasis), GO:0006874 (intracellular calcium ion homeostasis), GO:0006914 (autophagy), GO:0006915 (apoptotic process), GO:0006921 (cellular component disassembly involved in execution p…
HYPK	3.3900000000000005e-70	2.02	45.91	7.98	1.67	ENSGALG00010000060	protein_coding	huntingtin interacting protein K [Source:NCBI gene (formerly Entrezgene);Acc:770307]	ENSGALT00010000097	GO:0006915 (apoptotic process), GO:0008150 (biological_process), GO:0008219 (cell death), GO:0009987 (cellular process), GO:0012501 (programmed cell death), GO:0031647 (regulation of protein stability), GO:0042981 (regulation of apoptotic process), GO:0043066 (negative regulation of apoptotic process), GO:0043067 (regulation of programmed cell death), GO:0043069 (negative regulation of programmed…
ENSGALG00010000346	2.63e-05	1.15	11.42	2.26	1.23	ENSGALG00010000346	protein_coding		ENSGALT00010000656
E2F4	3.89e-27	1.92	26.87	4.04	1.5	ENSGALG00010022115	protein_coding	E2F transcription factor 4 [Source:NCBI gene (formerly Entrezgene);Acc:769430]	ENSGALT00010053808	GO:0002064 (epithelial cell development), GO:0003008 (system process), GO:0003013 (circulatory system process), GO:0006139 (nucleobase-containing compound metabolic process), GO:0006351 (DNA-templated transcription), GO:0006355 (regulation of DNA-templated transcription), GO:0006357 (regulation of transcription by RNA polymerase II), GO:0006366 (transcription by RNA polymerase II), GO:0006884 (ce…
PRPF19	2.43e-67	2.95	39.45	3.55	1.52	ENSGALG00010020449	protein_coding	pre-mRNA processing factor 19 [Source:NCBI gene (formerly Entrezgene);Acc:430767]	ENSGALT00010049470	GO:0000075 (cell cycle checkpoint signaling), GO:0000077 (DNA damage checkpoint signaling), GO:0000209 (protein polyubiquitination), GO:0000244 (spliceosomal tri-snRNP complex assembly), GO:0000245 (spliceosomal complex assembly), GO:0000375 (RNA splicing, via transesterification reactions), GO:0000377 (RNA splicing, via transesterification reactions with bulged adenosine as nucleophile), GO:0000…
THOC7	7.75e-46	2.58	32.99	3.35	1.45	ENSGALG00010020141	protein_coding	THO complex 7 [Source:NCBI gene (formerly Entrezgene);Acc:416077]	ENSGALT00010048660	GO:0006139 (nucleobase-containing compound metabolic process), GO:0006396 (RNA processing), GO:0006397 (mRNA processing), GO:0006403 (RNA localization), GO:0006405 (RNA export from nucleus), GO:0006406 (mRNA export from nucleus), GO:0006810 (transport), GO:0006913 (nucleocytoplasmic transport), GO:0008150 (biological_process), GO:0008152 (metabolic process), GO:0009058 (biosynthetic process), GO:…
ENSGALG00010000458	1.45e-14	1.84	19.03	2.75	1.48	ENSGALG00010000458	protein_coding		ENSGALT00010000948
SUMO3	6.23e-06	3.2	10.15	0.55	1	ENSGALG00010025522	protein_coding	small ubiquitin-like modifier 3 [Source:NCBI gene (formerly Entrezgene);Acc:770553]	ENSGALT00010062275	GO:0008104 (protein localization), GO:0008150 (biological_process), GO:0008152 (metabolic process), GO:0009987 (cellular process), GO:0016925 (protein sumoylation), GO:0018193 (peptidyl-amino acid modification), GO:0018205 (peptidyl-lysine modification), GO:0019538 (protein metabolic process), GO:0032446 (protein modification by small protein conjugation), GO:0032879 (regulation of localization),…
MRPL53	0.000473768	1.66	8.88	1.25	1.12	ENSGALG00010002834	protein_coding	mitochondrial ribosomal protein L53 [Source:NCBI gene (formerly Entrezgene);Acc:420196]	ENSGALT00010006557
THOC5	1.13e-15	2.11	19.15	2.31	1.37	ENSGALG00010000186	protein_coding	THO complex 5 [Source:NCBI gene (formerly Entrezgene);Acc:417019]	ENSGALT00010000368	GO:0002521 (leukocyte differentiation), GO:0002573 (myeloid leukocyte differentiation), GO:0006403 (RNA localization), GO:0006405 (RNA export from nucleus), GO:0006406 (mRNA export from nucleus), GO:0006810 (transport), GO:0006913 (nucleocytoplasmic transport), GO:0008150 (biological_process), GO:0008152 (metabolic process), GO:0009058 (biosynthetic process), GO:0009059 (macromolecule biosyntheti…
SNRPD3	2.9699999999999996e-94	3.13	46.83	4.37	1.59	ENSGALG00010026388	protein_coding	small nuclear ribonucleoprotein D3 polypeptide [Source:NCBI gene (formerly Entrezgene);Acc:416947]	ENSGALT00010064203	GO:0000375 (RNA splicing, via transesterification reactions), GO:0000377 (RNA splicing, via transesterification reactions with bulged adenosine as nucleophile), GO:0000387 (spliceosomal snRNP assembly), GO:0000398 (mRNA splicing, via spliceosome), GO:0006139 (nucleobase-containing compound metabolic process), GO:0006396 (RNA processing), GO:0006397 (mRNA processing), GO:0008150 (biological_proces…
NOLC1	1.19e-17	1.76	21.91	3.76	1.5	ENSGALG00010020248	protein_coding	nucleolar and coiled-body phosphoprotein 1 [Source:HGNC Symbol;Acc:HGNC:15608]	ENSGALT00010048871	GO:0001837 (epithelial to mesenchymal transition), GO:0006412 (translation), GO:0006417 (regulation of translation), GO:0006996 (organelle organization), GO:0006997 (nucleus organization), GO:0007000 (nucleolus organization), GO:0007275 (multicellular organism development), GO:0008150 (biological_process), GO:0008152 (metabolic process), GO:0009058 (biosynthetic process), GO:0009059 (macromolecul…
SELENOI	4.05e-05	1.32	10.96	2.03	1.29	ENSGALG00010009876	protein_coding	selenoprotein I [Source:NCBI gene (formerly Entrezgene);Acc:428661]	ENSGALT00010023578	GO:0006629 (lipid metabolic process), GO:0006644 (phospholipid metabolic process), GO:0006646 (phosphatidylethanolamine biosynthetic process), GO:0006650 (glycerophospholipid metabolic process), GO:0006793 (phosphorus metabolic process), GO:0006796 (phosphate-containing compound metabolic process), GO:0008150 (biological_process), GO:0008152 (metabolic process), GO:0008610 (lipid biosynthetic pro…
PFDN4	3.07e-46	3.2	31.72	2.3	1.43	ENSGALG00010015141	protein_coding	prefoldin subunit 4 [Source:NCBI gene (formerly Entrezgene);Acc:419337]	ENSGALT00010036481	GO:0006457 (protein folding), GO:0008150 (biological_process), GO:0008152 (metabolic process), GO:0009058 (biosynthetic process), GO:0009059 (macromolecule biosynthetic process), GO:0009892 (negative regulation of metabolic process), GO:0009987 (cellular process), GO:0010467 (gene expression), GO:0010605 (negative regulation of macromolecule metabolic process), GO:0016043 (cellular component orga…
PSMA2	2.71e-59	1.75	44.29	8.89	1.62	ENSGALG00010007903	protein_coding	proteasome subunit alpha 2 [Source:NCBI gene (formerly Entrezgene);Acc:420772]	ENSGALT00010018821	GO:0006508 (proteolysis), GO:0006511 (ubiquitin-dependent protein catabolic process), GO:0008150 (biological_process), GO:0008152 (metabolic process), GO:0009056 (catabolic process), GO:0009057 (macromolecule catabolic process), GO:0009987 (cellular process), GO:0019538 (protein metabolic process), GO:0019941 (modification-dependent protein catabolic process), GO:0030163 (protein catabolic proces…
CYCS	4.5799999999999996e-48	2.96	32.87	2.73	1.39	ENSGALG00010002409	protein_coding	cytochrome c, somatic [Source:NCBI gene (formerly Entrezgene);Acc:420624]	ENSGALT00010005536	GO:0006091 (generation of precursor metabolites and energy), GO:0006119 (oxidative phosphorylation), GO:0006122 (mitochondrial electron transport, ubiquinol to cytochrome c), GO:0006123 (mitochondrial electron transport, cytochrome c to oxygen), GO:0008150 (biological_process), GO:0008152 (metabolic process), GO:0009060 (aerobic respiration), GO:0009987 (cellular process), GO:0015980 (energy deri…
NMT1	1.51e-40	2.79	30.33	2.69	1.89	ENSGALG00010023799	protein_coding	N-myristoyltransferase 1 [Source:HGNC Symbol;Acc:HGNC:7857]	ENSGALT00010058025	GO:0006497 (protein lipidation), GO:0006498 (N-terminal protein lipidation), GO:0006499 (N-terminal protein myristoylation), GO:0008104 (protein localization), GO:0008150 (biological_process), GO:0008152 (metabolic process), GO:0009058 (biosynthetic process), GO:0009059 (macromolecule biosynthetic process), GO:0009987 (cellular process), GO:0018377 (protein myristoylation), GO:0019538 (protein me…
EIF6	2.85e-20	2.45	21.45	2.2	1.25	ENSGALG00010024644	protein_coding	eukaryotic translation initiation factor 6 [Source:NCBI gene (formerly Entrezgene);Acc:419140]	ENSGALT00010060164	GO:0000027 (ribosomal large subunit assembly), GO:0000054 (ribosomal subunit export from nucleus), GO:0000460 (maturation of 5.8S rRNA), GO:0000470 (maturation of LSU-rRNA), GO:0002376 (immune system process), GO:0002682 (regulation of immune system process), GO:0005975 (carbohydrate metabolic process), GO:0006082 (organic acid metabolic process), GO:0006090 (pyruvate metabolic process), GO:00060…
PAAF1	5.69e-11	1.33	17.65	3.58	1.38	ENSGALG00010002561	protein_coding	proteasomal ATPase associated factor 1 [Source:NCBI gene (formerly Entrezgene);Acc:419061]	ENSGALT00010005870
BLOC1S1	1.64e-49	4.22	31.49	1.28	1.42	ENSGALG00010022937	protein_coding	biogenesis of lysosomal organelles complex 1 subunit 1 [Source:HGNC Symbol;Acc:HGNC:4200]	ENSGALT00010055811	GO:0006091 (generation of precursor metabolites and energy), GO:0006810 (transport), GO:0007017 (microtubule-based process), GO:0007018 (microtubule-based movement), GO:0008088 (axo-dendritic transport), GO:0008089 (anterograde axonal transport), GO:0008150 (biological_process), GO:0008152 (metabolic process), GO:0009060 (aerobic respiration), GO:0009987 (cellular process), GO:0010970 (transport …
RNF41	2.97e-09	1.5	15.11	2.43	1.41	ENSGALG00010024896	protein_coding	ring finger protein 41 [Source:HGNC Symbol;Acc:HGNC:18401]	ENSGALT00010060788	GO:0000165 (MAPK cascade), GO:0000209 (protein polyubiquitination), GO:0000422 (autophagy of mitochondrion), GO:0000423 (mitophagy), GO:0001775 (cell activation), GO:0002376 (immune system process), GO:0002521 (leukocyte differentiation), GO:0002682 (regulation of immune system process), GO:0002694 (regulation of leukocyte activation), GO:0006508 (proteolysis), GO:0006914 (autophagy), GO:0006915 …
NUP62	1.37e-08	1.91	13.84	1.78	1.29	ENSGALG00010016362	protein_coding	nucleoporin 62 [Source:HGNC Symbol;Acc:HGNC:8066]	ENSGALT00010039398	GO:0000070 (mitotic sister chromatid segregation), GO:0000226 (microtubule cytoskeleton organization), GO:0000278 (mitotic cell cycle), GO:0000280 (nuclear division), GO:0000281 (mitotic cytokinesis), GO:0000819 (sister chromatid segregation), GO:0000910 (cytokinesis), GO:0006139 (nucleobase-containing compound metabolic process), GO:0006351 (DNA-templated transcription), GO:0006355 (regulation o…
TBL2	7.24e-08	1.22	14.42	2.8	1.36	ENSGALG00010029528	protein_coding	transducin beta like 2 [Source:HGNC Symbol;Acc:HGNC:11586]	ENSGALT00010071373	GO:0001666 (response to hypoxia), GO:0006950 (response to stress), GO:0006986 (response to unfolded protein), GO:0007154 (cell communication), GO:0007165 (signal transduction), GO:0008150 (biological_process), GO:0009267 (cellular response to starvation), GO:0009628 (response to abiotic stimulus), GO:0009987 (cellular process), GO:0023052 (signaling), GO:0030968 (endoplasmic reticulum unfolded pr…
SNRPD1	1.06e-165	4.17	59.05	3.63	1.82	ENSGALG00010017499	protein_coding	small nuclear ribonucleoprotein D1 polypeptide [Source:NCBI gene (formerly Entrezgene);Acc:776411]	ENSGALT00010042283	GO:0000375 (RNA splicing, via transesterification reactions), GO:0000377 (RNA splicing, via transesterification reactions with bulged adenosine as nucleophile), GO:0000387 (spliceosomal snRNP assembly), GO:0000398 (mRNA splicing, via spliceosome), GO:0006139 (nucleobase-containing compound metabolic process), GO:0006396 (RNA processing), GO:0006397 (mRNA processing), GO:0008150 (biological_proces…
FADD	2.47e-24	1.52	26.99	5.12	1.33	ENSGALG00010025338	protein_coding	Fas associated via death domain [Source:HGNC Symbol;Acc:HGNC:3573]	ENSGALT00010061864	GO:0001775 (cell activation), GO:0001776 (leukocyte homeostasis), GO:0001816 (cytokine production), GO:0001817 (regulation of cytokine production), GO:0001819 (positive regulation of cytokine production), GO:0001906 (cell killing), GO:0001909 (leukocyte mediated cytotoxicity), GO:0001910 (regulation of leukocyte mediated cytotoxicity), GO:0001912 (positive regulation of leukocyte mediated cytotox…
TIMM9	1.03e-06	1.29	13.03	2.48	1.24	ENSGALG00010017363	protein_coding	translocase of inner mitochondrial membrane 9 [Source:NCBI gene (formerly Entrezgene);Acc:100859762]	ENSGALT00010041900	GO:0006810 (transport), GO:0008104 (protein localization), GO:0008150 (biological_process), GO:0009987 (cellular process), GO:0015031 (protein transport), GO:0033036 (macromolecule localization), GO:0045184 (establishment of protein localization), GO:0051179 (localization), GO:0051234 (establishment of localization), GO:0051641 (cellular localization), GO:0070727 (cellular macromolecule localizat…
BUB3	3.01e-36	2.22	30.1	3.69	1.45	ENSGALG00010001832	protein_coding	BUB3, mitotic checkpoint protein [Source:NCBI gene (formerly Entrezgene);Acc:423949]	ENSGALT00010004174	GO:0000070 (mitotic sister chromatid segregation), GO:0000075 (cell cycle checkpoint signaling), GO:0000278 (mitotic cell cycle), GO:0000280 (nuclear division), GO:0000819 (sister chromatid segregation), GO:0006996 (organelle organization), GO:0007049 (cell cycle), GO:0007059 (chromosome segregation), GO:0007088 (regulation of mitotic nuclear division), GO:0007091 (metaphase/anaphase transition o…
HGH1	4.98e-36	2.1	30.68	4.27	1.32	ENSGALG00010009501	protein_coding	HGH1 homolog [Source:HGNC Symbol;Acc:HGNC:24161]	ENSGALT00010022686
RAN	1.04e-142	4.04	55.13	3.69	1.99	ENSGALG00010023169	protein_coding	RAN, member RAS onco family [Source:NCBI gene (formerly Entrezgene);Acc:396193]	ENSGALT00010056469	GO:0000054 (ribosomal subunit export from nucleus), GO:0000055 (ribosomal large subunit export from nucleus), GO:0000056 (ribosomal small subunit export from nucleus), GO:0000070 (mitotic sister chromatid segregation), GO:0000278 (mitotic cell cycle), GO:0000280 (nuclear division), GO:0000819 (sister chromatid segregation), GO:0006139 (nucleobase-containing compound metabolic process), GO:0006163…
NDUFB9	8.810000000000001e-36	3.21	27.57	1.83	1.28	ENSGALG00010008731	protein_coding	NADH:ubiquinone oxidoreductase subunit B9 [Source:HGNC Symbol;Acc:HGNC:7704]	ENSGALT00010020703	GO:0006091 (generation of precursor metabolites and energy), GO:0006119 (oxidative phosphorylation), GO:0006120 (mitochondrial electron transport, NADH to ubiquinone), GO:0006996 (organelle organization), GO:0007005 (mitochondrion organization), GO:0008150 (biological_process), GO:0008152 (metabolic process), GO:0009060 (aerobic respiration), GO:0009987 (cellular process), GO:0010257 (NADH dehydr…
MTMR9LP	1.1100000000000001e-21	1.16	28.14	7.12	1.24	ENSGALG00010017454	protein_coding		ENSGALT00010042146
ACOT7	2.53e-20	1.18	25.61	5.52	1.17	ENSGALG00010019141	protein_coding	acyl-CoA thioesterase 7 [Source:HGNC Symbol;Acc:HGNC:24157]	ENSGALT00010046325	GO:0001676 (long-chain fatty acid metabolic process), GO:0006082 (organic acid metabolic process), GO:0006139 (nucleobase-containing compound metabolic process), GO:0006629 (lipid metabolic process), GO:0006631 (fatty acid metabolic process), GO:0006633 (fatty acid biosynthetic process), GO:0006637 (acyl-CoA metabolic process), GO:0006753 (nucleoside phosphate metabolic process), GO:0006790 (sulf…
EIF4G1	1.1900000000000001e-32	2.19	28.6	3.62	1.38	ENSGALG00010017540	protein_coding	eukaryotic translation initiation factor 4 gamma 1 [Source:HGNC Symbol;Acc:HGNC:3296]	ENSGALT00010042399	GO:0000082 (G1/S transition of mitotic cell cycle), GO:0000278 (mitotic cell cycle), GO:0001558 (regulation of cell growth), GO:0001662 (behavioral fear response), GO:0001932 (regulation of protein phosphorylation), GO:0001933 (negative regulation of protein phosphorylation), GO:0001934 (positive regulation of protein phosphorylation), GO:0002209 (behavioral defense response), GO:0006412 (transla…
FGFR1OP2	2.56e-33	1.41	33.45	7.15	1.32	ENSGALG00010014748	protein_coding	FGFR1 onco partner 2 [Source:NCBI gene (formerly Entrezgene);Acc:418214]	ENSGALT00010035443	GO:0006950 (response to stress), GO:0008150 (biological_process), GO:0009611 (response to wounding), GO:0042060 (wound healing), GO:0050896 (response to stimulus)
ELOB	6.94e-141	5.23	52.48	1.5	1.94	ENSGALG00010001761	protein_coding	elongin B [Source:HGNC Symbol;Acc:HGNC:11619]	ENSGALT00010004019	GO:0006139 (nucleobase-containing compound metabolic process), GO:0006351 (DNA-templated transcription), GO:0006352 (DNA-templated transcription initiation), GO:0006354 (DNA-templated transcription elongation), GO:0006366 (transcription by RNA polymerase II), GO:0006367 (transcription initiation at RNA polymerase II promoter), GO:0006368 (transcription elongation by RNA polymerase II), GO:0006401…
MSMO1	3.02e-09	1.92	14.99	2.4	1.49	ENSGALG00010007877	protein_coding	methylsterol monooxygenase 1 [Source:NCBI gene (formerly Entrezgene);Acc:422423]	ENSGALT00010018748	GO:0006629 (lipid metabolic process), GO:0008150 (biological_process), GO:0008152 (metabolic process), GO:0008610 (lipid biosynthetic process), GO:0009058 (biosynthetic process), GO:0009987 (cellular process), GO:0044238 (primary metabolic process)
POLD2	7.87e-28	2.41	25.49	2.67	1.39	ENSGALG00010019049	protein_coding	DNA polymerase delta 2, accessory subunit [Source:HGNC Symbol;Acc:HGNC:9176]	ENSGALT00010046121	GO:0000731 (DNA synthesis involved in DNA repair), GO:0006139 (nucleobase-containing compound metabolic process), GO:0006259 (DNA metabolic process), GO:0006260 (DNA replication), GO:0006261 (DNA-templated DNA replication), GO:0006281 (DNA repair), GO:0006301 (postreplication repair), GO:0006950 (response to stress), GO:0006974 (DNA damage response), GO:0008150 (biological_process), GO:0008152 (m…
ADI1	2.51e-07	1.26	13.73	2.6	1.12	ENSGALG00010003471	protein_coding	acireductone dioxygenase 1 [Source:NCBI gene (formerly Entrezgene);Acc:421918]	ENSGALT00010008062	GO:0000096 (sulfur amino acid metabolic process), GO:0000097 (sulfur amino acid biosynthetic process), GO:0006082 (organic acid metabolic process), GO:0006520 (amino acid metabolic process), GO:0006555 (methionine metabolic process), GO:0006790 (sulfur compound metabolic process), GO:0008150 (biological_process), GO:0008152 (metabolic process), GO:0008652 (amino acid biosynthetic process), GO:000…
TMUB1	3.89e-29	2.47	26.18	2.8	1.15	ENSGALG00010027159	protein_coding	transmembrane and ubiquitin like domain containing 1 [Source:HGNC Symbol;Acc:HGNC:21709]	ENSGALT00010065848
DHX38	6.7899999999999994e-34	1.73	31.49	5.52	1.43	ENSGALG00010008332	protein_coding	DEAH-box helicase 38 [Source:NCBI gene (formerly Entrezgene);Acc:415875]	ENSGALT00010019942	GO:0000375 (RNA splicing, via transesterification reactions), GO:0000377 (RNA splicing, via transesterification reactions with bulged adenosine as nucleophile), GO:0000398 (mRNA splicing, via spliceosome), GO:0006139 (nucleobase-containing compound metabolic process), GO:0006396 (RNA processing), GO:0006397 (mRNA processing), GO:0008150 (biological_process), GO:0008152 (metabolic process), GO:000…
EXOC8	6.83e-05	2.01	9.8	1.21	1.38	ENSGALG00010007972	protein_coding	exocyst complex component 8 [Source:NCBI gene (formerly Entrezgene);Acc:421531]	ENSGALT00010018997	GO:0006810 (transport), GO:0006887 (exocytosis), GO:0006892 (post-Golgi vesicle-mediated transport), GO:0006893 (Golgi to plasma membrane transport), GO:0006996 (organelle organization), GO:0007032 (endosome organization), GO:0008104 (protein localization), GO:0008150 (biological_process), GO:0009987 (cellular process), GO:0010256 (endomembrane system organization), GO:0015031 (protein transport)…
PAF1	5.65e-13	1.25	20.07	4.47	1.36	ENSGALG00010009085	protein_coding	PAF1 homolog, Paf1/RNA polymerase II complex component [Source:HGNC Symbol;Acc:HGNC:25459]	ENSGALT00010021642	GO:0000122 (negative regulation of transcription by RNA polymerase II), GO:0001704 (formation of primary germ layer), GO:0001706 (endoderm formation), GO:0001711 (endodermal cell fate commitment), GO:0002237 (response to molecule of bacterial origin), GO:0002376 (immune system process), GO:0002682 (regulation of immune system process), GO:0006139 (nucleobase-containing compound metabolic process)…
GDF3	1.65e-24	1.31	28.49	6.25	1.2	ENSGALG00010028173	protein_coding	growth differentiation factor 3 [Source:NCBI gene (formerly Entrezgene);Acc:396132]	ENSGALT00010068269	GO:0007154 (cell communication), GO:0007165 (signal transduction), GO:0008150 (biological_process), GO:0009987 (cellular process), GO:0023052 (signaling), GO:0050789 (regulation of biological process), GO:0050794 (regulation of cellular process), GO:0050896 (response to stimulus), GO:0051716 (cellular response to stimulus), GO:0065007 (biological regulation)
DRAP1	3.0500000000000002e-49	2.85	33.56	2.97	1.66	ENSGALG00010001270	protein_coding	DR1 associated protein 1 [Source:HGNC Symbol;Acc:HGNC:3019]	ENSGALT00010002935
CCT5	1.37e-75	2.2	47.17	8.25	1.66	ENSGALG00010000592	protein_coding	chaperonin containing TCP1 subunit 5 [Source:NCBI gene (formerly Entrezgene);Acc:420930]	ENSGALT00010001244	GO:0000723 (telomere maintenance), GO:0006139 (nucleobase-containing compound metabolic process), GO:0006259 (DNA metabolic process), GO:0006278 (RNA-templated DNA biosynthetic process), GO:0006457 (protein folding), GO:0006996 (organelle organization), GO:0007004 (telomere maintenance via telomerase), GO:0007338 (single fertilization), GO:0007339 (binding of sperm to zona pellucida), GO:0008037 …
C17H9orf78	2.8e-32	2.03	29.18	4.22	1.4	ENSGALG00010028498	protein_coding	chromosome 9 open reading frame 78 [Source:HGNC Symbol;Acc:HGNC:24932]	ENSGALT00010069004	GO:0000280 (nuclear division), GO:0000375 (RNA splicing, via transesterification reactions), GO:0000377 (RNA splicing, via transesterification reactions with bulged adenosine as nucleophile), GO:0000398 (mRNA splicing, via spliceosome), GO:0006139 (nucleobase-containing compound metabolic process), GO:0006396 (RNA processing), GO:0006397 (mRNA processing), GO:0006996 (organelle organization), GO:…
CIAO1	7.71e-25	1.43	27.34	5.18	1.45	ENSGALG00010020113	protein_coding	cytosolic iron-sulfur assembly component 1 [Source:HGNC Symbol;Acc:HGNC:14280]	ENSGALT00010048579	GO:0008150 (biological_process), GO:0008152 (metabolic process), GO:0009058 (biosynthetic process), GO:0009059 (macromolecule biosynthetic process), GO:0009987 (cellular process), GO:0010467 (gene expression), GO:0016043 (cellular component organization), GO:0016226 (iron-sulfur cluster assembly), GO:0019538 (protein metabolic process), GO:0022607 (cellular component assembly), GO:0031163 (metall…
MRPS2	7.96e-15	1.42	20.53	3.87	1.3	ENSGALG00010027638	protein_coding	mitochondrial ribosomal protein S2 [Source:HGNC Symbol;Acc:HGNC:14495]	ENSGALT00010066976	GO:0006412 (translation), GO:0006996 (organelle organization), GO:0008150 (biological_process), GO:0008152 (metabolic process), GO:0009058 (biosynthetic process), GO:0009059 (macromolecule biosynthetic process), GO:0009987 (cellular process), GO:0010467 (gene expression), GO:0016043 (cellular component organization), GO:0019538 (protein metabolic process), GO:0022607 (cellular component assembly)…
ATPAF1	3.22e-06	1.56	12	1.97	1.39	ENSGALG00010022867	protein_coding	ATP synthase mitochondrial F1 complex assembly factor 1 [Source:HGNC Symbol;Acc:HGNC:18803]	ENSGALT00010055635	GO:0008150 (biological_process), GO:0009987 (cellular process), GO:0016043 (cellular component organization), GO:0022607 (cellular component assembly), GO:0043933 (protein-containing complex organization), GO:0044085 (cellular component biogenesis), GO:0065003 (protein-containing complex assembly), GO:0071840 (cellular component organization or biogenesis)
COQ9	1.42e-08	1.53	14.88	2.72	1.71	ENSGALG00010022252	protein_coding	coenzyme Q9 [Source:NCBI gene (formerly Entrezgene);Acc:415636]	ENSGALT00010054159	GO:0006091 (generation of precursor metabolites and energy), GO:0006119 (oxidative phosphorylation), GO:0006120 (mitochondrial electron transport, NADH to ubiquinone), GO:0006743 (ubiquinone metabolic process), GO:0006744 (ubiquinone biosynthetic process), GO:0008150 (biological_process), GO:0008152 (metabolic process), GO:0009058 (biosynthetic process), GO:0009060 (aerobic respiration), GO:00099…
NOX1	1.76e-06	3.31	10.73	0.61	1.17	ENSGALG00010016678	protein_coding	NADPH oxidase 1 [Source:NCBI gene (formerly Entrezgene);Acc:422257]	ENSGALT00010040203	GO:0000165 (MAPK cascade), GO:0001525 (angiogenesis), GO:0001568 (blood vessel development), GO:0001816 (cytokine production), GO:0001817 (regulation of cytokine production), GO:0001819 (positive regulation of cytokine production), GO:0001944 (vasculature development), GO:0001990 (regulation of systemic arterial blood pressure by hormone), GO:0003008 (system process), GO:0003013 (circulatory syst…
FAM96A	5.84e-08	2.46	12.57	1.11	0	ENSGALG00010016245	protein_coding	family with sequence similarity 96, member A [Source:NCBI gene (formerly Entrezgene);Acc:415571]	ENSGALT00010039043	GO:0008150 (biological_process), GO:0008152 (metabolic process), GO:0009058 (biosynthetic process), GO:0009059 (macromolecule biosynthetic process), GO:0009987 (cellular process), GO:0010467 (gene expression), GO:0016043 (cellular component organization), GO:0016226 (iron-sulfur cluster assembly), GO:0019538 (protein metabolic process), GO:0022607 (cellular component assembly), GO:0031163 (metall…
LRSAM1	3.02e-10	1.11	17.99	4.29	1.28	ENSGALG00010027976	protein_coding	leucine rich repeat and sterile alpha motif containing 1 [Source:HGNC Symbol;Acc:HGNC:25135]	ENSGALT00010067809	GO:0000045 (autophagosome assembly), GO:0000209 (protein polyubiquitination), GO:0002831 (regulation of response to biotic stimulus), GO:0006810 (transport), GO:0006897 (endocytosis), GO:0006914 (autophagy), GO:0006950 (response to stress), GO:0006952 (defense response), GO:0006996 (organelle organization), GO:0007033 (vacuole organization), GO:0008104 (protein localization), GO:0008150 (biologic…
ITM2C	1.62e-09	2.78	13.84	1.17	1.1	ENSGALG00010024964	protein_coding	integral membrane protein 2C [Source:NCBI gene (formerly Entrezgene);Acc:424831]	ENSGALT00010060962	GO:0007275 (multicellular organism development), GO:0007399 (nervous system development), GO:0008150 (biological_process), GO:0009987 (cellular process), GO:0010975 (regulation of neuron projection development), GO:0010977 (negative regulation of neuron projection development), GO:0016043 (cellular component organization), GO:0022008 (neurogenesis), GO:0030030 (cell projection organization), GO:0…
RTCB	2.76e-10	1.41	16.26	2.76	1.21	ENSGALG00010015544	protein_coding	RNA 2',3'-cyclic phosphate and 5'-OH ligase [Source:HGNC Symbol;Acc:HGNC:26935]	ENSGALT00010037371	GO:0000394 (RNA splicing, via endonucleolytic cleavage and ligation), GO:0006139 (nucleobase-containing compound metabolic process), GO:0006388 (tRNA splicing, via endonucleolytic cleavage and ligation), GO:0006396 (RNA processing), GO:0006399 (tRNA metabolic process), GO:0008033 (tRNA processing), GO:0008150 (biological_process), GO:0008152 (metabolic process), GO:0008380 (RNA splicing), GO:0009…
TIMM17B	5.11e-17	1	24.8	6.31	1.38	ENSGALG00010024828	protein_coding	translocase of inner mitochondrial membrane 17 homolog B (yeast) [Source:NCBI gene (formerly Entrezgene);Acc:421147]	ENSGALT00010060614
ENSGALG00010015075	4.36e-05	1.22	11.07	2.16	1.15	ENSGALG00010015075	protein_coding		ENSGALT00010036277
MED9	6.06e-44	3.16	30.91	2.23	1.35	ENSGALG00010017503	protein_coding	mediator complex subunit 9 [Source:NCBI gene (formerly Entrezgene);Acc:416506]	ENSGALT00010042291	GO:0006139 (nucleobase-containing compound metabolic process), GO:0006351 (DNA-templated transcription), GO:0006355 (regulation of DNA-templated transcription), GO:0006357 (regulation of transcription by RNA polymerase II), GO:0006366 (transcription by RNA polymerase II), GO:0008150 (biological_process), GO:0008152 (metabolic process), GO:0009058 (biosynthetic process), GO:0009059 (macromolecule …
PBK	6.28e-20	5.87	19.03	0.26	1.55	ENSGALG00010010218	protein_coding	PDZ binding kinase [Source:NCBI gene (formerly Entrezgene);Acc:422003]	ENSGALT00010024311	GO:0000165 (MAPK cascade), GO:0001932 (regulation of protein phosphorylation), GO:0001933 (negative regulation of protein phosphorylation), GO:0006468 (protein phosphorylation), GO:0006508 (proteolysis), GO:0006511 (ubiquitin-dependent protein catabolic process), GO:0006793 (phosphorus metabolic process), GO:0006796 (phosphate-containing compound metabolic process), GO:0006950 (response to stress…
C7orf73	8.1e-23	1.46	25.95	4.81	1.04	ENSGALG00010010106	protein_coding	short transmembrane mitochondrial protein 1 [Source:HGNC Symbol;Acc:HGNC:41909]	ENSGALT00010023994	GO:0001816 (cytokine production), GO:0001817 (regulation of cytokine production), GO:0001819 (positive regulation of cytokine production), GO:0002218 (activation of innate immune response), GO:0002221 (pattern recognition receptor signaling pathway), GO:0002253 (activation of immune response), GO:0002376 (immune system process), GO:0002682 (regulation of immune system process), GO:0002684 (positi…
MRPS16	0.000645617	1.79	8.65	1.19	1.28	ENSGALG00010018698	protein_coding	mitochondrial ribosomal protein S16 [Source:NCBI gene (formerly Entrezgene);Acc:769996]	ENSGALT00010045210	GO:0006412 (translation), GO:0008150 (biological_process), GO:0008152 (metabolic process), GO:0009058 (biosynthetic process), GO:0009059 (macromolecule biosynthetic process), GO:0009987 (cellular process), GO:0010467 (gene expression), GO:0019538 (protein metabolic process), GO:0043170 (macromolecule metabolic process), GO:0044238 (primary metabolic process)
TOMM22	1.27e-39	2.66	30.45	3.07	1.42	ENSGALG00010012772	protein_coding	translocase of outer mitochondrial membrane 22 [Source:NCBI gene (formerly Entrezgene);Acc:770933]	ENSGALT00010030597	GO:0006810 (transport), GO:0006886 (intracellular protein transport), GO:0008104 (protein localization), GO:0008150 (biological_process), GO:0009987 (cellular process), GO:0015031 (protein transport), GO:0033036 (macromolecule localization), GO:0045184 (establishment of protein localization), GO:0046907 (intracellular transport), GO:0051179 (localization), GO:0051234 (establishment of localizatio…
ADCY6-1	0.000264874	1.07	10.15	2.12	0
PSMA6	5.33e-81	1.72	54.67	12.52	1.7	ENSGALG00010006804	protein_coding	proteasome subunit alpha 6 [Source:NCBI gene (formerly Entrezgene);Acc:423326]	ENSGALT00010016177	GO:0006508 (proteolysis), GO:0006511 (ubiquitin-dependent protein catabolic process), GO:0008150 (biological_process), GO:0008152 (metabolic process), GO:0009056 (catabolic process), GO:0009057 (macromolecule catabolic process), GO:0009987 (cellular process), GO:0010498 (proteasomal protein catabolic process), GO:0019538 (protein metabolic process), GO:0019941 (modification-dependent protein cata…
SF3A1	3.61e-36	2.09	30.8	4.31	1.27	ENSGALG00010000215	protein_coding	splicing factor 3a subunit 1 [Source:NCBI gene (formerly Entrezgene);Acc:427717]	ENSGALT00010000434	GO:0000245 (spliceosomal complex assembly), GO:0000375 (RNA splicing, via transesterification reactions), GO:0000377 (RNA splicing, via transesterification reactions with bulged adenosine as nucleophile), GO:0000398 (mRNA splicing, via spliceosome), GO:0006139 (nucleobase-containing compound metabolic process), GO:0006396 (RNA processing), GO:0006397 (mRNA processing), GO:0008150 (biological_proc…
TBRG4	1.3e-21	1.43	25.14	4.63	1.35	ENSGALG00010025951	protein_coding	transforming growth factor beta regulator 4 [Source:HGNC Symbol;Acc:HGNC:17443]	ENSGALT00010063268	GO:0000959 (mitochondrial RNA metabolic process), GO:0000963 (mitochondrial RNA processing), GO:0006139 (nucleobase-containing compound metabolic process), GO:0006396 (RNA processing), GO:0006397 (mRNA processing), GO:0006401 (RNA catabolic process), GO:0006402 (mRNA catabolic process), GO:0008150 (biological_process), GO:0008152 (metabolic process), GO:0009056 (catabolic process), GO:0009057 (ma…
PGAM1	7.56e-76	3.51	40.6	2.76	1.83	ENSGALG00010020714	protein_coding	phosphoglycerate mutase 1 [Source:NCBI gene (formerly Entrezgene);Acc:428969]	ENSGALT00010050050	GO:0005975 (carbohydrate metabolic process), GO:0005996 (monosaccharide metabolic process), GO:0006006 (glucose metabolic process), GO:0006082 (organic acid metabolic process), GO:0006090 (pyruvate metabolic process), GO:0006091 (generation of precursor metabolites and energy), GO:0006094 (gluconeogenesis), GO:0006096 (glycolytic process), GO:0006139 (nucleobase-containing compound metabolic proc…
SELENOS	2.01e-44	1.72	36.91	6.78	1.66	ENSGALG00010019046	protein_coding	selenoprotein S [Source:NCBI gene (formerly Entrezgene);Acc:415522]	ENSGALT00010046127	GO:0006810 (transport), GO:0006886 (intracellular protein transport), GO:0008104 (protein localization), GO:0008150 (biological_process), GO:0009987 (cellular process), GO:0015031 (protein transport), GO:0033036 (macromolecule localization), GO:0045184 (establishment of protein localization), GO:0046907 (intracellular transport), GO:0051179 (localization), GO:0051234 (establishment of localizatio…
ACAA1	6.48e-06	1.98	11.07	1.4	1.43	ENSGALG00010026485	protein_coding	acetyl-CoA acyltransferase 1 [Source:NCBI gene (formerly Entrezgene);Acc:770094]	ENSGALT00010064375	GO:0000038 (very long-chain fatty acid metabolic process), GO:0006082 (organic acid metabolic process), GO:0006629 (lipid metabolic process), GO:0006631 (fatty acid metabolic process), GO:0006635 (fatty acid beta-oxidation), GO:0008150 (biological_process), GO:0008152 (metabolic process), GO:0008202 (steroid metabolic process), GO:0008206 (bile acid metabolic process), GO:0009056 (catabolic proce…
LRR1	0.00257368	2.1	7.38	0.74	1.15	ENSGALG00010019021	protein_coding	leucine rich repeat protein 1 [Source:HGNC Symbol;Acc:HGNC:19742]	ENSGALT00010046047
DAXX	3.97e-29	2.14	27.1	3.58	1.39	ENSGALG00010002512	protein_coding	death domain associated protein [Source:HGNC Symbol;Acc:HGNC:2681]	ENSGALT00010005783	GO:0000165 (MAPK cascade), GO:0001932 (regulation of protein phosphorylation), GO:0001934 (positive regulation of protein phosphorylation), GO:0006139 (nucleobase-containing compound metabolic process), GO:0006325 (chromatin organization), GO:0006334 (nucleosome assembly), GO:0006338 (chromatin remodeling), GO:0006351 (DNA-templated transcription), GO:0006355 (regulation of DNA-templated transcri…
CWC25	1.04e-15	1.09	23.76	6.13	1.39	ENSGALG00010022158	protein_coding	CWC25 spliceosome associated protein homolog [Source:HGNC Symbol;Acc:HGNC:25989]	ENSGALT00010053910	GO:0000375 (RNA splicing, via transesterification reactions), GO:0000377 (RNA splicing, via transesterification reactions with bulged adenosine as nucleophile), GO:0000398 (mRNA splicing, via spliceosome), GO:0006139 (nucleobase-containing compound metabolic process), GO:0006396 (RNA processing), GO:0006397 (mRNA processing), GO:0008150 (biological_process), GO:0008152 (metabolic process), GO:000…
COQ4	2.23e-18	1.17	24.91	5.83	1.2	ENSGALG00010028110	protein_coding	coenzyme Q4 [Source:HGNC Symbol;Acc:HGNC:19693]	ENSGALT00010068108	GO:0006743 (ubiquinone metabolic process), GO:0006744 (ubiquinone biosynthetic process), GO:0008150 (biological_process), GO:0008152 (metabolic process), GO:0009058 (biosynthetic process), GO:0009987 (cellular process), GO:0042180 (ketone metabolic process), GO:0042181 (ketone biosynthetic process), GO:0044281 (small molecule metabolic process), GO:0044283 (small molecule biosynthetic process), G…
SNRPC	1.88e-31	1.6	30.68	5.6	1.71	ENSGALG00010026088	protein_coding	small nuclear ribonucleoprotein polypeptide C [Source:NCBI gene (formerly Entrezgene);Acc:419901]	ENSGALT00010063581	GO:0000245 (spliceosomal complex assembly), GO:0000375 (RNA splicing, via transesterification reactions), GO:0000377 (RNA splicing, via transesterification reactions with bulged adenosine as nucleophile), GO:0000387 (spliceosomal snRNP assembly), GO:0000395 (mRNA 5'-splice site recognition), GO:0000398 (mRNA splicing, via spliceosome), GO:0006139 (nucleobase-containing compound metabolic process)…
SLIRP	2.91e-41	2.81	30.68	2.77	1.31	ENSGALG00010004950	protein_coding	SRA stem-loop interacting RNA binding protein [Source:HGNC Symbol;Acc:HGNC:20495]	ENSGALT00010011599	GO:0000957 (mitochondrial RNA catabolic process), GO:0000959 (mitochondrial RNA metabolic process), GO:0000960 (regulation of mitochondrial RNA catabolic process), GO:0000961 (negative regulation of mitochondrial RNA catabolic process), GO:0001539 (cilium or flagellum-dependent cell motility), GO:0003006 (developmental process involved in reproduction), GO:0003341 (cilium movement), GO:0006139 (n…
EFTUD2	1.05e-19	1.82	22.84	3.61	1.44	ENSGALG00010021934	protein_coding	elongation factor Tu GTP binding domain containing 2 [Source:NCBI gene (formerly Entrezgene);Acc:428281]	ENSGALT00010053363	GO:0000375 (RNA splicing, via transesterification reactions), GO:0000377 (RNA splicing, via transesterification reactions with bulged adenosine as nucleophile), GO:0000398 (mRNA splicing, via spliceosome), GO:0006139 (nucleobase-containing compound metabolic process), GO:0006396 (RNA processing), GO:0006397 (mRNA processing), GO:0008150 (biological_process), GO:0008152 (metabolic process), GO:000…
ENSGALG00010029544	1.9e-17	1.38	22.84	4.55	1.4	ENSGALG00010029544	protein_coding		ENSGALT00010071414
CBX5	5.15e-31	3.66	25.03	1.21	1.37	ENSGALG00010022532	protein_coding	chromobox 5 [Source:HGNC Symbol;Acc:HGNC:1555]	ENSGALT00010054837	GO:0000122 (negative regulation of transcription by RNA polymerase II), GO:0006139 (nucleobase-containing compound metabolic process), GO:0006351 (DNA-templated transcription), GO:0006355 (regulation of DNA-templated transcription), GO:0006357 (regulation of transcription by RNA polymerase II), GO:0006366 (transcription by RNA polymerase II), GO:0006950 (response to stress), GO:0006974 (DNA damag…
NDUFA12	1.23e-14	1.66	19.61	3.19	1.18	ENSGALG00010009654	protein_coding	NADH:ubiquinone oxidoreductase subunit A12 [Source:NCBI gene (formerly Entrezgene);Acc:417907]	ENSGALT00010023032	GO:0006091 (generation of precursor metabolites and energy), GO:0006119 (oxidative phosphorylation), GO:0006950 (response to stress), GO:0006979 (response to oxidative stress), GO:0006996 (organelle organization), GO:0007005 (mitochondrion organization), GO:0008150 (biological_process), GO:0008152 (metabolic process), GO:0009060 (aerobic respiration), GO:0009987 (cellular process), GO:0010257 (NA…
MRPL46	7e-07	1.4	12.92	2.23	1.18	ENSGALG00010020224	protein_coding	mitochondrial ribosomal protein L46 [Source:NCBI gene (formerly Entrezgene);Acc:415499]	ENSGALT00010048829
DHX8	1.94e-11	1.65	17.3	3	1.39	ENSGALG00010024362	protein_coding	DEAH-box helicase 8 [Source:HGNC Symbol;Acc:HGNC:2749]	ENSGALT00010059436	GO:0000375 (RNA splicing, via transesterification reactions), GO:0000377 (RNA splicing, via transesterification reactions with bulged adenosine as nucleophile), GO:0000398 (mRNA splicing, via spliceosome), GO:0006139 (nucleobase-containing compound metabolic process), GO:0006396 (RNA processing), GO:0006397 (mRNA processing), GO:0008150 (biological_process), GO:0008152 (metabolic process), GO:000…
CBX4	1.2800000000000002e-43	1.55	37.95	7.77	1.31	ENSGALG00010029229	protein_coding	chromobox 4 [Source:NCBI gene (formerly Entrezgene);Acc:395354]	ENSGALT00010070640	GO:0000122 (negative regulation of transcription by RNA polymerase II), GO:0006139 (nucleobase-containing compound metabolic process), GO:0006351 (DNA-templated transcription), GO:0006355 (regulation of DNA-templated transcription), GO:0006357 (regulation of transcription by RNA polymerase II), GO:0006366 (transcription by RNA polymerase II), GO:0008150 (biological_process), GO:0008152 (metabolic…
RWDD1	4.49e-10	1.42	16.38	3.01	1.24	ENSGALG00010014812	protein_coding	RWD domain containing 1 [Source:NCBI gene (formerly Entrezgene);Acc:421741]	ENSGALT00010035654	GO:0006950 (response to stress), GO:0006979 (response to oxidative stress), GO:0007154 (cell communication), GO:0007165 (signal transduction), GO:0008150 (biological_process), GO:0009719 (response to endogenous stimulus), GO:0009725 (response to hormone), GO:0009755 (hormone-mediated signaling pathway), GO:0009987 (cellular process), GO:0014070 (response to organic cyclic compound), GO:0023052 (s…
LRRC40	0.00158151	1.12	8.77	1.75	1.47	ENSGALG00010023641	protein_coding	leucine rich repeat containing 40 [Source:NCBI gene (formerly Entrezgene);Acc:424713]	ENSGALT00010057578
SAV1	1.05e-17	1.61	21.91	3.66	1.2	ENSGALG00010019350	protein_coding	salvador family WW domain containing protein 1 [Source:HGNC Symbol;Acc:HGNC:17795]	ENSGALT00010046802	GO:0002065 (columnar/cuboidal epithelial cell differentiation), GO:0003007 (heart morphogenesis), GO:0003205 (cardiac chamber development), GO:0003206 (cardiac chamber morphogenesis), GO:0003231 (cardiac ventricle development), GO:0003279 (cardiac septum development), GO:0003281 (ventricular septum development), GO:0006915 (apoptotic process), GO:0007154 (cell communication), GO:0007165 (signal t…
DHX33	7.38e-06	1.55	11.53	1.86	1.04	ENSGALG00010029246	protein_coding	DEAH-box helicase 33 [Source:HGNC Symbol;Acc:HGNC:16718]	ENSGALT00010070695	GO:0000165 (MAPK cascade), GO:0001816 (cytokine production), GO:0001817 (regulation of cytokine production), GO:0001819 (positive regulation of cytokine production), GO:0002218 (activation of innate immune response), GO:0002221 (pattern recognition receptor signaling pathway), GO:0002253 (activation of immune response), GO:0002376 (immune system process), GO:0002682 (regulation of immune system p…
ATG12	6.73e-08	1.24	14.65	2.98	1.52	ENSGALG00010009120	protein_coding	autophagy related 12 [Source:HGNC Symbol;Acc:HGNC:588]	ENSGALT00010021721	GO:0000045 (autophagosome assembly), GO:0001816 (cytokine production), GO:0001817 (regulation of cytokine production), GO:0001818 (negative regulation of cytokine production), GO:0002376 (immune system process), GO:0002682 (regulation of immune system process), GO:0002683 (negative regulation of immune system process), GO:0002831 (regulation of response to biotic stimulus), GO:0002832 (negative r…
MPV17L2	1.51e-09	2.01	14.65	1.85	0	ENSGALG00010027317	protein_coding	MPV17 mitochondrial inner membrane protein like 2 [Source:HGNC Symbol;Acc:HGNC:28177]	ENSGALT00010066221	GO:0006412 (translation), GO:0006417 (regulation of translation), GO:0006996 (organelle organization), GO:0008150 (biological_process), GO:0008152 (metabolic process), GO:0009058 (biosynthetic process), GO:0009059 (macromolecule biosynthetic process), GO:0009889 (regulation of biosynthetic process), GO:0009891 (positive regulation of biosynthetic process), GO:0009893 (positive regulation of metab…
NIP7	3.7e-26	3.29	23.18	1.35	0	ENSGALG00010008219	protein_coding	NIP7, nucleolar pre-rRNA processing protein [Source:NCBI gene (formerly Entrezgene);Acc:415863]	ENSGALT00010019652	GO:0006996 (organelle organization), GO:0008150 (biological_process), GO:0009987 (cellular process), GO:0016043 (cellular component organization), GO:0022607 (cellular component assembly), GO:0022613 (ribonucleoprotein complex biogenesis), GO:0042254 (ribosome biogenesis), GO:0042255 (ribosome assembly), GO:0042273 (ribosomal large subunit biogenesis), GO:0044085 (cellular component biogenesis), …
LAP3	1.05e-19	1.68	23.3	3.97	1.28	ENSGALG00010010997	protein_coding	leucine aminopeptidase 3 [Source:NCBI gene (formerly Entrezgene);Acc:425306]	ENSGALT00010026355	GO:0006508 (proteolysis), GO:0008150 (biological_process), GO:0008152 (metabolic process), GO:0009987 (cellular process), GO:0019538 (protein metabolic process), GO:0043170 (macromolecule metabolic process), GO:0044238 (primary metabolic process)
PTTG2	8.740000000000001e-27	6.03	22.26	0.36	1.92	ENSGALG00010009078	protein_coding	pituitary tumor-transforming 2 [Source:NCBI gene (formerly Entrezgene);Acc:416158]	ENSGALT00010021630	GO:0000280 (nuclear division), GO:0006996 (organelle organization), GO:0007049 (cell cycle), GO:0007059 (chromosome segregation), GO:0007062 (sister chromatid cohesion), GO:0007064 (mitotic sister chromatid cohesion), GO:0007127 (meiosis I), GO:0008150 (biological_process), GO:0009987 (cellular process), GO:0016043 (cellular component organization), GO:0019953 (sexual reproduction), GO:0022402 (c…
PCBP2	4.48e-30	1.53	30.45	5.87	1.36	ENSGALG00010024325	protein_coding	poly(rC) binding protein 2 [Source:HGNC Symbol;Acc:HGNC:8648]	ENSGALT00010059301	GO:0002218 (activation of innate immune response), GO:0002221 (pattern recognition receptor signaling pathway), GO:0002253 (activation of immune response), GO:0002376 (immune system process), GO:0002682 (regulation of immune system process), GO:0002683 (negative regulation of immune system process), GO:0002684 (positive regulation of immune system process), GO:0002753 (cytoplasmic pattern recogni…
FAM45A	4.22e-05	1.38	10.96	2.05	1.37	ENSGALG00010002196	protein_coding	family with sequence similarity 45 member A [Source:NCBI gene (formerly Entrezgene);Acc:423928]	ENSGALT00010004916
ATP23	2.07e-05	1.47	10.96	1.75	1.03	ENSGALG00010014151	protein_coding	ATP23 metallopeptidase and ATP synthase assembly factor homolog [Source:NCBI gene (formerly Entrezgene);Acc:417812]	ENSGALT00010034000	GO:0006508 (proteolysis), GO:0006996 (organelle organization), GO:0007005 (mitochondrion organization), GO:0008150 (biological_process), GO:0008152 (metabolic process), GO:0009058 (biosynthetic process), GO:0009059 (macromolecule biosynthetic process), GO:0009987 (cellular process), GO:0010467 (gene expression), GO:0016043 (cellular component organization), GO:0016485 (protein processing), GO:001…
BTBD8	0.000764578	1.02	9.57	2.12	0	ENSGALG00010022019	protein_coding	BTB domain containing 8 [Source:HGNC Symbol;Acc:HGNC:21019]	ENSGALT00010053521
ENSGALG00010011660	5.42e-17	1.04	24.68	6.25	1.21	ENSGALG00010011660	protein_coding		ENSGALT00010027893
RBM17	1.39e-27	1.15	32.53	8.33	1.46	ENSGALG00010006193	protein_coding	RNA binding motif protein 17 [Source:HGNC Symbol;Acc:HGNC:16944]	ENSGALT00010014749	GO:0000375 (RNA splicing, via transesterification reactions), GO:0000377 (RNA splicing, via transesterification reactions with bulged adenosine as nucleophile), GO:0000380 (alternative mRNA splicing, via spliceosome), GO:0000398 (mRNA splicing, via spliceosome), GO:0006139 (nucleobase-containing compound metabolic process), GO:0006396 (RNA processing), GO:0006397 (mRNA processing), GO:0008150 (bi…
UQCR11	2.8e-43	3.34	30.33	1.95	1.37	ENSGALG00010027746	protein_coding	ubiquinol-cytochrome c reductase, complex III subunit XI [Source:NCBI gene (formerly Entrezgene);Acc:770135]	ENSGALT00010067263	GO:0006091 (generation of precursor metabolites and energy), GO:0006119 (oxidative phosphorylation), GO:0006122 (mitochondrial electron transport, ubiquinol to cytochrome c), GO:0008150 (biological_process), GO:0008152 (metabolic process), GO:0009060 (aerobic respiration), GO:0009987 (cellular process), GO:0015980 (energy derivation by oxidation of organic compounds), GO:0019646 (aerobic electron…
JPT2	1.4200000000000002e-35	1.59	32.76	5.94	1.74	ENSGALG00010019278	protein_coding	Jupiter microtubule associated homolog 2 [Source:HGNC Symbol;Acc:HGNC:14137]	ENSGALT00010046627	GO:0006810 (transport), GO:0006897 (endocytosis), GO:0007154 (cell communication), GO:0007165 (signal transduction), GO:0008150 (biological_process), GO:0009966 (regulation of signal transduction), GO:0009987 (cellular process), GO:0010646 (regulation of cell communication), GO:0016032 (viral process), GO:0016192 (vesicle-mediated transport), GO:0019058 (viral life cycle), GO:0019722 (calcium-med…
PPIH	1.63e-30	1.81	28.95	4.5	1.25	ENSGALG00010017634	protein_coding	peptidylprolyl isomerase H [Source:NCBI gene (formerly Entrezgene);Acc:419507]	ENSGALT00010042611	GO:0000413 (protein peptidyl-prolyl isomerization), GO:0008150 (biological_process), GO:0008152 (metabolic process), GO:0009987 (cellular process), GO:0016032 (viral process), GO:0018193 (peptidyl-amino acid modification), GO:0018208 (peptidyl-proline modification), GO:0019058 (viral life cycle), GO:0019079 (viral genome replication), GO:0019538 (protein metabolic process), GO:0036211 (protein mo…
GLRX2	5.79e-08	1.86	13.26	1.72	1.24	ENSGALG00010012631	protein_coding	glutaredoxin 2 [Source:HGNC Symbol;Acc:HGNC:16065]	ENSGALT00010030236	GO:0000302 (response to reactive oxygen species), GO:0006950 (response to stress), GO:0006979 (response to oxidative stress), GO:0008150 (biological_process), GO:0042221 (response to chemical), GO:0042542 (response to hydrogen peroxide), GO:0050896 (response to stimulus), GO:1901700 (response to oxygen-containing compound)
ASCC1	3.76e-33	1.14	36.45	9.49	1.37	ENSGALG00010021645	protein_coding	activating signal cointegrator 1 complex subunit 1 [Source:HGNC Symbol;Acc:HGNC:24268]	ENSGALT00010052586	GO:0006139 (nucleobase-containing compound metabolic process), GO:0006259 (DNA metabolic process), GO:0006281 (DNA repair), GO:0006307 (DNA alkylation repair), GO:0006351 (DNA-templated transcription), GO:0006355 (regulation of DNA-templated transcription), GO:0006950 (response to stress), GO:0006974 (DNA damage response), GO:0008150 (biological_process), GO:0008152 (metabolic process), GO:000905…
SEPHS3	3.86e-13	1.34	19.38	3.78	1.33	ENSGALG00010000140	protein_coding	selenophosphate synthetase 3 [Source:NCBI gene (formerly Entrezgene);Acc:113219448]	ENSGALT00010000264
THOP1	1.4e-14	1.73	19.26	2.94	1.27	ENSGALG00010027502	protein_coding	thimet oligopeptidase 1 [Source:HGNC Symbol;Acc:HGNC:11793]	ENSGALT00010066624	GO:0006508 (proteolysis), GO:0008150 (biological_process), GO:0008152 (metabolic process), GO:0009987 (cellular process), GO:0019538 (protein metabolic process), GO:0043170 (macromolecule metabolic process), GO:0044238 (primary metabolic process)
UBL7	6.65e-06	1.95	11.07	1.41	1.2	ENSGALG00010021170	protein_coding	ubiquitin like 7 [Source:NCBI gene (formerly Entrezgene);Acc:415297]	ENSGALT00010051284
YTHDF2	9.439999999999999e-48	1.8	38.06	6.85	1.39	ENSGALG00010015166	protein_coding	YTH N6-methyladenosine RNA binding protein 2 [Source:HGNC Symbol;Acc:HGNC:31675]	ENSGALT00010036547	GO:0001556 (oocyte maturation), GO:0001959 (regulation of cytokine-mediated signaling pathway), GO:0001960 (negative regulation of cytokine-mediated signaling pathway), GO:0002181 (cytoplasmic translation), GO:0002183 (cytoplasmic translational initiation), GO:0002190 (cap-independent translational initiation), GO:0002244 (hematopoietic progenitor cell differentiation), GO:0002376 (immune system …
SQLE	2.27e-08	1.1	15.57	3.46	1.45	ENSGALG00010008860	protein_coding	squalene epoxidase [Source:NCBI gene (formerly Entrezgene);Acc:420335]	ENSGALT00010021032	GO:0006629 (lipid metabolic process), GO:0006694 (steroid biosynthetic process), GO:0006996 (organelle organization), GO:0008150 (biological_process), GO:0008152 (metabolic process), GO:0008202 (steroid metabolic process), GO:0008283 (cell population proliferation), GO:0008610 (lipid biosynthetic process), GO:0009058 (biosynthetic process), GO:0009987 (cellular process), GO:0010876 (lipid localiz…
MRPL45	0.00170663	1.07	8.65	1.69	1.08	ENSGALG00010024039	protein_coding	mitochondrial ribosomal protein L45 [Source:NCBI gene (formerly Entrezgene);Acc:426233]	ENSGALT00010058563
COA6	1.64e-15	2.77	18.11	1.5	1.46	ENSGALG00010008020	protein_coding	cytochrome c oxidase assembly factor 6 [Source:HGNC Symbol;Acc:HGNC:18025]	ENSGALT00010019119	GO:0006091 (generation of precursor metabolites and energy), GO:0006119 (oxidative phosphorylation), GO:0008150 (biological_process), GO:0008152 (metabolic process), GO:0008535 (respiratory chain complex IV assembly), GO:0009060 (aerobic respiration), GO:0009987 (cellular process), GO:0015980 (energy derivation by oxidation of organic compounds), GO:0016043 (cellular component organization), GO:0…
PRPF38A	1.99e-12	1.09	19.95	4.65	1.36	ENSGALG00010024877	protein_coding	pre-mRNA processing factor 38A [Source:NCBI gene (formerly Entrezgene);Acc:771795]	ENSGALT00010060741	GO:0000375 (RNA splicing, via transesterification reactions), GO:0000377 (RNA splicing, via transesterification reactions with bulged adenosine as nucleophile), GO:0000398 (mRNA splicing, via spliceosome), GO:0006139 (nucleobase-containing compound metabolic process), GO:0006396 (RNA processing), GO:0006397 (mRNA processing), GO:0008150 (biological_process), GO:0008152 (metabolic process), GO:000…
SNIP1	1.46e-12	1.11	20.3	4.9	1.36	ENSGALG00010016613	protein_coding	Smad nuclear interacting protein 1 [Source:HGNC Symbol;Acc:HGNC:30587]	ENSGALT00010040058	GO:0000375 (RNA splicing, via transesterification reactions), GO:0000377 (RNA splicing, via transesterification reactions with bulged adenosine as nucleophile), GO:0000398 (mRNA splicing, via spliceosome), GO:0006139 (nucleobase-containing compound metabolic process), GO:0006396 (RNA processing), GO:0006397 (mRNA processing), GO:0007154 (cell communication), GO:0007165 (signal transduction), GO:0…
SMARCD2	5.75e-50	1.94	37.37	5.69	1.39	ENSGALG00010026277	protein_coding	SWI/SNF related, matrix associated, actin dependent regulator of chromatin, subfamily d, member 2 [Source:HGNC Symbol;Acc:HGNC:11107]	ENSGALT00010063946	GO:0006325 (chromatin organization), GO:0006337 (nucleosome disassembly), GO:0006338 (chromatin remodeling), GO:0008150 (biological_process), GO:0009987 (cellular process), GO:0016043 (cellular component organization), GO:0022411 (cellular component disassembly), GO:0032984 (protein-containing complex disassembly), GO:0032986 (protein-DNA complex disassembly), GO:0034728 (nucleosome organization)…
UHMK1	7.21e-64	2.46	40.25	4.88	1.43	ENSGALG00010013027	protein_coding	U2AF homology motif kinase 1 [Source:HGNC Symbol;Acc:HGNC:19683]	ENSGALT00010031239	GO:0006412 (translation), GO:0006413 (translational initiation), GO:0006417 (regulation of translation), GO:0006446 (regulation of translational initiation), GO:0006468 (protein phosphorylation), GO:0006611 (protein export from nucleus), GO:0006793 (phosphorus metabolic process), GO:0006796 (phosphate-containing compound metabolic process), GO:0006810 (transport), GO:0006886 (intracellular protei…
ATP5F1AZ	7e-73	1.88	49.37	10.3	1.74	ENSGALG00010012088	protein_coding	ATP synthase F1 subunit alpha Z chromosome [Source:NCBI gene (formerly Entrezgene);Acc:374159]	ENSGALT00010028970	GO:0006139 (nucleobase-containing compound metabolic process), GO:0006163 (purine nucleotide metabolic process), GO:0006164 (purine nucleotide biosynthetic process), GO:0006753 (nucleoside phosphate metabolic process), GO:0006754 (ATP biosynthetic process), GO:0006793 (phosphorus metabolic process), GO:0006796 (phosphate-containing compound metabolic process), GO:0006810 (transport), GO:0006811 (…
ZNF513	2.86e-06	1.45	12.46	2.35	1.23	ENSGALG00010009019	protein_coding	zinc finger protein 513 [Source:HGNC Symbol;Acc:HGNC:26498]	ENSGALT00010021463	GO:0001654 (eye development), GO:0007275 (multicellular organism development), GO:0007423 (sensory organ development), GO:0008150 (biological_process), GO:0032501 (multicellular organismal process), GO:0032502 (developmental process), GO:0043010 (camera-type eye development), GO:0048513 (animal organ development), GO:0048731 (system development), GO:0048856 (anatomical structure development), GO:…
MRPL27	3.42e-26	2.14	25.26	3.03	1.16	ENSGALG00010029656	protein_coding	mitochondrial ribosomal protein L27 [Source:HGNC Symbol;Acc:HGNC:14483]	ENSGALT00010071706	GO:0006412 (translation), GO:0008150 (biological_process), GO:0008152 (metabolic process), GO:0009058 (biosynthetic process), GO:0009059 (macromolecule biosynthetic process), GO:0009987 (cellular process), GO:0010467 (gene expression), GO:0019538 (protein metabolic process), GO:0043170 (macromolecule metabolic process), GO:0044238 (primary metabolic process)
CHURC1	1.82e-85	2.38	48.1	6.74	1.14	ENSGALG00010021558	protein_coding	churchill domain containing 1 [Source:NCBI gene (formerly Entrezgene);Acc:395448]	ENSGALT00010052306	GO:0006139 (nucleobase-containing compound metabolic process), GO:0006351 (DNA-templated transcription), GO:0006355 (regulation of DNA-templated transcription), GO:0007275 (multicellular organism development), GO:0008150 (biological_process), GO:0008152 (metabolic process), GO:0009058 (biosynthetic process), GO:0009059 (macromolecule biosynthetic process), GO:0009889 (regulation of biosynthetic p…
PNPLA2	2.37e-10	1.73	16.26	2.77	1.28	ENSGALG00010026898	protein_coding	patatin like phospholipase domain containing 2 [Source:NCBI gene (formerly Entrezgene);Acc:431066]	ENSGALT00010065281	GO:0006629 (lipid metabolic process), GO:0006638 (neutral lipid metabolic process), GO:0006639 (acylglycerol metabolic process), GO:0006641 (triglyceride metabolic process), GO:0006651 (diacylglycerol biosynthetic process), GO:0006996 (organelle organization), GO:0008150 (biological_process), GO:0008152 (metabolic process), GO:0008610 (lipid biosynthetic process), GO:0009056 (catabolic process), …
CRIP1	3.62e-161	4.05	59.05	4.62	1.64	ENSGALG00010013158	protein_coding	cysteine rich protein 1 [Source:NCBI gene (formerly Entrezgene);Acc:101747696]	ENSGALT00010031549	GO:0001655 (urogenital system development), GO:0002376 (immune system process), GO:0003006 (developmental process involved in reproduction), GO:0006915 (apoptotic process), GO:0006950 (response to stress), GO:0006955 (immune response), GO:0006974 (DNA damage response), GO:0007154 (cell communication), GO:0007165 (signal transduction), GO:0007275 (multicellular organism development), GO:0008150 (b…
FBXW5	1.65e-07	1.45	13.84	2.57	1.2	ENSGALG00010028456	protein_coding	F-box and WD repeat domain containing 5 [Source:NCBI gene (formerly Entrezgene);Acc:417289]	ENSGALT00010068913	GO:0000226 (microtubule cytoskeleton organization), GO:0000278 (mitotic cell cycle), GO:0000280 (nuclear division), GO:0006508 (proteolysis), GO:0006511 (ubiquitin-dependent protein catabolic process), GO:0006996 (organelle organization), GO:0007010 (cytoskeleton organization), GO:0007017 (microtubule-based process), GO:0007049 (cell cycle), GO:0007088 (regulation of mitotic nuclear division), GO…
TRAPPC2L	8.59e-11	2.09	15.57	1.86	1.11	ENSGALG00010007912	protein_coding	trafficking protein particle complex subunit 2L [Source:HGNC Symbol;Acc:HGNC:30887]	ENSGALT00010018839	GO:0006810 (transport), GO:0006888 (endoplasmic reticulum to Golgi vesicle-mediated transport), GO:0008150 (biological_process), GO:0009987 (cellular process), GO:0016192 (vesicle-mediated transport), GO:0046907 (intracellular transport), GO:0048193 (Golgi vesicle transport), GO:0051179 (localization), GO:0051234 (establishment of localization), GO:0051641 (cellular localization), GO:0051649 (est…
PDCD1	5.15e-14	3.15	16.72	1.07	0	ENSGALG00010014912	protein_coding		ENSGALT00010035874	GO:0002376 (immune system process), GO:0002682 (regulation of immune system process), GO:0002683 (negative regulation of immune system process), GO:0006915 (apoptotic process), GO:0006955 (immune response), GO:0008150 (biological_process), GO:0008219 (cell death), GO:0009987 (cellular process), GO:0012501 (programmed cell death), GO:0042981 (regulation of apoptotic process), GO:0043065 (positive …
KCNAB2	8.01e-15	1.88	19.15	2.74	1.43	ENSGALG00010019598	protein_coding	potassium voltage-gated channel subfamily A regulatory beta subunit 2 [Source:HGNC Symbol;Acc:HGNC:6229]	ENSGALT00010047284	GO:0006810 (transport), GO:0006811 (monoatomic ion transport), GO:0006812 (monoatomic cation transport), GO:0006813 (potassium ion transport), GO:0008150 (biological_process), GO:0009987 (cellular process), GO:0010959 (regulation of metal ion transport), GO:0030001 (metal ion transport), GO:0032879 (regulation of localization), GO:0034220 (monoatomic ion transmembrane transport), GO:0034762 (regu…
PRDX3	6.360000000000001e-21	2.09	22.72	2.99	0	ENSGALG00010002225	protein_coding	peroxiredoxin 3 [Source:HGNC Symbol;Acc:HGNC:9354]	ENSGALT00010005022	GO:0000302 (response to reactive oxygen species), GO:0001890 (placenta development), GO:0001893 (maternal placenta development), GO:0002237 (response to molecule of bacterial origin), GO:0003006 (developmental process involved in reproduction), GO:0006915 (apoptotic process), GO:0006950 (response to stress), GO:0006979 (response to oxidative stress), GO:0006996 (organelle organization), GO:000700…
WDR81	0.00128966	1.08	9.11	1.96	1.01	ENSGALG00010029384	protein_coding	WD repeat domain 81 [Source:HGNC Symbol;Acc:HGNC:26600]	ENSGALT00010071070	GO:0006508 (proteolysis), GO:0006511 (ubiquitin-dependent protein catabolic process), GO:0006810 (transport), GO:0006914 (autophagy), GO:0006996 (organelle organization), GO:0007005 (mitochondrion organization), GO:0008150 (biological_process), GO:0008152 (metabolic process), GO:0009056 (catabolic process), GO:0009057 (macromolecule catabolic process), GO:0009987 (cellular process), GO:0016043 (c…
MRPS12	2.83e-50	2.82	34.03	3.11	1.27	ENSGALG00010009168	protein_coding	mitochondrial ribosomal protein S12 [Source:HGNC Symbol;Acc:HGNC:10380]	ENSGALT00010021881	GO:0006412 (translation), GO:0008150 (biological_process), GO:0008152 (metabolic process), GO:0009058 (biosynthetic process), GO:0009059 (macromolecule biosynthetic process), GO:0009987 (cellular process), GO:0010467 (gene expression), GO:0019538 (protein metabolic process), GO:0043170 (macromolecule metabolic process), GO:0044238 (primary metabolic process)
NUDT16L1	1.26e-98	2.29	53.75	9.1	1.63	ENSGALG00010016756	protein_coding	nudix hydrolase 16 like 1 [Source:NCBI gene (formerly Entrezgene);Acc:395557]	ENSGALT00010040401	GO:0006139 (nucleobase-containing compound metabolic process), GO:0006259 (DNA metabolic process), GO:0006281 (DNA repair), GO:0006282 (regulation of DNA repair), GO:0006302 (double-strand break repair), GO:0006303 (double-strand break repair via nonhomologous end joining), GO:0006950 (response to stress), GO:0006974 (DNA damage response), GO:0008150 (biological_process), GO:0008152 (metabolic pr…
C5H14orf1	1.28e-17	1.25	23.88	5.33	1.42	ENSGALG00010005077	protein_coding	ergosterol biosynthesis 28 homolog [Source:HGNC Symbol;Acc:HGNC:1187]	ENSGALT00010011960
PPM1G	3.75e-19	1.38	23.88	4.63	1.22	ENSGALG00010008988	protein_coding	protein phosphatase, Mg2+/Mn2+ dependent 1G [Source:HGNC Symbol;Acc:HGNC:9278]	ENSGALT00010021371	GO:0006470 (protein dephosphorylation), GO:0006793 (phosphorus metabolic process), GO:0006796 (phosphate-containing compound metabolic process), GO:0007049 (cell cycle), GO:0008150 (biological_process), GO:0008152 (metabolic process), GO:0009987 (cellular process), GO:0016311 (dephosphorylation), GO:0019538 (protein metabolic process), GO:0036211 (protein modification process), GO:0043170 (macrom…
PI4K2A	0.00491072	1.81	7.27	1.01	1.25	ENSGALG00010020616	protein_coding	phosphatidylinositol 4-kinase type 2 alpha [Source:HGNC Symbol;Acc:HGNC:30031]	ENSGALT00010049766	GO:0006629 (lipid metabolic process), GO:0006644 (phospholipid metabolic process), GO:0006650 (glycerophospholipid metabolic process), GO:0006661 (phosphatidylinositol biosynthetic process), GO:0006793 (phosphorus metabolic process), GO:0006796 (phosphate-containing compound metabolic process), GO:0008150 (biological_process), GO:0008152 (metabolic process), GO:0008610 (lipid biosynthetic process…
TAF13	1.01e-12	1.76	17.88	2.75	1.27	ENSGALG00010005212	protein_coding	TATA-box binding protein associated factor 13 [Source:NCBI gene (formerly Entrezgene);Acc:418365]	ENSGALT00010012330	GO:0006139 (nucleobase-containing compound metabolic process), GO:0006351 (DNA-templated transcription), GO:0006352 (DNA-templated transcription initiation), GO:0006355 (regulation of DNA-templated transcription), GO:0006357 (regulation of transcription by RNA polymerase II), GO:0006366 (transcription by RNA polymerase II), GO:0006367 (transcription initiation at RNA polymerase II promoter), GO:0…
KAT2A	1.82e-05	1.65	10.73	1.48	1.45	ENSGALG00010023179	protein_coding	lysine acetyltransferase 2A [Source:HGNC Symbol;Acc:HGNC:4201]	ENSGALT00010056495	GO:0000122 (negative regulation of transcription by RNA polymerase II), GO:0000226 (microtubule cytoskeleton organization), GO:0001501 (skeletal system development), GO:0001701 (in utero embryonic development), GO:0001756 (somitogenesis), GO:0001775 (cell activation), GO:0001816 (cytokine production), GO:0001817 (regulation of cytokine production), GO:0001819 (positive regulation of cytokine prod…
B3GAT3	0.00273974	2.57	7.15	0.56	1.3	ENSGALG00010000150	protein_coding	beta-1,3-glucuronyltransferase 3 [Source:HGNC Symbol;Acc:HGNC:923]	ENSGALT00010000284	GO:0006022 (aminoglycan metabolic process), GO:0006023 (aminoglycan biosynthetic process), GO:0006024 (glycosaminoglycan biosynthetic process), GO:0006029 (proteoglycan metabolic process), GO:0006790 (sulfur compound metabolic process), GO:0006810 (transport), GO:0006886 (intracellular protein transport), GO:0008104 (protein localization), GO:0008150 (biological_process), GO:0008152 (metabolic pr…
MCM6	5.94e-43	3.7	29.87	1.72	1.66	ENSGALG00010019843	protein_coding	minichromosome maintenance complex component 6 [Source:NCBI gene (formerly Entrezgene);Acc:424295]	ENSGALT00010047917	GO:0006139 (nucleobase-containing compound metabolic process), GO:0006259 (DNA metabolic process), GO:0006260 (DNA replication), GO:0006261 (DNA-templated DNA replication), GO:0006268 (DNA unwinding involved in DNA replication), GO:0006270 (DNA replication initiation), GO:0006996 (organelle organization), GO:0008150 (biological_process), GO:0008152 (metabolic process), GO:0009987 (cellular proces…
NT5C3B	1.85e-08	1.07	16.38	4.12	0	ENSGALG00010022747	protein_coding	5'-nucleotidase, cytosolic IIIB [Source:NCBI gene (formerly Entrezgene);Acc:420034]	ENSGALT00010055298
BIRC5	3.92e-42	5.87	28.14	0.47	1.8	ENSGALG00010018655	protein_coding	baculoviral IAP repeat containing 5 [Source:NCBI gene (formerly Entrezgene);Acc:374078]	ENSGALT00010045135	GO:0007049 (cell cycle), GO:0007059 (chromosome segregation), GO:0008150 (biological_process), GO:0009987 (cellular process), GO:0022402 (cell cycle process)
HSPA9	6.18e-36	1.31	36.22	8.54	1.37	ENSGALG00010010262	protein_coding	heat shock protein family A (Hsp70) member 9 [Source:NCBI gene (formerly Entrezgene);Acc:416183]	ENSGALT00010024474	GO:0002244 (hematopoietic progenitor cell differentiation), GO:0002262 (myeloid cell homeostasis), GO:0002376 (immune system process), GO:0002682 (regulation of immune system process), GO:0002683 (negative regulation of immune system process), GO:0006457 (protein folding), GO:0006458 ('de novo' protein folding), GO:0006611 (protein export from nucleus), GO:0006810 (transport), GO:0006886 (intrace…
COPS7B	0.000129801	1.05	11.07	2.64	1.16	ENSGALG00010017626	protein_coding	COP9 signalosome subunit 7B [Source:HGNC Symbol;Acc:HGNC:16760]	ENSGALT00010042596	GO:0008150 (biological_process), GO:0009987 (cellular process), GO:0010387 (COP9 signalosome assembly), GO:0016043 (cellular component organization), GO:0022607 (cellular component assembly), GO:0043933 (protein-containing complex organization), GO:0044085 (cellular component biogenesis), GO:0065003 (protein-containing complex assembly), GO:0071840 (cellular component organization or biogenesis)
PA2G4	1.15e-124	3.49	53.63	5.58	2.23	ENSGALG00010024839	protein_coding	proliferation-associated 2G4 [Source:HGNC Symbol;Acc:HGNC:8550]	ENSGALT00010060638	GO:0006139 (nucleobase-containing compound metabolic process), GO:0006351 (DNA-templated transcription), GO:0006355 (regulation of DNA-templated transcription), GO:0008150 (biological_process), GO:0008152 (metabolic process), GO:0009058 (biosynthetic process), GO:0009059 (macromolecule biosynthetic process), GO:0009889 (regulation of biosynthetic process), GO:0009890 (negative regulation of biosy…
PSMD6	9.150000000000001e-21	1.3	25.26	5.06	1.13	ENSGALG00010020179	protein_coding	proteasome 26S subunit, non-ATPase 6 [Source:HGNC Symbol;Acc:HGNC:9564]	ENSGALT00010048741
FAM192A	8.170000000000001e-43	1.93	34.6	5.43	1.19	ENSGALG00010022165	protein_coding	family with sequence similarity 192 member A [Source:NCBI gene (formerly Entrezgene);Acc:415647]	ENSGALT00010053914	GO:0006508 (proteolysis), GO:0008150 (biological_process), GO:0008152 (metabolic process), GO:0009056 (catabolic process), GO:0009057 (macromolecule catabolic process), GO:0009892 (negative regulation of metabolic process), GO:0009894 (regulation of catabolic process), GO:0009895 (negative regulation of catabolic process), GO:0009987 (cellular process), GO:0010498 (proteasomal protein catabolic p…
RASAL3	1.28e-69	1.37	55.02	14.54	1.39	ENSGALG00010003815	protein_coding	RAS protein activator like 3 [Source:HGNC Symbol;Acc:HGNC:26129]	ENSGALT00010008826	GO:0001775 (cell activation), GO:0001866 (NK T cell proliferation), GO:0002376 (immune system process), GO:0002682 (regulation of immune system process), GO:0002684 (positive regulation of immune system process), GO:0002694 (regulation of leukocyte activation), GO:0002696 (positive regulation of leukocyte activation), GO:0006139 (nucleobase-containing compound metabolic process), GO:0006351 (DNA-…
ENSGALG00010013889	0.000490732	1.47	9.34	1.7	1.12	ENSGALG00010013889	protein_coding		ENSGALT00010033298
TSN	3.32e-35	1.16	37.37	9.5	1.34	ENSGALG00010021772	protein_coding	translin [Source:NCBI gene (formerly Entrezgene);Acc:395955]	ENSGALT00010052927	GO:0006139 (nucleobase-containing compound metabolic process), GO:0006396 (RNA processing), GO:0008150 (biological_process), GO:0008152 (metabolic process), GO:0009058 (biosynthetic process), GO:0009059 (macromolecule biosynthetic process), GO:0009889 (regulation of biosynthetic process), GO:0009890 (negative regulation of biosynthetic process), GO:0009892 (negative regulation of metabolic proces…
CDC37	1.88e-55	2.39	37.95	5.02	1.5	ENSGALG00010002472	protein_coding	cell division cycle 37 [Source:NCBI gene (formerly Entrezgene);Acc:395430]	ENSGALT00010005706
CHCHD4	2.46e-16	1.49	21.22	3.71	1.27	ENSGALG00010021227	protein_coding	coiled-coil-helix-coiled-coil-helix domain containing 4 [Source:NCBI gene (formerly Entrezgene);Acc:416037]	ENSGALT00010051446	GO:0006605 (protein targeting), GO:0006626 (protein targeting to mitochondrion), GO:0006810 (transport), GO:0006839 (mitochondrial transport), GO:0008104 (protein localization), GO:0008150 (biological_process), GO:0009987 (cellular process), GO:0015031 (protein transport), GO:0033036 (macromolecule localization), GO:0033365 (protein localization to organelle), GO:0044743 (protein transmembrane im…
COPS9	4.78e-55	2.08	39.1	5.85	1.61	ENSGALG00010025599	protein_coding	COP9 signalosome subunit 9 [Source:NCBI gene (formerly Entrezgene);Acc:770635]	ENSGALT00010062469	GO:0008150 (biological_process), GO:0008152 (metabolic process), GO:0008283 (cell population proliferation), GO:0008284 (positive regulation of cell population proliferation), GO:0009314 (response to radiation), GO:0009411 (response to UV), GO:0009416 (response to light stimulus), GO:0009628 (response to abiotic stimulus), GO:0009892 (negative regulation of metabolic process), GO:0009987 (cellula…
COPB1	1.26e-24	1.75	26.07	4.28	1.48	ENSGALG00010023613	protein_coding	coatomer protein complex subunit beta 1 [Source:NCBI gene (formerly Entrezgene);Acc:423063]	ENSGALT00010057495	GO:0006810 (transport), GO:0006886 (intracellular protein transport), GO:0006888 (endoplasmic reticulum to Golgi vesicle-mediated transport), GO:0006891 (intra-Golgi vesicle-mediated transport), GO:0008104 (protein localization), GO:0008150 (biological_process), GO:0009987 (cellular process), GO:0015031 (protein transport), GO:0016192 (vesicle-mediated transport), GO:0033036 (macromolecule locali…
KCTD10	3.18e-07	1.69	13.03	2.09	1.54	ENSGALG00010021580	protein_coding	potassium channel tetramerization domain containing 10 [Source:HGNC Symbol;Acc:HGNC:23236]	ENSGALT00010052365	GO:0006508 (proteolysis), GO:0006511 (ubiquitin-dependent protein catabolic process), GO:0008150 (biological_process), GO:0008152 (metabolic process), GO:0009056 (catabolic process), GO:0009057 (macromolecule catabolic process), GO:0009987 (cellular process), GO:0016043 (cellular component organization), GO:0019538 (protein metabolic process), GO:0019941 (modification-dependent protein catabolic …
DCPS	1.39e-06	1.21	13.03	2.57	0	ENSGALG00010024042	protein_coding	decapping enzyme, scavenger [Source:HGNC Symbol;Acc:HGNC:29812]	ENSGALT00010058585	GO:0000288 (nuclear-transcribed mRNA catabolic process, deadenylation-dependent decay), GO:0000290 (deadenylation-dependent decapping of nuclear-transcribed mRNA), GO:0000375 (RNA splicing, via transesterification reactions), GO:0000377 (RNA splicing, via transesterification reactions with bulged adenosine as nucleophile), GO:0000398 (mRNA splicing, via spliceosome), GO:0000956 (nuclear-transcrib…
KDM1A	1.36e-33	1.55	32.06	5.97	1.11	ENSGALG00010014192	protein_coding	lysine demethylase 1A [Source:HGNC Symbol;Acc:HGNC:29079]	ENSGALT00010034243	GO:0000018 (regulation of DNA recombination), GO:0000122 (negative regulation of transcription by RNA polymerase II), GO:0000724 (double-strand break repair via homologous recombination), GO:0000725 (recombinational repair), GO:0002052 (positive regulation of neuroblast proliferation), GO:0006139 (nucleobase-containing compound metabolic process), GO:0006259 (DNA metabolic process), GO:0006281 (D…
CLNS1A	2.84e-22	1.32	27.34	6.22	1.3	ENSGALG00010002065	protein_coding	chloride nucleotide-sensitive channel 1A [Source:HGNC Symbol;Acc:HGNC:2080]	ENSGALT00010004650	GO:0000375 (RNA splicing, via transesterification reactions), GO:0000377 (RNA splicing, via transesterification reactions with bulged adenosine as nucleophile), GO:0000387 (spliceosomal snRNP assembly), GO:0000398 (mRNA splicing, via spliceosome), GO:0006139 (nucleobase-containing compound metabolic process), GO:0006396 (RNA processing), GO:0006397 (mRNA processing), GO:0006810 (transport), GO:00…
COQ5	2.44e-05	1.06	12.11	2.86	1.16	ENSGALG00010021266	protein_coding	coenzyme Q5, methyltransferase [Source:NCBI gene (formerly Entrezgene);Acc:416975]	ENSGALT00010051577	GO:0006743 (ubiquinone metabolic process), GO:0006744 (ubiquinone biosynthetic process), GO:0008150 (biological_process), GO:0008152 (metabolic process), GO:0009058 (biosynthetic process), GO:0009987 (cellular process), GO:0032259 (methylation), GO:0042180 (ketone metabolic process), GO:0042181 (ketone biosynthetic process), GO:0044281 (small molecule metabolic process), GO:0044283 (small molecul…
ACTR1A	6.339999999999999e-23	1.32	27.22	5.81	1.37	ENSGALG00010018561	protein_coding	ARP1 actin-related A, centractin alpha [Source:NCBI gene (formerly Entrezgene);Acc:423862]	ENSGALT00010044923
ENSGALG00010025477	2.33e-70	1.69	50.4	11.33	1.69	ENSGALG00010025477	protein_coding		ENSGALT00010062171
MAPK4	6.23e-62	1.64	47.29	10.84	1.42	ENSGALG00010020989	protein_coding	mitogen-activated protein kinase 4 [Source:NCBI gene (formerly Entrezgene);Acc:415419]	ENSGALT00010050735	GO:0000165 (MAPK cascade), GO:0006468 (protein phosphorylation), GO:0006793 (phosphorus metabolic process), GO:0006796 (phosphate-containing compound metabolic process), GO:0007049 (cell cycle), GO:0007154 (cell communication), GO:0007165 (signal transduction), GO:0007275 (multicellular organism development), GO:0007399 (nervous system development), GO:0008150 (biological_process), GO:0008152 (me…
HECTD3	1.41e-08	1.71	14.19	2.1	1.1	ENSGALG00010025940	protein_coding	HECT domain E3 ubiquitin protein ligase 3 [Source:HGNC Symbol;Acc:HGNC:26117]	ENSGALT00010063238	GO:0006508 (proteolysis), GO:0006511 (ubiquitin-dependent protein catabolic process), GO:0008150 (biological_process), GO:0008152 (metabolic process), GO:0009056 (catabolic process), GO:0009057 (macromolecule catabolic process), GO:0009987 (cellular process), GO:0010498 (proteasomal protein catabolic process), GO:0019538 (protein metabolic process), GO:0019941 (modification-dependent protein cata…
CYP51A1	7.45e-05	2.4	9.46	0.93	1.45	ENSGALG00010005267	protein_coding	cytochrome P450 family 51 subfamily A member 1 [Source:HGNC Symbol;Acc:HGNC:2649]	ENSGALT00010012474	GO:0006629 (lipid metabolic process), GO:0006694 (steroid biosynthetic process), GO:0008150 (biological_process), GO:0008152 (metabolic process), GO:0008202 (steroid metabolic process), GO:0008610 (lipid biosynthetic process), GO:0009058 (biosynthetic process), GO:0009987 (cellular process), GO:0044238 (primary metabolic process)
SERPINB6	6.57e-11	1.15	18.57	4.38	1.38	ENSGALG00010011651	protein_coding	serpin peptidase inhibitor, clade B (ovalbumin), member 6 [Source:NCBI gene (formerly Entrezgene);Acc:420895]	ENSGALT00010027866
RUSC1	1.9800000000000003e-27	2.6	24.8	2.24	1.13	ENSGALG00010028380	protein_coding	RUN and SH3 domain containing 1 [Source:HGNC Symbol;Acc:HGNC:17153]	ENSGALT00010068765	GO:0000209 (protein polyubiquitination), GO:0008150 (biological_process), GO:0008152 (metabolic process), GO:0009987 (cellular process), GO:0016567 (protein ubiquitination), GO:0019538 (protein metabolic process), GO:0032446 (protein modification by small protein conjugation), GO:0036211 (protein modification process), GO:0043170 (macromolecule metabolic process), GO:0043412 (macromolecule modifi…
EIF3I	1.27e-74	3.53	40.14	2.69	1.55	ENSGALG00010017473	protein_coding	eukaryotic translation initiation factor 3 subunit I [Source:NCBI gene (formerly Entrezgene);Acc:419653]	ENSGALT00010042210	GO:0001732 (formation of cytoplasmic translation initiation complex), GO:0002181 (cytoplasmic translation), GO:0002183 (cytoplasmic translational initiation), GO:0006412 (translation), GO:0006413 (translational initiation), GO:0008150 (biological_process), GO:0008152 (metabolic process), GO:0009058 (biosynthetic process), GO:0009059 (macromolecule biosynthetic process), GO:0009987 (cellular proce…
SERPINB1	8.78e-11	1.43	16.72	2.85	1.05	ENSGALG00010011626	protein_coding	serpin family B member 1 [Source:HGNC Symbol;Acc:HGNC:3311]	ENSGALT00010027785	GO:0001816 (cytokine production), GO:0001817 (regulation of cytokine production), GO:0001818 (negative regulation of cytokine production), GO:0008150 (biological_process), GO:0008152 (metabolic process), GO:0008283 (cell population proliferation), GO:0009058 (biosynthetic process), GO:0009059 (macromolecule biosynthetic process), GO:0009889 (regulation of biosynthetic process), GO:0009890 (negati…
HOPX	2.54e-40	1.52	39.91	10.72	1.64	ENSGALG00010003746	protein_coding	HOP homeobox [Source:NCBI gene (formerly Entrezgene);Acc:395241]	ENSGALT00010008655	GO:0000122 (negative regulation of transcription by RNA polymerase II), GO:0003008 (system process), GO:0003013 (circulatory system process), GO:0003015 (heart process), GO:0006139 (nucleobase-containing compound metabolic process), GO:0006351 (DNA-templated transcription), GO:0006355 (regulation of DNA-templated transcription), GO:0006357 (regulation of transcription by RNA polymerase II), GO:00…
NDUFA2	1.36e-62	3.43	36.56	2.26	1.08	ENSGALG00010011685	protein_coding	NADH:ubiquinone oxidoreductase subunit A2 [Source:NCBI gene (formerly Entrezgene);Acc:768860]	ENSGALT00010027948
HMGN1	2.8800000000000003e-85	1.88	53.98	11.27	1.36	ENSGALG00010013391	protein_coding	high mobility group nucleosome binding domain 1 [Source:NCBI gene (formerly Entrezgene);Acc:395999]	ENSGALT00010032237
JMJD6	6.15e-07	1.2	13.61	2.8	1.14	ENSGALG00010029375	protein_coding	arginine demethylase and lysine hydroxylase [Source:NCBI gene (formerly Entrezgene);Acc:417355]	ENSGALT00010071044	GO:0000375 (RNA splicing, via transesterification reactions), GO:0000377 (RNA splicing, via transesterification reactions with bulged adenosine as nucleophile), GO:0000398 (mRNA splicing, via spliceosome), GO:0001525 (angiogenesis), GO:0001568 (blood vessel development), GO:0001654 (eye development), GO:0001775 (cell activation), GO:0001822 (kidney development), GO:0001944 (vasculature developmen…
NDUFV2	2.61e-25	1.53	27.91	5.51	1.36	ENSGALG00010001849	protein_coding	NADH:ubiquinone oxidoreductase core subunit V2 [Source:HGNC Symbol;Acc:HGNC:7717]	ENSGALT00010004200	GO:0006091 (generation of precursor metabolites and energy), GO:0006119 (oxidative phosphorylation), GO:0006120 (mitochondrial electron transport, NADH to ubiquinone), GO:0007275 (multicellular organism development), GO:0007399 (nervous system development), GO:0007507 (heart development), GO:0008150 (biological_process), GO:0008152 (metabolic process), GO:0009060 (aerobic respiration), GO:0009888…
HTRA2	1.0300000000000001e-29	2.15	27.1	3.34	1.31	ENSGALG00010005376	protein_coding	HtrA serine peptidase 2 [Source:HGNC Symbol;Acc:HGNC:14348]	ENSGALT00010012778	GO:0006508 (proteolysis), GO:0006915 (apoptotic process), GO:0006950 (response to stress), GO:0006974 (DNA damage response), GO:0006979 (response to oxidative stress), GO:0006996 (organelle organization), GO:0007005 (mitochondrion organization), GO:0007154 (cell communication), GO:0007165 (signal transduction), GO:0007166 (cell surface receptor signaling pathway), GO:0007275 (multicellular organi…
STIP1	4.56e-11	2.05	16.03	2.12	1.47	ENSGALG00010000529	protein_coding	stress induced phosphoprotein 1 [Source:HGNC Symbol;Acc:HGNC:11387]	ENSGALT00010001115	GO:0008150 (biological_process), GO:0034097 (response to cytokine), GO:0042221 (response to chemical), GO:0050896 (response to stimulus), GO:0071345 (cellular response to cytokine stimulus), GO:0098760 (response to interleukin-7), GO:0098761 (cellular response to interleukin-7), GO:1901652 (response to peptide)
UQCRFS1	5.76e-33	2.28	28.26	3.2	1.64	ENSGALG00010023871	protein_coding	ubiquinol-cytochrome c reductase, Rieske iron-sulfur polypeptide 1 [Source:NCBI gene (formerly Entrezgene);Acc:415752]	ENSGALT00010058166	GO:0006091 (generation of precursor metabolites and energy), GO:0006996 (organelle organization), GO:0007005 (mitochondrion organization), GO:0008150 (biological_process), GO:0008152 (metabolic process), GO:0009987 (cellular process), GO:0015980 (energy derivation by oxidation of organic compounds), GO:0016043 (cellular component organization), GO:0017004 (cytochrome complex assembly), GO:0017062…
ENSGALG00010021643	3.33e-10	1.36	16.84	3.33	1.39	ENSGALG00010021643	protein_coding		ENSGALT00010052567
UBQLN4	7.870000000000001e-27	2.12	25.72	3.2	1.21	ENSGALG00010028081	protein_coding	ubiquilin 4 [Source:NCBI gene (formerly Entrezgene);Acc:426353]	ENSGALT00010068042	GO:0000018 (regulation of DNA recombination), GO:0000724 (double-strand break repair via homologous recombination), GO:0000725 (recombinational repair), GO:0006139 (nucleobase-containing compound metabolic process), GO:0006259 (DNA metabolic process), GO:0006281 (DNA repair), GO:0006282 (regulation of DNA repair), GO:0006302 (double-strand break repair), GO:0006310 (DNA recombination), GO:0006508…
PEX19	9.08e-08	2.16	12.92	1.57	1.88	ENSGALG00010028474	protein_coding	peroxisomal biogenesis factor 19 [Source:HGNC Symbol;Acc:HGNC:9713]	ENSGALT00010068948	GO:0006457 (protein folding), GO:0006605 (protein targeting), GO:0006625 (protein targeting to peroxisome), GO:0006810 (transport), GO:0006886 (intracellular protein transport), GO:0006996 (organelle organization), GO:0007031 (peroxisome organization), GO:0008104 (protein localization), GO:0008150 (biological_process), GO:0008152 (metabolic process), GO:0009058 (biosynthetic process), GO:0009059 …
EIF3J	5.83e-115	2.34	58.13	9.97	1.76	ENSGALG00010016304	protein_coding	eukaryotic translation initiation factor 3 subunit J [Source:NCBI gene (formerly Entrezgene);Acc:415573]	ENSGALT00010039213	GO:0001732 (formation of cytoplasmic translation initiation complex), GO:0002181 (cytoplasmic translation), GO:0002183 (cytoplasmic translational initiation), GO:0006412 (translation), GO:0006413 (translational initiation), GO:0008150 (biological_process), GO:0008152 (metabolic process), GO:0009058 (biosynthetic process), GO:0009059 (macromolecule biosynthetic process), GO:0009987 (cellular proce…
HDDC2	7.14e-08	1.22	14.76	3.11	1.42	ENSGALG00010004928	protein_coding	HD domain containing 2 [Source:NCBI gene (formerly Entrezgene);Acc:421719]	ENSGALT00010011527
MTA2	0.00428048	1.59	7.38	1.03	0	ENSGALG00010001725	protein_coding	metastasis associated 1 family member 2 [Source:HGNC Symbol;Acc:HGNC:7411]	ENSGALT00010003950	GO:0006139 (nucleobase-containing compound metabolic process), GO:0006325 (chromatin organization), GO:0006338 (chromatin remodeling), GO:0006351 (DNA-templated transcription), GO:0006355 (regulation of DNA-templated transcription), GO:0008150 (biological_process), GO:0008152 (metabolic process), GO:0009058 (biosynthetic process), GO:0009059 (macromolecule biosynthetic process), GO:0009889 (regul…
PLPBP	8.45e-08	1.08	15.11	3.46	1.24	ENSGALG00010017388	protein_coding	pyridoxal phosphate binding protein [Source:HGNC Symbol;Acc:HGNC:9457]	ENSGALT00010041956
NDUFA1	4.27e-56	2.23	38.64	5.32	1.32	ENSGALG00010012934	protein_coding	NADH:ubiquinone oxidoreductase subunit A1 [Source:NCBI gene (formerly Entrezgene);Acc:772150]	ENSGALT00010031040
SWI5	3.63e-06	1.18	12.57	2.52	1.07	ENSGALG00010028112	protein_coding	SWI5 homologous recombination repair protein [Source:HGNC Symbol;Acc:HGNC:31412]	ENSGALT00010068110
GGCT	0.00409986	1.23	8.19	1.76	1.34	ENSGALG00010016817	protein_coding	gamma-glutamylcyclotransferase [Source:HGNC Symbol;Acc:HGNC:21705]	ENSGALT00010040580	GO:0001836 (release of cytochrome c from mitochondria), GO:0006915 (apoptotic process), GO:0006996 (organelle organization), GO:0007005 (mitochondrion organization), GO:0007154 (cell communication), GO:0007165 (signal transduction), GO:0008150 (biological_process), GO:0008219 (cell death), GO:0008637 (apoptotic mitochondrial changes), GO:0009987 (cellular process), GO:0012501 (programmed cell dea…
ARHGDIA	1.4100000000000002e-181	4.12	61.94	3.85	1.67	ENSGALG00010029357	protein_coding	Rho GDP dissociation inhibitor alpha [Source:NCBI gene (formerly Entrezgene);Acc:769231]	ENSGALT00010070998	GO:0006810 (transport), GO:0007154 (cell communication), GO:0007165 (signal transduction), GO:0007166 (cell surface receptor signaling pathway), GO:0007264 (small GTPase-mediated signal transduction), GO:0007266 (Rho protein signal transduction), GO:0008104 (protein localization), GO:0008150 (biological_process), GO:0009966 (regulation of signal transduction), GO:0009987 (cellular process), GO:00…
ENSGALG00010004735	5.5599999999999994e-46	2.28	35.52	5.6	1.59	ENSGALG00010004735	protein_coding		ENSGALT00010010984
UCHL5	4.81e-15	1.12	22.03	4.98	1.18	ENSGALG00010012693	protein_coding	ubiquitin C-terminal hydrolase L5 [Source:NCBI gene (formerly Entrezgene);Acc:424359]	ENSGALT00010030364	GO:0000723 (telomere maintenance), GO:0006139 (nucleobase-containing compound metabolic process), GO:0006259 (DNA metabolic process), GO:0006260 (DNA replication), GO:0006275 (regulation of DNA replication), GO:0006281 (DNA repair), GO:0006282 (regulation of DNA repair), GO:0006325 (chromatin organization), GO:0006338 (chromatin remodeling), GO:0006351 (DNA-templated transcription), GO:0006355 (r…
HPRT1	5.64e-13	1.17	20.18	4.56	0	ENSGALG00010015742	protein_coding	hypoxanthine phosphoribosyltransferase 1 [Source:NCBI gene (formerly Entrezgene);Acc:395653]	ENSGALT00010037904	GO:0000902 (cell morphogenesis), GO:0001775 (cell activation), GO:0001906 (cell killing), GO:0001909 (leukocyte mediated cytotoxicity), GO:0001913 (T cell mediated cytotoxicity), GO:0001975 (response to amphetamine), GO:0002250 (adaptive immune response), GO:0002252 (immune effector process), GO:0002376 (immune system process), GO:0002443 (leukocyte mediated immunity), GO:0002449 (lymphocyte medi…
GTF3C2	9.38e-14	1.68	19.26	3.41	1.46	ENSGALG00010009351	protein_coding	general transcription factor IIIC subunit 2 [Source:HGNC Symbol;Acc:HGNC:4665]	ENSGALT00010022275	GO:0006139 (nucleobase-containing compound metabolic process), GO:0006351 (DNA-templated transcription), GO:0006383 (transcription by RNA polymerase III), GO:0008150 (biological_process), GO:0008152 (metabolic process), GO:0009058 (biosynthetic process), GO:0009059 (macromolecule biosynthetic process), GO:0009987 (cellular process), GO:0010467 (gene expression), GO:0016070 (RNA metabolic process)…
GHITM	5.51e-40	1.5	36.68	7.83	1.34	ENSGALG00010010932	protein_coding	growth hormone inducible transmembrane protein [Source:NCBI gene (formerly Entrezgene);Acc:423621]	ENSGALT00010026179	GO:0001836 (release of cytochrome c from mitochondria), GO:0006810 (transport), GO:0006811 (monoatomic ion transport), GO:0006812 (monoatomic cation transport), GO:0006813 (potassium ion transport), GO:0006816 (calcium ion transport), GO:0006839 (mitochondrial transport), GO:0006851 (mitochondrial calcium ion transmembrane transport), GO:0006873 (intracellular monoatomic ion homeostasis), GO:0006…
ANAPC16	4.4499999999999995e-24	2.08	24.45	3.15	1.19	ENSGALG00010021549	protein_coding	anaphase promoting complex subunit 16 [Source:HGNC Symbol;Acc:HGNC:26976]	ENSGALT00010052276	GO:0008150 (biological_process), GO:0008152 (metabolic process), GO:0009987 (cellular process), GO:0016567 (protein ubiquitination), GO:0019538 (protein metabolic process), GO:0032446 (protein modification by small protein conjugation), GO:0036211 (protein modification process), GO:0043170 (macromolecule metabolic process), GO:0043412 (macromolecule modification), GO:0043687 (post-translational p…
ENSGALG00010018536	9.43e-20	1.48	23.76	4.3	1.26	ENSGALG00010018536	protein_coding		ENSGALT00010044844
TMEM258	1.69e-62	2.69	39.56	4.89	1.88	ENSGALG00010021199	protein_coding	transmembrane protein 258 [Source:NCBI gene (formerly Entrezgene);Acc:422964]	ENSGALT00010051375	GO:0006486 (protein glycosylation), GO:0006487 (protein N-linked glycosylation), GO:0006915 (apoptotic process), GO:0006950 (response to stress), GO:0006952 (defense response), GO:0006954 (inflammatory response), GO:0008150 (biological_process), GO:0008152 (metabolic process), GO:0008219 (cell death), GO:0009058 (biosynthetic process), GO:0009059 (macromolecule biosynthetic process), GO:0009100 (…
PLP2	2.26e-59	3.13	37.49	4.27	1.98	ENSGALG00010001870	protein_coding	proteolipid protein 2 [Source:HGNC Symbol;Acc:HGNC:9087]	ENSGALT00010004243
MDH2	9.549999999999999e-92	3.31	45.33	3.55	1.35	ENSGALG00010029614	protein_coding	malate dehydrogenase 2 [Source:HGNC Symbol;Acc:HGNC:6971]	ENSGALT00010071602	GO:0005975 (carbohydrate metabolic process), GO:0005996 (monosaccharide metabolic process), GO:0006006 (glucose metabolic process), GO:0006082 (organic acid metabolic process), GO:0006091 (generation of precursor metabolites and energy), GO:0006094 (gluconeogenesis), GO:0006099 (tricarboxylic acid cycle), GO:0006108 (malate metabolic process), GO:0008150 (biological_process), GO:0008152 (metaboli…
RAD23A	8.82e-37	2.3	30.22	3.68	1.18	ENSGALG00010003299	protein_coding	RAD23 homolog A, nucleotide excision repair protein [Source:HGNC Symbol;Acc:HGNC:9812]	ENSGALT00010007733	GO:0006139 (nucleobase-containing compound metabolic process), GO:0006259 (DNA metabolic process), GO:0006281 (DNA repair), GO:0006289 (nucleotide-excision repair), GO:0006508 (proteolysis), GO:0006511 (ubiquitin-dependent protein catabolic process), GO:0006950 (response to stress), GO:0006974 (DNA damage response), GO:0007049 (cell cycle), GO:0008150 (biological_process), GO:0008152 (metabolic p…
ATIC	4.2600000000000003e-72	1.95	47.4	8.75	1.49	ENSGALG00010011965	protein_coding	5-aminoimidazole-4-carboxamide ribonucleotide formyltransferase/IMP cyclohydrolase [Source:NCBI gene (formerly Entrezgene);Acc:396091]	ENSGALT00010028641	GO:0006139 (nucleobase-containing compound metabolic process), GO:0006163 (purine nucleotide metabolic process), GO:0006164 (purine nucleotide biosynthetic process), GO:0006167 (AMP biosynthetic process), GO:0006177 (GMP biosynthetic process), GO:0006188 (IMP biosynthetic process), GO:0006189 ('de novo' IMP biosynthetic process), GO:0006753 (nucleoside phosphate metabolic process), GO:0006793 (ph…
EIF2S2	1.4699999999999998e-82	1.95	52.48	11.03	1.72	ENSGALG00010024754	protein_coding	eukaryotic translation initiation factor 2 subunit beta [Source:NCBI gene (formerly Entrezgene);Acc:395295]	ENSGALT00010060423	GO:0001731 (formation of translation preinitiation complex), GO:0001732 (formation of cytoplasmic translation initiation complex), GO:0002176 (male germ cell proliferation), GO:0002181 (cytoplasmic translation), GO:0002183 (cytoplasmic translational initiation), GO:0003006 (developmental process involved in reproduction), GO:0006412 (translation), GO:0006413 (translational initiation), GO:0007275…
NCBP2	6.13e-12	2.26	16.26	1.79	0	ENSGALG00010018508	protein_coding		ENSGALT00010044774	GO:0000184 (nuclear-transcribed mRNA catabolic process, nonsense-mediated decay), GO:0000375 (RNA splicing, via transesterification reactions), GO:0000377 (RNA splicing, via transesterification reactions with bulged adenosine as nucleophile), GO:0000398 (mRNA splicing, via spliceosome), GO:0000956 (nuclear-transcribed mRNA catabolic process), GO:0006139 (nucleobase-containing compound metabolic p…
TMEM263	3.29e-17	1.57	22.03	4.02	1.13	ENSGALG00010010959	protein_coding	transmembrane protein 263 [Source:NCBI gene (formerly Entrezgene);Acc:418068]	ENSGALT00010026242
MRPL9	3.8099999999999996e-94	1.69	61.82	15.72	1.69	ENSGALG00010028000	protein_coding	mitochondrial ribosomal protein L9 [Source:HGNC Symbol;Acc:HGNC:14277]	ENSGALT00010067867	GO:0006412 (translation), GO:0008150 (biological_process), GO:0008152 (metabolic process), GO:0009058 (biosynthetic process), GO:0009059 (macromolecule biosynthetic process), GO:0009987 (cellular process), GO:0010467 (gene expression), GO:0019538 (protein metabolic process), GO:0043170 (macromolecule metabolic process), GO:0044238 (primary metabolic process)
TCOF1	2.3700000000000003e-64	1.85	45.21	8.7	1.45	ENSGALG00010013484	protein_coding	treacle ribosome biosis factor 1 [Source:NCBI gene (formerly Entrezgene);Acc:416276]	ENSGALT00010032539
COPS4	4.76e-30	1.18	33.22	7.94	1.29	ENSGALG00010003894	protein_coding	COP9 signalosome subunit 4 [Source:NCBI gene (formerly Entrezgene);Acc:422594]	ENSGALT00010009011	GO:0000338 (protein deneddylation), GO:0008150 (biological_process), GO:0008152 (metabolic process), GO:0009987 (cellular process), GO:0019538 (protein metabolic process), GO:0036211 (protein modification process), GO:0043170 (macromolecule metabolic process), GO:0043412 (macromolecule modification), GO:0043687 (post-translational protein modification), GO:0044238 (primary metabolic process), GO:…
ATAD3A	2.07e-07	1.31	14.07	2.85	1.16	ENSGALG00010017714	protein_coding	ATPase family AAA domain containing 3A [Source:HGNC Symbol;Acc:HGNC:25567]	ENSGALT00010042832	GO:0001558 (regulation of cell growth), GO:0002376 (immune system process), GO:0006915 (apoptotic process), GO:0006950 (response to stress), GO:0006952 (defense response), GO:0006955 (immune response), GO:0008150 (biological_process), GO:0008219 (cell death), GO:0009605 (response to external stimulus), GO:0009607 (response to biotic stimulus), GO:0009615 (response to virus), GO:0009987 (cellular …
NUGGC	1.33e-05	1.2	12.23	2.72	1.12	ENSGALG00010010171	protein_coding		ENSGALT00010024179
HMOX2	0.00300847	2.73	7.15	0.62	1.22	ENSGALG00010016792	protein_coding	heme oxygenase 2 [Source:HGNC Symbol;Acc:HGNC:5014]	ENSGALT00010040510	GO:0001666 (response to hypoxia), GO:0006778 (porphyrin-containing compound metabolic process), GO:0006787 (porphyrin-containing compound catabolic process), GO:0006788 (heme oxidation), GO:0006950 (response to stress), GO:0008150 (biological_process), GO:0008152 (metabolic process), GO:0009056 (catabolic process), GO:0009628 (response to abiotic stimulus), GO:0009987 (cellular process), GO:00330…
PLEKHB1	0.00184781	1.33	8.54	1.63	0	ENSGALG00010002681	protein_coding	pleckstrin homology domain containing B1 [Source:NCBI gene (formerly Entrezgene);Acc:419064]	ENSGALT00010006217
CHMP6	1.2800000000000001e-27	1.72	27.34	4.18	1.16	ENSGALG00010029550	protein_coding	charged multivesicular body protein 6 [Source:NCBI gene (formerly Entrezgene);Acc:428673]	ENSGALT00010071427	GO:0006810 (transport), GO:0007034 (vacuolar transport), GO:0008150 (biological_process), GO:0009987 (cellular process), GO:0046907 (intracellular transport), GO:0051179 (localization), GO:0051234 (establishment of localization), GO:0051641 (cellular localization), GO:0051649 (establishment of localization in cell)
RBBP7	0.000116071	2.42	9.11	0.8	1.41	ENSGALG00010002400	protein_coding	RB binding protein 7, chromatin remodeling factor [Source:NCBI gene (formerly Entrezgene);Acc:395390]	ENSGALT00010005509	GO:0000122 (negative regulation of transcription by RNA polymerase II), GO:0001558 (regulation of cell growth), GO:0006139 (nucleobase-containing compound metabolic process), GO:0006259 (DNA metabolic process), GO:0006260 (DNA replication), GO:0006325 (chromatin organization), GO:0006338 (chromatin remodeling), GO:0006351 (DNA-templated transcription), GO:0006355 (regulation of DNA-templated tran…
MRPL36	2.11e-24	1.35	28.03	5.91	1.2	ENSGALG00010007542	protein_coding	mitochondrial ribosomal protein L36 [Source:NCBI gene (formerly Entrezgene);Acc:107052649]	ENSGALT00010017970	GO:0006412 (translation), GO:0008150 (biological_process), GO:0008152 (metabolic process), GO:0009058 (biosynthetic process), GO:0009059 (macromolecule biosynthetic process), GO:0009987 (cellular process), GO:0010467 (gene expression), GO:0019538 (protein metabolic process), GO:0043170 (macromolecule metabolic process), GO:0044238 (primary metabolic process)
QARS	5e-21	1.33	25.95	5.57	1.18	ENSGALG00010020619	protein_coding	glutaminyl-tRNA synthetase [Source:NCBI gene (formerly Entrezgene);Acc:416057]	ENSGALT00010049772	GO:0000165 (MAPK cascade), GO:0006139 (nucleobase-containing compound metabolic process), GO:0006351 (DNA-templated transcription), GO:0006355 (regulation of DNA-templated transcription), GO:0006399 (tRNA metabolic process), GO:0006412 (translation), GO:0006418 (tRNA aminoacylation for protein translation), GO:0006425 (glutaminyl-tRNA aminoacylation), GO:0006520 (amino acid metabolic process), GO…
C1QBP	1.07e-87	3.18	44.98	4.17	1.6	ENSGALG00010029248	protein_coding	complement C1q binding protein [Source:HGNC Symbol;Acc:HGNC:1243]	ENSGALT00010070698	GO:0000122 (negative regulation of transcription by RNA polymerase II), GO:0000375 (RNA splicing, via transesterification reactions), GO:0000377 (RNA splicing, via transesterification reactions with bulged adenosine as nucleophile), GO:0000398 (mRNA splicing, via spliceosome), GO:0001667 (ameboidal-type cell migration), GO:0001816 (cytokine production), GO:0001817 (regulation of cytokine producti…
PHKG1	7.5e-17	2.19	19.61	2.12	1.22	ENSGALG00010029655	protein_coding	phosphorylase kinase catalytic subunit gamma 1 [Source:NCBI gene (formerly Entrezgene);Acc:417543]	ENSGALT00010071703	GO:0000271 (polysaccharide biosynthetic process), GO:0005975 (carbohydrate metabolic process), GO:0005976 (polysaccharide metabolic process), GO:0005977 (glycogen metabolic process), GO:0005978 (glycogen biosynthetic process), GO:0006091 (generation of precursor metabolites and energy), GO:0006112 (energy reserve metabolic process), GO:0006468 (protein phosphorylation), GO:0006793 (phosphorus met…
PYM1	1.25e-07	1.34	13.84	2.47	1.33	ENSGALG00010024719	protein_coding	PYM homolog 1, exon junction complex associated factor [Source:HGNC Symbol;Acc:HGNC:30258]	ENSGALT00010060340	GO:0008150 (biological_process), GO:0009987 (cellular process), GO:0016043 (cellular component organization), GO:0022411 (cellular component disassembly), GO:0032984 (protein-containing complex disassembly), GO:0043933 (protein-containing complex organization), GO:0071840 (cellular component organization or biogenesis), GO:1903259 (exon-exon junction complex disassembly)
PTGES3L	5.21e-06	2.83	10.38	0.68	0	ENSGALG00010022395	protein_coding	prostaglandin E synthase 3 (cytosolic)-like [Source:NCBI gene (formerly Entrezgene);Acc:420013]	ENSGALT00010054442
EMC8	3.59e-14	1.39	20.88	4.56	1.46	ENSGALG00010006819	protein_coding	ER membrane protein complex subunit 8 [Source:HGNC Symbol;Acc:HGNC:7864]	ENSGALT00010016211	GO:0006996 (organelle organization), GO:0007029 (endoplasmic reticulum organization), GO:0008104 (protein localization), GO:0008150 (biological_process), GO:0009987 (cellular process), GO:0010256 (endomembrane system organization), GO:0016043 (cellular component organization), GO:0033036 (macromolecule localization), GO:0033365 (protein localization to organelle), GO:0045048 (protein insertion in…
ENSGALG00010014783	2.71e-17	1.87	21.11	3.22	1.27	ENSGALG00010014783	protein_coding		ENSGALT00010035548
LYPLA2	2.5e-16	1.67	20.88	3.44	1.05	ENSGALG00010015193	protein_coding	lysophospholipase 2 [Source:NCBI gene (formerly Entrezgene);Acc:419685]	ENSGALT00010036605	GO:0006629 (lipid metabolic process), GO:0006638 (neutral lipid metabolic process), GO:0006639 (acylglycerol metabolic process), GO:0008150 (biological_process), GO:0008152 (metabolic process), GO:0009056 (catabolic process), GO:0009987 (cellular process), GO:0016042 (lipid catabolic process), GO:0044238 (primary metabolic process), GO:0046461 (neutral lipid catabolic process), GO:0046464 (acylgl…
TRABD	3.73e-18	1.32	23.53	4.81	1.01	ENSGALG00010001540	protein_coding	TraB domain containing [Source:NCBI gene (formerly Entrezgene);Acc:417746]	ENSGALT00010003546
HDGFRP2	1.99e-39	1.72	34.49	6.27	1.57	ENSGALG00010027211	protein_coding	hepatoma-derived growth factor-related protein 2 [Source:NCBI gene (formerly Entrezgene);Acc:772302]	ENSGALT00010065972	GO:0000018 (regulation of DNA recombination), GO:0000724 (double-strand break repair via homologous recombination), GO:0000725 (recombinational repair), GO:0001558 (regulation of cell growth), GO:0006139 (nucleobase-containing compound metabolic process), GO:0006259 (DNA metabolic process), GO:0006281 (DNA repair), GO:0006282 (regulation of DNA repair), GO:0006302 (double-strand break repair), GO…
NDUFV1	2.56e-51	2.73	34.49	3.17	1.11	ENSGALG00010021892	protein_coding	NADH:ubiquinone oxidoreductase core subunit V1 [Source:NCBI gene (formerly Entrezgene);Acc:430210]	ENSGALT00010053246	GO:0006091 (generation of precursor metabolites and energy), GO:0006119 (oxidative phosphorylation), GO:0006120 (mitochondrial electron transport, NADH to ubiquinone), GO:0008150 (biological_process), GO:0008152 (metabolic process), GO:0009060 (aerobic respiration), GO:0009987 (cellular process), GO:0015980 (energy derivation by oxidation of organic compounds), GO:0019646 (aerobic electron transp…
TPRG1L	2.87e-22	2.56	22.61	2.39	1.37	ENSGALG00010021382	protein_coding	tumor protein p63 regulated 1 like [Source:HGNC Symbol;Acc:HGNC:27007]	ENSGALT00010051797	GO:0006810 (transport), GO:0006836 (neurotransmitter transport), GO:0006887 (exocytosis), GO:0006904 (vesicle docking involved in exocytosis), GO:0007154 (cell communication), GO:0007267 (cell-cell signaling), GO:0007268 (chemical synaptic transmission), GO:0007269 (neurotransmitter secretion), GO:0008150 (biological_process), GO:0009987 (cellular process), GO:0010646 (regulation of cell communic…
TMEM141	1.53e-11	1.1	18.92	4.27	1.15	ENSGALG00010027987	protein_coding	transmembrane protein 141 [Source:NCBI gene (formerly Entrezgene);Acc:417294]	ENSGALT00010067837
MORF4L2	2.4e-63	1.61	47.98	10.83	1.5	ENSGALG00010020090	protein_coding	mortality factor 4 like 2 [Source:NCBI gene (formerly Entrezgene);Acc:554283]	ENSGALT00010048537	GO:0000018 (regulation of DNA recombination), GO:0000724 (double-strand break repair via homologous recombination), GO:0000725 (recombinational repair), GO:0006139 (nucleobase-containing compound metabolic process), GO:0006259 (DNA metabolic process), GO:0006281 (DNA repair), GO:0006282 (regulation of DNA repair), GO:0006302 (double-strand break repair), GO:0006310 (DNA recombination), GO:0006325…
UBTD1	1.3e-05	1.98	10.84	1.47	1.1	ENSGALG00010020667	protein_coding	ubiquitin domain containing 1 [Source:HGNC Symbol;Acc:HGNC:25683]	ENSGALT00010049925
GFPT1	8.4e-18	1.52	22.95	4.55	1.45	ENSGALG00010017605	protein_coding	glutamine--fructose-6-phosphate transaminase 1 [Source:NCBI gene (formerly Entrezgene);Acc:419514]	ENSGALT00010042560	GO:0006040 (amino sugar metabolic process), GO:0006047 (UDP-N-acetylglucosamine metabolic process), GO:0006048 (UDP-N-acetylglucosamine biosynthetic process), GO:0006082 (organic acid metabolic process), GO:0006139 (nucleobase-containing compound metabolic process), GO:0006520 (amino acid metabolic process), GO:0006541 (glutamine metabolic process), GO:0006753 (nucleoside phosphate metabolic proc…
SSNA1	1.04e-17	1.56	22.84	4.49	1.35	ENSGALG00010005208	protein_coding		ENSGALT00010012328
SKIC2	2.78e-16	2.17	19.49	2.32	1.21	ENSGALG00010025933	protein_coding	SKI2 subunit of superkiller complex [Source:HGNC Symbol;Acc:HGNC:10898]	ENSGALT00010063220	GO:0000184 (nuclear-transcribed mRNA catabolic process, nonsense-mediated decay), GO:0000956 (nuclear-transcribed mRNA catabolic process), GO:0006139 (nucleobase-containing compound metabolic process), GO:0006401 (RNA catabolic process), GO:0006402 (mRNA catabolic process), GO:0006412 (translation), GO:0006414 (translational elongation), GO:0006996 (organelle organization), GO:0008150 (biological…
CENPX	1.32e-09	1.89	14.76	1.9	1.32	ENSGALG00010029175	protein_coding	centromere protein X [Source:NCBI gene (formerly Entrezgene);Acc:101751277]	ENSGALT00010070499	GO:0006139 (nucleobase-containing compound metabolic process), GO:0006259 (DNA metabolic process), GO:0006281 (DNA repair), GO:0006950 (response to stress), GO:0006974 (DNA damage response), GO:0006996 (organelle organization), GO:0008150 (biological_process), GO:0008152 (metabolic process), GO:0009987 (cellular process), GO:0016043 (cellular component organization), GO:0022607 (cellular componen…
LAMTOR5	2.9400000000000004e-47	3.12	32.06	2.28	1.41	ENSGALG00010027339	protein_coding	late endosomal/lysosomal adaptor, MAPK and MTOR activator 5 [Source:NCBI gene (formerly Entrezgene);Acc:419811]	ENSGALT00010066286	GO:0001101 (response to acid chemical), GO:0001816 (cytokine production), GO:0001817 (regulation of cytokine production), GO:0001819 (positive regulation of cytokine production), GO:0006915 (apoptotic process), GO:0007154 (cell communication), GO:0007165 (signal transduction), GO:0007249 (canonical NF-kappaB signal transduction), GO:0008104 (protein localization), GO:0008150 (biological_process),…
IPO5	4.540000000000001e-21	1.23	26.41	5.91	1.22	ENSGALG00010006010	protein_coding	importin 5 [Source:HGNC Symbol;Acc:HGNC:6402]	ENSGALT00010014387	GO:0001101 (response to acid chemical), GO:0002218 (activation of innate immune response), GO:0002221 (pattern recognition receptor signaling pathway), GO:0002253 (activation of immune response), GO:0002376 (immune system process), GO:0002682 (regulation of immune system process), GO:0002684 (positive regulation of immune system process), GO:0002753 (cytoplasmic pattern recognition receptor signa…
ENSGALG00010022734	2.32e-141	3.89	54.9	3.4	1.41	ENSGALG00010022734	protein_coding		ENSGALT00010055275
RNF19B	5.11e-08	1.82	13.73	2.11	1.58	ENSGALG00010017699	protein_coding	ring finger protein 19B [Source:HGNC Symbol;Acc:HGNC:26886]	ENSGALT00010042789	GO:0001906 (cell killing), GO:0001909 (leukocyte mediated cytotoxicity), GO:0002228 (natural killer cell mediated immunity), GO:0002252 (immune effector process), GO:0002376 (immune system process), GO:0002443 (leukocyte mediated immunity), GO:0002449 (lymphocyte mediated immunity), GO:0006950 (response to stress), GO:0006952 (defense response), GO:0006955 (immune response), GO:0008150 (biologica…
PCNP	9.65e-33	1.09	36.45	9.52	1.31	ENSGALG00010006039	protein_coding	PEST proteolytic signal containing nuclear protein [Source:NCBI gene (formerly Entrezgene);Acc:418398]	ENSGALT00010014457	GO:0006508 (proteolysis), GO:0006511 (ubiquitin-dependent protein catabolic process), GO:0007049 (cell cycle), GO:0008150 (biological_process), GO:0008152 (metabolic process), GO:0009056 (catabolic process), GO:0009057 (macromolecule catabolic process), GO:0009987 (cellular process), GO:0010498 (proteasomal protein catabolic process), GO:0016567 (protein ubiquitination), GO:0019538 (protein metab…
PHB2	3.19e-29	1.4	31.49	6.98	1.32	ENSGALG00010023490	protein_coding	prohibitin 2 [Source:NCBI gene (formerly Entrezgene);Acc:771124]	ENSGALT00010057218	GO:0000165 (MAPK cascade), GO:0000278 (mitotic cell cycle), GO:0000280 (nuclear division), GO:0000422 (autophagy of mitochondrion), GO:0000423 (mitophagy), GO:0001763 (morphogenesis of a branching structure), GO:0001775 (cell activation), GO:0002009 (morphogenesis of an epithelium), GO:0002218 (activation of innate immune response), GO:0002221 (pattern recognition receptor signaling pathway), GO:…
ATP5J2	1.48e-99	2.77	50.29	6.23	1.47	ENSGALG00010021454	protein_coding	ATP synthase, H+ transporting, mitochondrial Fo complex subunit F2 [Source:NCBI gene (formerly Entrezgene);Acc:416495]	ENSGALT00010052010
TRAPPC6A	1e-05	1.52	11.42	1.87	1.54	ENSGALG00010006363	protein_coding	trafficking protein particle complex 6A [Source:NCBI gene (formerly Entrezgene);Acc:423337]	ENSGALT00010015202	GO:0006810 (transport), GO:0006888 (endoplasmic reticulum to Golgi vesicle-mediated transport), GO:0008150 (biological_process), GO:0009987 (cellular process), GO:0016192 (vesicle-mediated transport), GO:0043087 (regulation of GTPase activity), GO:0046907 (intracellular transport), GO:0048193 (Golgi vesicle transport), GO:0050790 (regulation of catalytic activity), GO:0051179 (localization), GO:0…
NOL9	3.59e-43	1.09	44.06	12.34	1.09	ENSGALG00010018985	protein_coding	nucleolar protein 9 [Source:HGNC Symbol;Acc:HGNC:26265]	ENSGALT00010045956	GO:0000460 (maturation of 5.8S rRNA), GO:0006139 (nucleobase-containing compound metabolic process), GO:0006364 (rRNA processing), GO:0006396 (RNA processing), GO:0008150 (biological_process), GO:0008152 (metabolic process), GO:0009058 (biosynthetic process), GO:0009059 (macromolecule biosynthetic process), GO:0009987 (cellular process), GO:0010467 (gene expression), GO:0016070 (RNA metabolic pro…
COPS3	6.43e-17	1.04	24.11	5.76	1.29	ENSGALG00010021723	protein_coding	COP9 signalosome subunit 3 [Source:NCBI gene (formerly Entrezgene);Acc:416504]	ENSGALT00010052802	GO:0000338 (protein deneddylation), GO:0006508 (proteolysis), GO:0006511 (ubiquitin-dependent protein catabolic process), GO:0006950 (response to stress), GO:0006974 (DNA damage response), GO:0006978 (DNA damage response, signal transduction by p53 class mediator resulting in transcription of p21 class mediator), GO:0007154 (cell communication), GO:0007165 (signal transduction), GO:0008150 (biolo…
ZNF639	0.000437702	1.02	10.27	2.48	1.33	ENSGALG00010018275	protein_coding	zinc finger protein 639 [Source:NCBI gene (formerly Entrezgene);Acc:425280]	ENSGALT00010044110	GO:0001558 (regulation of cell growth), GO:0006139 (nucleobase-containing compound metabolic process), GO:0006351 (DNA-templated transcription), GO:0006355 (regulation of DNA-templated transcription), GO:0006357 (regulation of transcription by RNA polymerase II), GO:0006366 (transcription by RNA polymerase II), GO:0008150 (biological_process), GO:0008152 (metabolic process), GO:0009058 (biosynthe…
ENSGALG00010002633	3.47e-05	1.96	10.27	1.34	1.04	ENSGALG00010002633	protein_coding		ENSGALT00010006109
BIN2	1.8e-94	2.19	52.94	8.96	1.51	ENSGALG00010023819	protein_coding	bridging integrator 2 [Source:NCBI gene (formerly Entrezgene);Acc:777552]	ENSGALT00010058054
HPF1	1.9e-17	2.64	19.38	1.66	1.26	ENSGALG00010008358	protein_coding	histone PARylation factor 1 [Source:HGNC Symbol;Acc:HGNC:26051]	ENSGALT00010020002	GO:0006139 (nucleobase-containing compound metabolic process), GO:0006259 (DNA metabolic process), GO:0006281 (DNA repair), GO:0006302 (double-strand break repair), GO:0006325 (chromatin organization), GO:0006338 (chromatin remodeling), GO:0006950 (response to stress), GO:0006974 (DNA damage response), GO:0008150 (biological_process), GO:0008152 (metabolic process), GO:0009987 (cellular process),…
SIKE1	2.91e-25	1.65	26.99	4.8	1.29	ENSGALG00010025365	protein_coding	suppressor of IKBKE 1 [Source:NCBI gene (formerly Entrezgene);Acc:419887]	ENSGALT00010061938
KANSL2	1.22e-13	1.5	19.49	3.65	1.29	ENSGALG00010023077	protein_coding	KAT8 regulatory NSL complex subunit 2 [Source:HGNC Symbol;Acc:HGNC:26024]	ENSGALT00010056208
SYNC	3.84e-07	1.93	12.46	1.63	1.15	ENSGALG00010017645	protein_coding	syncoilin, intermediate filament protein [Source:HGNC Symbol;Acc:HGNC:28897]	ENSGALT00010042658	GO:0008150 (biological_process), GO:0009987 (cellular process), GO:0045103 (intermediate filament-based process)
KPNB1	1.3200000000000001e-129	2.37	62.05	11.02	1.65	ENSGALG00010023927	protein_coding	karyopherin subunit beta 1 [Source:HGNC Symbol;Acc:HGNC:6400]	ENSGALT00010058289	GO:0000070 (mitotic sister chromatid segregation), GO:0000226 (microtubule cytoskeleton organization), GO:0000278 (mitotic cell cycle), GO:0000280 (nuclear division), GO:0000819 (sister chromatid segregation), GO:0006403 (RNA localization), GO:0006404 (RNA import into nucleus), GO:0006606 (protein import into nucleus), GO:0006607 (NLS-bearing protein import into nucleus), GO:0006610 (ribosomal pr…
FBXL14	3.75e-24	1.11	30.33	7.82	1.2	ENSGALG00010014909	protein_coding	F-box and leucine rich repeat protein 14 [Source:HGNC Symbol;Acc:HGNC:28624]	ENSGALT00010035870	GO:0006508 (proteolysis), GO:0006511 (ubiquitin-dependent protein catabolic process), GO:0008150 (biological_process), GO:0008152 (metabolic process), GO:0009056 (catabolic process), GO:0009057 (macromolecule catabolic process), GO:0009987 (cellular process), GO:0019538 (protein metabolic process), GO:0019941 (modification-dependent protein catabolic process), GO:0030163 (protein catabolic proces…
GTPBP1	6.04e-10	1.02	17.88	4.38	1.21	ENSGALG00010012753	protein_coding	GTP binding protein 1 [Source:NCBI gene (formerly Entrezgene);Acc:418022]	ENSGALT00010030556
ENSGALG00010028594	0.0012748	1.9	7.96	0.89	1.04	ENSGALG00010028594	protein_coding	LysM domain containing 1 [Source:HGNC Symbol;Acc:HGNC:32070]	ENSGALT00010069246
GTPBP4	3.26e-16	1.15	23.3	5.47	1.18	ENSGALG00010005532	protein_coding	GTP binding protein 4 [Source:NCBI gene (formerly Entrezgene);Acc:420458]	ENSGALT00010013239	GO:0000463 (maturation of LSU-rRNA from tricistronic rRNA transcript (SSU-rRNA, 5.8S rRNA, LSU-rRNA)), GO:0000470 (maturation of LSU-rRNA), GO:0006139 (nucleobase-containing compound metabolic process), GO:0006259 (DNA metabolic process), GO:0006260 (DNA replication), GO:0006275 (regulation of DNA replication), GO:0006364 (rRNA processing), GO:0006396 (RNA processing), GO:0007155 (cell adhesion),…
ARMC6	6.18e-10	2.28	14.76	1.71	1.38	ENSGALG00010028150	protein_coding	armadillo repeat containing 6 [Source:HGNC Symbol;Acc:HGNC:25049]	ENSGALT00010068209	GO:0002244 (hematopoietic progenitor cell differentiation), GO:0008150 (biological_process), GO:0009987 (cellular process), GO:0030097 (hemopoiesis), GO:0030154 (cell differentiation), GO:0032502 (developmental process), GO:0048468 (cell development), GO:0048856 (anatomical structure development), GO:0048869 (cellular developmental process)
DPM1	3.08e-14	1.15	21.57	5.03	1.26	ENSGALG00010014205	protein_coding	dolichyl-phosphate mannosyltransferase subunit 1, catalytic [Source:HGNC Symbol;Acc:HGNC:3005]	ENSGALT00010034198	GO:0006066 (alcohol metabolic process), GO:0006486 (protein glycosylation), GO:0006487 (protein N-linked glycosylation), GO:0006488 (dolichol-linked oligosaccharide biosynthetic process), GO:0006493 (protein O-linked glycosylation), GO:0006505 (GPI anchor metabolic process), GO:0006506 (GPI anchor biosynthetic process), GO:0006629 (lipid metabolic process), GO:0006643 (membrane lipid metabolic pr…
ERGIC2	6.2500000000000006e-21	1.02	28.37	7.51	1.17	ENSGALG00010009348	protein_coding	ERGIC and golgi 2 [Source:NCBI gene (formerly Entrezgene);Acc:417697]	ENSGALT00010022270	GO:0006810 (transport), GO:0006888 (endoplasmic reticulum to Golgi vesicle-mediated transport), GO:0006890 (retrograde vesicle-mediated transport, Golgi to endoplasmic reticulum), GO:0008150 (biological_process), GO:0009987 (cellular process), GO:0016192 (vesicle-mediated transport), GO:0046907 (intracellular transport), GO:0048193 (Golgi vesicle transport), GO:0051179 (localization), GO:0051234 …
TTF1	1.39e-20	1.02	27.68	7.13	1.2	ENSGALG00010028772	protein_coding	transcription termination factor 1 [Source:HGNC Symbol;Acc:HGNC:12397]	ENSGALT00010069626	GO:0006139 (nucleobase-containing compound metabolic process), GO:0006325 (chromatin organization), GO:0006338 (chromatin remodeling), GO:0006351 (DNA-templated transcription), GO:0006352 (DNA-templated transcription initiation), GO:0006353 (DNA-templated transcription termination), GO:0006360 (transcription by RNA polymerase I), GO:0006361 (transcription initiation at RNA polymerase I promoter),…
SEC22B	2.5e-08	1.97	13.61	1.77	1.28	ENSGALG00010013282	protein_coding	SEC22 homolog B, vesicle trafficking protein [Source:NCBI gene (formerly Entrezgene);Acc:424377]	ENSGALT00010031948	GO:0000045 (autophagosome assembly), GO:0006810 (transport), GO:0006888 (endoplasmic reticulum to Golgi vesicle-mediated transport), GO:0006890 (retrograde vesicle-mediated transport, Golgi to endoplasmic reticulum), GO:0006906 (vesicle fusion), GO:0006914 (autophagy), GO:0006996 (organelle organization), GO:0007030 (Golgi organization), GO:0007033 (vacuole organization), GO:0008104 (protein loca…
NOP53	2.11e-46	1.99	36.1	5.67	1.29	ENSGALG00010008186	protein_coding	NOP53 ribosome biogenesis factor [Source:HGNC Symbol;Acc:HGNC:4333]	ENSGALT00010019555	GO:0000075 (cell cycle checkpoint signaling), GO:0000077 (DNA damage checkpoint signaling), GO:0000086 (G2/M transition of mitotic cell cycle), GO:0000122 (negative regulation of transcription by RNA polymerase II), GO:0000278 (mitotic cell cycle), GO:0001666 (response to hypoxia), GO:0001932 (regulation of protein phosphorylation), GO:0002218 (activation of innate immune response), GO:0002221 (p…
TRAP1	4.75e-05	1.85	10.15	1.37	1.22	ENSGALG00010016346	protein_coding	TNF receptor associated protein 1 [Source:NCBI gene (formerly Entrezgene);Acc:416666]	ENSGALT00010039389	GO:0006091 (generation of precursor metabolites and energy), GO:0006412 (translation), GO:0006417 (regulation of translation), GO:0006457 (protein folding), GO:0008150 (biological_process), GO:0008152 (metabolic process), GO:0009058 (biosynthetic process), GO:0009059 (macromolecule biosynthetic process), GO:0009386 (translational attenuation), GO:0009889 (regulation of biosynthetic process), GO:0…
PEX16	8.06e-07	1.26	13.38	2.71	0	ENSGALG00010021965	protein_coding	peroxisomal biogenesis factor 16 [Source:HGNC Symbol;Acc:HGNC:8857]	ENSGALT00010053398	GO:0006605 (protein targeting), GO:0006625 (protein targeting to peroxisome), GO:0006810 (transport), GO:0006886 (intracellular protein transport), GO:0006996 (organelle organization), GO:0007031 (peroxisome organization), GO:0008104 (protein localization), GO:0008150 (biological_process), GO:0009987 (cellular process), GO:0015031 (protein transport), GO:0015919 (peroxisomal membrane transport), …
MFAP1	1.15e-12	1.37	19.26	3.97	0	ENSGALG00010000059	protein_coding	microfibrillar associated protein 1 [Source:NCBI gene (formerly Entrezgene);Acc:415586]	ENSGALT00010000094	GO:0000375 (RNA splicing, via transesterification reactions), GO:0000377 (RNA splicing, via transesterification reactions with bulged adenosine as nucleophile), GO:0000398 (mRNA splicing, via spliceosome), GO:0006139 (nucleobase-containing compound metabolic process), GO:0006396 (RNA processing), GO:0006397 (mRNA processing), GO:0008150 (biological_process), GO:0008152 (metabolic process), GO:000…
SUCLG1	1.98e-20	1.35	24.91	4.93	1.23	ENSGALG00010016878	protein_coding	succinate-CoA ligase alpha subunit [Source:NCBI gene (formerly Entrezgene);Acc:422932]	ENSGALT00010040727
TMEM101	2.71e-12	1.12	19.61	4.43	1.18	ENSGALG00010024968	protein_coding	transmembrane protein 101 [Source:HGNC Symbol;Acc:HGNC:28653]	ENSGALT00010060969
C16orf72	1.12e-26	1.24	30.57	7.09	1.29	ENSGALG00010018381	protein_coding	chromosome 16 open reading frame 72 [Source:HGNC Symbol;Acc:HGNC:30103]	ENSGALT00010044383	GO:0006950 (response to stress), GO:0007154 (cell communication), GO:0007165 (signal transduction), GO:0008150 (biological_process), GO:0009966 (regulation of signal transduction), GO:0009968 (negative regulation of signal transduction), GO:0009987 (cellular process), GO:0010646 (regulation of cell communication), GO:0010648 (negative regulation of cell communication), GO:0023051 (regulation of s…
ENSGALG00010028590	4.47e-110	2.67	53.17	6.48	1.34	ENSGALG00010028590	protein_coding		ENSGALT00010069236
PRELID3B	3.76e-10	1.1	18.22	4.56	1.17	ENSGALG00010016279	protein_coding	PRELI domain containing 3B [Source:NCBI gene (formerly Entrezgene);Acc:419310]	ENSGALT00010039125
WDR5B	6.62e-14	1.26	19.84	3.74	0	ENSGALG00010028888	protein_coding	WD repeat domain 5B [Source:NCBI gene (formerly Entrezgene);Acc:417144]	ENSGALT00010069870
CPSF3	2.21e-17	1.04	24.91	6.27	1.21	ENSGALG00010003272	protein_coding	cleavage and polyadenylation specific factor 3 [Source:HGNC Symbol;Acc:HGNC:2326]	ENSGALT00010007674	GO:0000082 (G1/S transition of mitotic cell cycle), GO:0000278 (mitotic cell cycle), GO:0006139 (nucleobase-containing compound metabolic process), GO:0006396 (RNA processing), GO:0006397 (mRNA processing), GO:0006398 (mRNA 3'-end processing by stem-loop binding and cleavage), GO:0007049 (cell cycle), GO:0007346 (regulation of mitotic cell cycle), GO:0008150 (biological_process), GO:0008152 (meta…
VAMP3	3.09e-36	2.2	30.33	3.9	1.17	ENSGALG00010018811	protein_coding	vesicle-associated membrane protein 3 [Source:NCBI gene (formerly Entrezgene);Acc:419368]	ENSGALT00010045411	GO:0001881 (receptor recycling), GO:0001919 (regulation of receptor recycling), GO:0001921 (positive regulation of receptor recycling), GO:0002376 (immune system process), GO:0006810 (transport), GO:0006887 (exocytosis), GO:0006892 (post-Golgi vesicle-mediated transport), GO:0006893 (Golgi to plasma membrane transport), GO:0006906 (vesicle fusion), GO:0006950 (response to stress), GO:0006952 (def…
SCO1	4.33e-13	1.04	21.57	5.64	1.34	ENSGALG00010029561	protein_coding	synthesis of cytochrome C oxidase 1 [Source:HGNC Symbol;Acc:HGNC:10603]	ENSGALT00010071448	GO:0006996 (organelle organization), GO:0007005 (mitochondrion organization), GO:0008150 (biological_process), GO:0008535 (respiratory chain complex IV assembly), GO:0009987 (cellular process), GO:0016043 (cellular component organization), GO:0017004 (cytochrome complex assembly), GO:0022607 (cellular component assembly), GO:0033108 (mitochondrial respiratory chain complex assembly), GO:0033617 (…
ATP5I	3.25e-161	4	58.71	3.94	1.5	ENSGALG00010013446	protein_coding	ATP synthase, H+ transporting, mitochondrial Fo complex subunit E [Source:NCBI gene (formerly Entrezgene);Acc:769146]	ENSGALT00010032366	GO:0006139 (nucleobase-containing compound metabolic process), GO:0006163 (purine nucleotide metabolic process), GO:0006164 (purine nucleotide biosynthetic process), GO:0006753 (nucleoside phosphate metabolic process), GO:0006754 (ATP biosynthetic process), GO:0006793 (phosphorus metabolic process), GO:0006796 (phosphate-containing compound metabolic process), GO:0006810 (transport), GO:0006811 (…
ENSGALG00010024010	4.94e-35	1.79	31.6	5.27	1.23	ENSGALG00010024010	protein_coding		ENSGALT00010058477
TMEM248	4.3399999999999996e-23	1.8	24.91	3.93	1.12	ENSGALG00010029673	protein_coding	transmembrane protein 248 [Source:HGNC Symbol;Acc:HGNC:25476]	ENSGALT00010071770
C1GALT1	1.3e-23	1.13	29.87	7.73	1.38	ENSGALG00010003406	protein_coding	core 1 synthase, glycoprotein-N-acetylgalactosamine 3-beta-galactosyltransferase 1 [Source:NCBI gene (formerly Entrezgene);Acc:420575]	ENSGALT00010007927	GO:0001525 (angiogenesis), GO:0001568 (blood vessel development), GO:0001822 (kidney development), GO:0001944 (vasculature development), GO:0002064 (epithelial cell development), GO:0002065 (columnar/cuboidal epithelial cell differentiation), GO:0002066 (columnar/cuboidal epithelial cell development), GO:0006486 (protein glycosylation), GO:0006493 (protein O-linked glycosylation), GO:0007275 (mul…
KIF18B	1.67e-09	2.88	13.73	1.07	1.43	ENSGALG00010022002	protein_coding	kinesin family member 18B [Source:NCBI gene (formerly Entrezgene);Acc:419968]	ENSGALT00010053494	GO:0000226 (microtubule cytoskeleton organization), GO:0000278 (mitotic cell cycle), GO:0006996 (organelle organization), GO:0007010 (cytoskeleton organization), GO:0007017 (microtubule-based process), GO:0007018 (microtubule-based movement), GO:0007019 (microtubule depolymerization), GO:0007049 (cell cycle), GO:0008150 (biological_process), GO:0009987 (cellular process), GO:0016043 (cellular com…
TWSG1	0.00377247	2.04	7.27	0.85	1.27	ENSGALG00010001836	protein_coding	twisted gastrulation BMP signaling modulator 1 [Source:NCBI gene (formerly Entrezgene);Acc:374024]	ENSGALT00010004181	GO:0001501 (skeletal system development), GO:0001503 (ossification), GO:0001649 (osteoblast differentiation), GO:0001654 (eye development), GO:0001704 (formation of primary germ layer), GO:0001707 (mesoderm formation), GO:0001775 (cell activation), GO:0001816 (cytokine production), GO:0001817 (regulation of cytokine production), GO:0001818 (negative regulation of cytokine production), GO:0002062 …
PSMD3	1.38e-12	1.24	19.15	3.87	1.05	ENSGALG00010024651	protein_coding	proteasome 26S subunit, non-ATPase 3 [Source:NCBI gene (formerly Entrezgene);Acc:426133]	ENSGALT00010060179	GO:0008150 (biological_process), GO:0008152 (metabolic process), GO:0009056 (catabolic process), GO:0009057 (macromolecule catabolic process), GO:0009894 (regulation of catabolic process), GO:0009987 (cellular process), GO:0019222 (regulation of metabolic process), GO:0019538 (protein metabolic process), GO:0030163 (protein catabolic process), GO:0042176 (regulation of protein catabolic process),…
YWHAB	2.36e-166	2.77	66.78	10.1	1.77	ENSGALG00010022076	protein_coding	tyrosine 3-monooxygenase/tryptophan 5-monooxygenase activation protein beta [Source:NCBI gene (formerly Entrezgene);Acc:419190]	ENSGALT00010053687	GO:0006605 (protein targeting), GO:0007154 (cell communication), GO:0007165 (signal transduction), GO:0007186 (G protein-coupled receptor signaling pathway), GO:0008104 (protein localization), GO:0008150 (biological_process), GO:0008277 (regulation of G protein-coupled receptor signaling pathway), GO:0009966 (regulation of signal transduction), GO:0009968 (negative regulation of signal transducti…
NONO	1.73e-84	2.11	50.17	8.48	1.42	ENSGALG00010017010	protein_coding	non-POU domain containing, octamer-binding [Source:NCBI gene (formerly Entrezgene);Acc:428701]	ENSGALT00010041087	GO:0002218 (activation of innate immune response), GO:0002253 (activation of immune response), GO:0002376 (immune system process), GO:0002682 (regulation of immune system process), GO:0002684 (positive regulation of immune system process), GO:0002831 (regulation of response to biotic stimulus), GO:0002833 (positive regulation of response to biotic stimulus), GO:0006139 (nucleobase-containing comp…
PSMC5	3.62e-57	3.01	35.99	3.06	1.7	ENSGALG00010026232	protein_coding	proteasome 26S subunit, ATPase 5 [Source:NCBI gene (formerly Entrezgene);Acc:428274]	ENSGALT00010063841	GO:0006139 (nucleobase-containing compound metabolic process), GO:0006351 (DNA-templated transcription), GO:0006355 (regulation of DNA-templated transcription), GO:0006357 (regulation of transcription by RNA polymerase II), GO:0006366 (transcription by RNA polymerase II), GO:0006508 (proteolysis), GO:0006511 (ubiquitin-dependent protein catabolic process), GO:0008150 (biological_process), GO:0008…
ENSGALG00010029311	0.000113899	2.5	9	0.68	0	ENSGALG00010029311	protein_coding		ENSGALT00010070885
UBE2G2	1.32e-32	1.15	34.83	8.31	1.32	ENSGALG00010025553	protein_coding	ubiquitin conjugating enzyme E2 G2 [Source:NCBI gene (formerly Entrezgene);Acc:424837]	ENSGALT00010062334	GO:0000209 (protein polyubiquitination), GO:0006508 (proteolysis), GO:0006810 (transport), GO:0006886 (intracellular protein transport), GO:0006950 (response to stress), GO:0008104 (protein localization), GO:0008150 (biological_process), GO:0008152 (metabolic process), GO:0009056 (catabolic process), GO:0009057 (macromolecule catabolic process), GO:0009987 (cellular process), GO:0010498 (proteaso…
SPTSSA	4.66e-14	1.15	21.22	4.84	1.24	ENSGALG00010005900	protein_coding	serine palmitoyltransferase small subunit A [Source:NCBI gene (formerly Entrezgene);Acc:423318]	ENSGALT00010014136
GPI	2.57e-21	1.35	25.84	5.34	1.29	ENSGALG00010009385	protein_coding	glucose-6-phosphate isomerase [Source:NCBI gene (formerly Entrezgene);Acc:415783]	ENSGALT00010022420	GO:0002252 (immune effector process), GO:0002376 (immune system process), GO:0002377 (immunoglobulin production), GO:0002440 (production of molecular mediator of immune response), GO:0002637 (regulation of immunoglobulin production), GO:0002639 (positive regulation of immunoglobulin production), GO:0002682 (regulation of immune system process), GO:0002684 (positive regulation of immune system pro…
SMARCD1	2.13e-08	1.15	15.69	3.53	1.17	ENSGALG00010023184	protein_coding	SWI/SNF related, matrix associated, actin dependent regulator of chromatin, subfamily d, member 1 [Source:HGNC Symbol;Acc:HGNC:11106]	ENSGALT00010056508	GO:0006139 (nucleobase-containing compound metabolic process), GO:0006325 (chromatin organization), GO:0006337 (nucleosome disassembly), GO:0006338 (chromatin remodeling), GO:0006351 (DNA-templated transcription), GO:0006352 (DNA-templated transcription initiation), GO:0006355 (regulation of DNA-templated transcription), GO:0006357 (regulation of transcription by RNA polymerase II), GO:0006366 (t…
RNF7	4.01e-15	1.4	21.34	4.41	1.2	ENSGALG00010023910	protein_coding	ring finger protein 7 [Source:NCBI gene (formerly Entrezgene);Acc:424781]	ENSGALT00010058246	GO:0008150 (biological_process), GO:0008152 (metabolic process), GO:0009987 (cellular process), GO:0019538 (protein metabolic process), GO:0032446 (protein modification by small protein conjugation), GO:0036211 (protein modification process), GO:0043170 (macromolecule metabolic process), GO:0043412 (macromolecule modification), GO:0043687 (post-translational protein modification), GO:0044238 (pri…
NFRKB	5.91e-07	1.04	14.3	3.4	1.12	ENSGALG00010023289	protein_coding	nuclear factor related to kappaB binding protein [Source:NCBI gene (formerly Entrezgene);Acc:419730]	ENSGALT00010056806	GO:0000723 (telomere maintenance), GO:0006139 (nucleobase-containing compound metabolic process), GO:0006259 (DNA metabolic process), GO:0006260 (DNA replication), GO:0006275 (regulation of DNA replication), GO:0006281 (DNA repair), GO:0006282 (regulation of DNA repair), GO:0006325 (chromatin organization), GO:0006338 (chromatin remodeling), GO:0006351 (DNA-templated transcription), GO:0006355 (r…
TPI1	1.55e-105	3.02	50.52	5.53	1.6	ENSGALG00010023392	protein_coding	triosephosphate isomerase 1 [Source:NCBI gene (formerly Entrezgene);Acc:396435]	ENSGALT00010057016	GO:0005975 (carbohydrate metabolic process), GO:0005996 (monosaccharide metabolic process), GO:0006006 (glucose metabolic process), GO:0006007 (glucose catabolic process), GO:0006066 (alcohol metabolic process), GO:0006071 (glycerol metabolic process), GO:0006081 (aldehyde metabolic process), GO:0006082 (organic acid metabolic process), GO:0006090 (pyruvate metabolic process), GO:0006091 (generat…
ATF1	8.020000000000001e-47	1.89	37.02	6.32	1.42	ENSGALG00010022397	protein_coding	activating transcription factor 1 [Source:HGNC Symbol;Acc:HGNC:783]	ENSGALT00010054440	GO:0006139 (nucleobase-containing compound metabolic process), GO:0006351 (DNA-templated transcription), GO:0006355 (regulation of DNA-templated transcription), GO:0008150 (biological_process), GO:0008152 (metabolic process), GO:0009058 (biosynthetic process), GO:0009059 (macromolecule biosynthetic process), GO:0009889 (regulation of biosynthetic process), GO:0009987 (cellular process), GO:001046…
STRIP1	2.69e-18	2.5	20.18	1.97	1.48	ENSGALG00010024474	protein_coding	striatin interacting protein 1 [Source:HGNC Symbol;Acc:HGNC:25916]	ENSGALT00010059702	GO:0000902 (cell morphogenesis), GO:0006996 (organelle organization), GO:0007010 (cytoskeleton organization), GO:0008150 (biological_process), GO:0009653 (anatomical structure morphogenesis), GO:0009987 (cellular process), GO:0016043 (cellular component organization), GO:0022603 (regulation of anatomical structure morphogenesis), GO:0022604 (regulation of cell morphogenesis), GO:0030029 (actin fi…
MED16	0.00645812	1.03	7.84	1.71	0	ENSGALG00010027443	protein_coding	mediator complex subunit 16 [Source:HGNC Symbol;Acc:HGNC:17556]	ENSGALT00010066530	GO:0006139 (nucleobase-containing compound metabolic process), GO:0006351 (DNA-templated transcription), GO:0006352 (DNA-templated transcription initiation), GO:0006355 (regulation of DNA-templated transcription), GO:0006357 (regulation of transcription by RNA polymerase II), GO:0006366 (transcription by RNA polymerase II), GO:0006367 (transcription initiation at RNA polymerase II promoter), GO:0…
BLTP2	0.000281411	1.25	10.03	2.06	1.17	ENSGALG00010029926	protein_coding	KIAA0100 [Source:HGNC Symbol;Acc:HGNC:28960]	ENSGALT00010072325
EIF2S3	5.09e-99	2.02	56.63	10.98	1.48	ENSGALG00010003077	protein_coding	eukaryotic translation initiation factor 2 subunit gamma [Source:NCBI gene (formerly Entrezgene);Acc:418597]	ENSGALT00010007168	GO:0001731 (formation of translation preinitiation complex), GO:0002181 (cytoplasmic translation), GO:0002183 (cytoplasmic translational initiation), GO:0006412 (translation), GO:0006413 (translational initiation), GO:0008150 (biological_process), GO:0008152 (metabolic process), GO:0009058 (biosynthetic process), GO:0009059 (macromolecule biosynthetic process), GO:0009987 (cellular process), GO:0…
RFC2	2.02e-28	2.59	25.26	2.27	1.2	ENSGALG00010029419	protein_coding	replication factor C subunit 2 [Source:NCBI gene (formerly Entrezgene);Acc:396542]	ENSGALT00010071166	GO:0006139 (nucleobase-containing compound metabolic process), GO:0006259 (DNA metabolic process), GO:0006260 (DNA replication), GO:0006261 (DNA-templated DNA replication), GO:0006281 (DNA repair), GO:0006950 (response to stress), GO:0006974 (DNA damage response), GO:0008150 (biological_process), GO:0008152 (metabolic process), GO:0009987 (cellular process), GO:0033554 (cellular response to stres…
GRPEL1	7.99e-16	2.31	19.03	2.15	1.29	ENSGALG00010011638	protein_coding	GrpE like 1, mitochondrial [Source:NCBI gene (formerly Entrezgene);Acc:422865]	ENSGALT00010027823	GO:0006457 (protein folding), GO:0008150 (biological_process), GO:0008152 (metabolic process), GO:0009058 (biosynthetic process), GO:0009059 (macromolecule biosynthetic process), GO:0009987 (cellular process), GO:0010467 (gene expression), GO:0019538 (protein metabolic process), GO:0043170 (macromolecule metabolic process), GO:0044238 (primary metabolic process), GO:0051604 (protein maturation)
ENSGALG00010000149	6.97e-09	1.12	16.03	3.49	1.23	ENSGALG00010000149	protein_coding		ENSGALT00010000283
EIF1AX	8.219999999999999e-68	2.09	44.75	7.56	1.31	ENSGALG00010002653	protein_coding	eukaryotic translation initiation factor 1A, X-linked [Source:NCBI gene (formerly Entrezgene);Acc:418606]	ENSGALT00010006153	GO:0006412 (translation), GO:0006413 (translational initiation), GO:0006996 (organelle organization), GO:0008150 (biological_process), GO:0008152 (metabolic process), GO:0009058 (biosynthetic process), GO:0009059 (macromolecule biosynthetic process), GO:0009987 (cellular process), GO:0010467 (gene expression), GO:0016043 (cellular component organization), GO:0019538 (protein metabolic process), G…
PSME3	4.7e-31	1.85	29.07	4.44	1.3	ENSGALG00010022317	protein_coding	proteasome activator subunit 3 [Source:NCBI gene (formerly Entrezgene);Acc:420017]	ENSGALT00010054320
C8orf59	1.12e-09	2.19	14.53	1.67	1.36	ENSGALG00010013258	protein_coding	ribosomal biogenesis factor [Source:HGNC Symbol;Acc:HGNC:32235]	ENSGALT00010031873	GO:0008150 (biological_process), GO:0009987 (cellular process), GO:0022613 (ribonucleoprotein complex biogenesis), GO:0042254 (ribosome biogenesis), GO:0044085 (cellular component biogenesis), GO:0071840 (cellular component organization or biogenesis)
RHOG	0.00733693	1.37	7.38	1.36	0	ENSGALG00010003187	protein_coding	ras homolog family member G [Source:HGNC Symbol;Acc:HGNC:672]	ENSGALT00010007433	GO:0000902 (cell morphogenesis), GO:0006935 (chemotaxis), GO:0006996 (organelle organization), GO:0007010 (cytoskeleton organization), GO:0007015 (actin filament organization), GO:0007154 (cell communication), GO:0007163 (establishment or maintenance of cell polarity), GO:0007165 (signal transduction), GO:0007264 (small GTPase-mediated signal transduction), GO:0008150 (biological_process), GO:000…
NOL12	6.62e-08	1.07	15.11	3.38	1.08	ENSGALG00010010890	protein_coding	nucleolar protein 12 [Source:HGNC Symbol;Acc:HGNC:28585]	ENSGALT00010026057
UQCRB	5.0700000000000006e-27	1.53	27.91	4.82	1.08	ENSGALG00010011428	protein_coding	ubiquinol-cytochrome c reductase binding protein [Source:NCBI gene (formerly Entrezgene);Acc:420236]	ENSGALT00010027336	GO:0006091 (generation of precursor metabolites and energy), GO:0006119 (oxidative phosphorylation), GO:0006122 (mitochondrial electron transport, ubiquinol to cytochrome c), GO:0008150 (biological_process), GO:0008152 (metabolic process), GO:0009060 (aerobic respiration), GO:0009987 (cellular process), GO:0015980 (energy derivation by oxidation of organic compounds), GO:0019646 (aerobic electron…
COTL1	2.6199999999999998e-180	2.75	71.28	14.42	1.73	ENSGALG00010007643	protein_coding	coactosin like F-actin binding protein 1 [Source:NCBI gene (formerly Entrezgene);Acc:768420]	ENSGALT00010018202	GO:0001667 (ameboidal-type cell migration), GO:0001755 (neural crest cell migration), GO:0006950 (response to stress), GO:0006952 (defense response), GO:0006996 (organelle organization), GO:0007010 (cytoskeleton organization), GO:0007015 (actin filament organization), GO:0008064 (regulation of actin polymerization or depolymerization), GO:0008150 (biological_process), GO:0008154 (actin polymeriza…
C12orf73	0.00556387	2.47	6.69	0.54	0	ENSGALG00010010095	protein_coding	C12orf73 homolog [Source:NCBI gene (formerly Entrezgene);Acc:772057]	ENSGALT00010023968	GO:0006996 (organelle organization), GO:0007005 (mitochondrion organization), GO:0008150 (biological_process), GO:0008535 (respiratory chain complex IV assembly), GO:0009987 (cellular process), GO:0016043 (cellular component organization), GO:0017004 (cytochrome complex assembly), GO:0017062 (respiratory chain complex III assembly), GO:0022607 (cellular component assembly), GO:0033108 (mitochondr…
ENSGALG00010021669	4.5e-24	1.21	28.37	6.24	1.2	ENSGALG00010021669	protein_coding		ENSGALT00010052636
SF3A3	3.4900000000000005e-21	1.38	25.61	5.22	1.32	ENSGALG00010013215	protein_coding	splicing factor 3a subunit 3 [Source:HGNC Symbol;Acc:HGNC:10767]	ENSGALT00010031758	GO:0000245 (spliceosomal complex assembly), GO:0000375 (RNA splicing, via transesterification reactions), GO:0000377 (RNA splicing, via transesterification reactions with bulged adenosine as nucleophile), GO:0000398 (mRNA splicing, via spliceosome), GO:0006139 (nucleobase-containing compound metabolic process), GO:0006396 (RNA processing), GO:0006397 (mRNA processing), GO:0008150 (biological_proc…
RRS1	9.619999999999999e-23	1.21	28.03	6.58	0	ENSGALG00010004591	protein_coding	ribosome biogenesis regulator 1 homolog [Source:HGNC Symbol;Acc:HGNC:17083]	ENSGALT00010010668	GO:0000070 (mitotic sister chromatid segregation), GO:0000278 (mitotic cell cycle), GO:0000280 (nuclear division), GO:0000819 (sister chromatid segregation), GO:0002244 (hematopoietic progenitor cell differentiation), GO:0006996 (organelle organization), GO:0007049 (cell cycle), GO:0007059 (chromosome segregation), GO:0007080 (mitotic metaphase chromosome alignment), GO:0007154 (cell communicatio…
PSMG4	2.76e-24	1.09	30.1	7.52	1.15	ENSGALG00010011365	protein_coding	proteasome assembly chaperone 4 [Source:HGNC Symbol;Acc:HGNC:21108]	ENSGALT00010027180	GO:0008150 (biological_process), GO:0009987 (cellular process), GO:0016043 (cellular component organization), GO:0022607 (cellular component assembly), GO:0043248 (proteasome assembly), GO:0043933 (protein-containing complex organization), GO:0044085 (cellular component biogenesis), GO:0065003 (protein-containing complex assembly), GO:0071840 (cellular component organization or biogenesis)
PSMC3	1.2799999999999999e-48	1.6	40.02	8.07	1.24	ENSGALG00010022256	protein_coding	proteasome 26S subunit, ATPase 3 [Source:NCBI gene (formerly Entrezgene);Acc:423182]	ENSGALT00010054177	GO:0006139 (nucleobase-containing compound metabolic process), GO:0006351 (DNA-templated transcription), GO:0006355 (regulation of DNA-templated transcription), GO:0006357 (regulation of transcription by RNA polymerase II), GO:0006366 (transcription by RNA polymerase II), GO:0008150 (biological_process), GO:0008152 (metabolic process), GO:0009058 (biosynthetic process), GO:0009059 (macromolecule …
COPB2	2.29e-22	1.44	26.76	5.72	1.26	ENSGALG00010025139	protein_coding	COPI coat complex subunit beta 2 [Source:HGNC Symbol;Acc:HGNC:2232]	ENSGALT00010061336	GO:0006810 (transport), GO:0006886 (intracellular protein transport), GO:0006890 (retrograde vesicle-mediated transport, Golgi to endoplasmic reticulum), GO:0006891 (intra-Golgi vesicle-mediated transport), GO:0008104 (protein localization), GO:0008150 (biological_process), GO:0009987 (cellular process), GO:0015031 (protein transport), GO:0016192 (vesicle-mediated transport), GO:0033036 (macromol…
GMPS	1.23e-07	1.06	15.11	3.59	1.21	ENSGALG00010001301	protein_coding	guanine monophosphate synthase [Source:NCBI gene (formerly Entrezgene);Acc:425028]	ENSGALT00010003049	GO:0006082 (organic acid metabolic process), GO:0006139 (nucleobase-containing compound metabolic process), GO:0006163 (purine nucleotide metabolic process), GO:0006164 (purine nucleotide biosynthetic process), GO:0006177 (GMP biosynthetic process), GO:0006520 (amino acid metabolic process), GO:0006541 (glutamine metabolic process), GO:0006753 (nucleoside phosphate metabolic process), GO:0006793 …
SDHAF2	4.5800000000000004e-35	3.7	26.64	1.27	1	ENSGALG00010020092	protein_coding	succinate dehydrogenase complex assembly factor 2 [Source:NCBI gene (formerly Entrezgene);Acc:426015]	ENSGALT00010048536
PSMA3	9.509999999999999e-39	2.05	32.18	4.65	1.06	ENSGALG00010017428	protein_coding	proteasome subunit alpha 3 [Source:NCBI gene (formerly Entrezgene);Acc:423542]	ENSGALT00010042066	GO:0006508 (proteolysis), GO:0006511 (ubiquitin-dependent protein catabolic process), GO:0008150 (biological_process), GO:0008152 (metabolic process), GO:0009056 (catabolic process), GO:0009057 (macromolecule catabolic process), GO:0009987 (cellular process), GO:0010498 (proteasomal protein catabolic process), GO:0019538 (protein metabolic process), GO:0019941 (modification-dependent protein cata…
EXOSC5	9.49e-10	2.3	14.42	1.51	1.04	ENSGALG00010008310	protein_coding	exosome component 5 [Source:HGNC Symbol;Acc:HGNC:24662]	ENSGALT00010019869	GO:0006139 (nucleobase-containing compound metabolic process), GO:0006259 (DNA metabolic process), GO:0006304 (DNA modification), GO:0006396 (RNA processing), GO:0006401 (RNA catabolic process), GO:0006950 (response to stress), GO:0006952 (defense response), GO:0008150 (biological_process), GO:0008152 (metabolic process), GO:0009056 (catabolic process), GO:0009057 (macromolecule catabolic process…
SMNDC1	3.75e-25	1.17	30.22	7.35	1.19	ENSGALG00010017801	protein_coding	survival motor neuron domain containing 1 [Source:HGNC Symbol;Acc:HGNC:16900]	ENSGALT00010043009	GO:0006139 (nucleobase-containing compound metabolic process), GO:0006396 (RNA processing), GO:0006397 (mRNA processing), GO:0008150 (biological_process), GO:0008152 (metabolic process), GO:0008380 (RNA splicing), GO:0009058 (biosynthetic process), GO:0009059 (macromolecule biosynthetic process), GO:0009987 (cellular process), GO:0010467 (gene expression), GO:0016070 (RNA metabolic process), GO:0…
CHCHD1	3.34e-18	1.04	25.49	6.32	1.06	ENSGALG00010021197	protein_coding	coiled-coil-helix-coiled-coil-helix domain containing 1 [Source:HGNC Symbol;Acc:HGNC:23518]	ENSGALT00010051369	GO:0006412 (translation), GO:0008150 (biological_process), GO:0008152 (metabolic process), GO:0009058 (biosynthetic process), GO:0009059 (macromolecule biosynthetic process), GO:0009987 (cellular process), GO:0010467 (gene expression), GO:0019538 (protein metabolic process), GO:0032543 (mitochondrial translation), GO:0043170 (macromolecule metabolic process), GO:0044238 (primary metabolic process…
HAUS1	1.29e-05	2.82	9.92	0.62	1.05	ENSGALG00010012082	protein_coding	HAUS augmin like complex subunit 1 [Source:NCBI gene (formerly Entrezgene);Acc:416380]	ENSGALT00010028956	GO:0000226 (microtubule cytoskeleton organization), GO:0006996 (organelle organization), GO:0007010 (cytoskeleton organization), GO:0007017 (microtubule-based process), GO:0007049 (cell cycle), GO:0007051 (spindle organization), GO:0007059 (chromosome segregation), GO:0007098 (centrosome cycle), GO:0008150 (biological_process), GO:0009987 (cellular process), GO:0016043 (cellular component organiz…
NUDC	2.28e-41	2.04	33.22	4.71	1.31	ENSGALG00010013165	protein_coding	nuclear distribution C, dynein complex regulator [Source:NCBI gene (formerly Entrezgene);Acc:419578]	ENSGALT00010031580	GO:0000070 (mitotic sister chromatid segregation), GO:0000226 (microtubule cytoskeleton organization), GO:0000278 (mitotic cell cycle), GO:0000280 (nuclear division), GO:0000819 (sister chromatid segregation), GO:0006996 (organelle organization), GO:0007010 (cytoskeleton organization), GO:0007017 (microtubule-based process), GO:0007049 (cell cycle), GO:0007051 (spindle organization), GO:0007052 (…
MRPL48	4.5e-20	2.13	22.15	2.86	1.38	ENSGALG00010002577	protein_coding	mitochondrial ribosomal protein L48 [Source:NCBI gene (formerly Entrezgene);Acc:419062]	ENSGALT00010005908
NUDCD3	3.56e-09	1.2	16.61	3.81	1.3	ENSGALG00010018611	protein_coding	NudC domain containing 3 [Source:HGNC Symbol;Acc:HGNC:22208]	ENSGALT00010045029	GO:0006996 (organelle organization), GO:0008104 (protein localization), GO:0008150 (biological_process), GO:0009987 (cellular process), GO:0016043 (cellular component organization), GO:0022607 (cellular component assembly), GO:0030030 (cell projection organization), GO:0030031 (cell projection assembly), GO:0033036 (macromolecule localization), GO:0033365 (protein localization to organelle), GO:0…
PLEKHJ1	8.3e-09	1.24	15.69	3.26	1.13	ENSGALG00010027885	protein_coding	pleckstrin homology domain containing J1 [Source:NCBI gene (formerly Entrezgene);Acc:428324]	ENSGALT00010067586	GO:0001881 (receptor recycling), GO:0006810 (transport), GO:0006996 (organelle organization), GO:0007032 (endosome organization), GO:0008150 (biological_process), GO:0008152 (metabolic process), GO:0009987 (cellular process), GO:0010256 (endomembrane system organization), GO:0016043 (cellular component organization), GO:0016050 (vesicle organization), GO:0016192 (vesicle-mediated transport), GO:0…
NDUFB8	6.64e-42	1.76	35.41	6.26	1.36	ENSGALG00010021073	protein_coding	NADH:ubiquinone oxidoreductase subunit B8 [Source:NCBI gene (formerly Entrezgene);Acc:423763]	ENSGALT00010050995	GO:0006091 (generation of precursor metabolites and energy), GO:0006119 (oxidative phosphorylation), GO:0006120 (mitochondrial electron transport, NADH to ubiquinone), GO:0006996 (organelle organization), GO:0007005 (mitochondrion organization), GO:0008150 (biological_process), GO:0008152 (metabolic process), GO:0009060 (aerobic respiration), GO:0009987 (cellular process), GO:0010257 (NADH dehydr…
RAB35	6.93e-45	1.66	37.6	7.18	1.53	ENSGALG00010020845	protein_coding	RAB35, member RAS onco family [Source:NCBI gene (formerly Entrezgene);Acc:416983]	ENSGALT00010050406	GO:0000278 (mitotic cell cycle), GO:0000281 (mitotic cytokinesis), GO:0000910 (cytokinesis), GO:0002376 (immune system process), GO:0006810 (transport), GO:0007049 (cell cycle), GO:0007154 (cell communication), GO:0007165 (signal transduction), GO:0007264 (small GTPase-mediated signal transduction), GO:0007275 (multicellular organism development), GO:0007399 (nervous system development), GO:00081…
COIL	6.02e-29	1.07	34.26	9.19	1.34	ENSGALG00010029586	protein_coding	coilin [Source:HGNC Symbol;Acc:HGNC:2184]	ENSGALT00010071516
METAP2	3.0099999999999997e-68	1.87	46.37	8.61	1.47	ENSGALG00010011796	protein_coding	methionyl aminopeptidase 2 [Source:NCBI gene (formerly Entrezgene);Acc:417912]	ENSGALT00010028203	GO:0006508 (proteolysis), GO:0008150 (biological_process), GO:0008152 (metabolic process), GO:0009058 (biosynthetic process), GO:0009059 (macromolecule biosynthetic process), GO:0009987 (cellular process), GO:0010467 (gene expression), GO:0016485 (protein processing), GO:0019538 (protein metabolic process), GO:0043170 (macromolecule metabolic process), GO:0044238 (primary metabolic process), GO:0…
PFN2	3.56e-22	2.29	23.18	2.89	1.19	ENSGALG00010001115	protein_coding	profilin 2 [Source:NCBI gene (formerly Entrezgene);Acc:771904]	ENSGALT00010002535	GO:0001667 (ameboidal-type cell migration), GO:0001932 (regulation of protein phosphorylation), GO:0001934 (positive regulation of protein phosphorylation), GO:0006468 (protein phosphorylation), GO:0006793 (phosphorus metabolic process), GO:0006796 (phosphate-containing compound metabolic process), GO:0006810 (transport), GO:0006836 (neurotransmitter transport), GO:0006887 (exocytosis), GO:000699…
UNG	0.000724289	3.53	7.73	0.39	1.32	ENSGALG00010021483	protein_coding	uracil DNA glycosylase [Source:NCBI gene (formerly Entrezgene);Acc:374010]	ENSGALT00010052091	GO:0001775 (cell activation), GO:0002200 (somatic diversification of immune receptors), GO:0002204 (somatic recombination of immunoglobulin genes involved in immune response), GO:0002208 (somatic diversification of immunoglobulins involved in immune response), GO:0002250 (adaptive immune response), GO:0002252 (immune effector process), GO:0002263 (cell activation involved in immune response), GO:…
PLEKHA3	1.18e-14	1.47	20.65	4.11	1.18	ENSGALG00010023496	protein_coding	pleckstrin homology domain containing A3 [Source:NCBI gene (formerly Entrezgene);Acc:424128]	ENSGALT00010057245
PIP5K1A	1.39e-14	1.26	21.34	4.71	1.09	ENSGALG00010028871	protein_coding	phosphatidylinositol-4-phosphate 5-kinase type 1 alpha [Source:NCBI gene (formerly Entrezgene);Acc:429983]	ENSGALT00010069834	GO:0001667 (ameboidal-type cell migration), GO:0006629 (lipid metabolic process), GO:0006644 (phospholipid metabolic process), GO:0006650 (glycerophospholipid metabolic process), GO:0006661 (phosphatidylinositol biosynthetic process), GO:0006793 (phosphorus metabolic process), GO:0006796 (phosphate-containing compound metabolic process), GO:0006935 (chemotaxis), GO:0006996 (organelle organization…
MED29	4.79e-143	3.98	55.13	3.35	1.48	ENSGALG00010009059	protein_coding	mediator complex subunit 29 [Source:HGNC Symbol;Acc:HGNC:23074]	ENSGALT00010021572
FOXP3	9.220000000000001e-32	4.42	24.91	0.91	1.3					GO:0051525 (NFAT protein binding), GO:0035035 (histone acetyltransferase binding), GO:0051059 (NF-kappaB binding), GO:0000976 (transcription cis-regulatory region binding), GO:0008134 (transcription factor binding), GO:0005515 (protein binding), GO:0005488 (binding), GO:0003714 (transcription corepressor activity), GO:0003712 (transcription coregulator activity), GO:0003700 (DNA-binding transcrip…
GRAPL	5.39e-110	2.64	53.29	6.76	1.38	ENSGALG00010017799	protein_coding	GRB2 related adaptor protein like [Source:NCBI gene (formerly Entrezgene);Acc:416523]	ENSGALT00010043003
RTRAF	3.8500000000000006e-37	1.92	31.95	4.88	1.17	ENSGALG00010019655	protein_coding	RNA transcription, translation and transport factor [Source:NCBI gene (formerly Entrezgene);Acc:396326]	ENSGALT00010047425	GO:0000394 (RNA splicing, via endonucleolytic cleavage and ligation), GO:0006139 (nucleobase-containing compound metabolic process), GO:0006351 (DNA-templated transcription), GO:0006355 (regulation of DNA-templated transcription), GO:0006357 (regulation of transcription by RNA polymerase II), GO:0006366 (transcription by RNA polymerase II), GO:0006388 (tRNA splicing, via endonucleolytic cleavage …
MYL12A	1.52e-125	3.35	53.98	5.3	1.28	ENSGALG00010001297	protein_coding	myosin, light chain 12A, regulatory, non-sarcomeric [Source:NCBI gene (formerly Entrezgene);Acc:396284]	ENSGALT00010003003
DBI	1.11e-96	3.54	46.25	3.61	1.48	ENSGALG00010020747	protein_coding	diazepam binding inhibitor, acyl-CoA binding protein [Source:NCBI gene (formerly Entrezgene);Acc:395263]	ENSGALT00010050162	GO:0006082 (organic acid metabolic process), GO:0006497 (protein lipidation), GO:0006629 (lipid metabolic process), GO:0006631 (fatty acid metabolic process), GO:0006644 (phospholipid metabolic process), GO:0006650 (glycerophospholipid metabolic process), GO:0006793 (phosphorus metabolic process), GO:0006796 (phosphate-containing compound metabolic process), GO:0006810 (transport), GO:0006869 (li…
TXLNA	1.2200000000000001e-31	2.09	28.6	3.96	1.16	ENSGALG00010017514	protein_coding	taxilin alpha [Source:HGNC Symbol;Acc:HGNC:30685]	ENSGALT00010042377	GO:0001775 (cell activation), GO:0002376 (immune system process), GO:0008150 (biological_process), GO:0009987 (cellular process), GO:0032501 (multicellular organismal process), GO:0042113 (B cell activation), GO:0045321 (leukocyte activation), GO:0046649 (lymphocyte activation)
DLD	2.45e-17	1.25	23.41	5.05	1.16	ENSGALG00010009326	protein_coding	dihydrolipoamide dehydrogenase [Source:NCBI gene (formerly Entrezgene);Acc:417699]	ENSGALT00010022211	GO:0003006 (developmental process involved in reproduction), GO:0006082 (organic acid metabolic process), GO:0006084 (acetyl-CoA metabolic process), GO:0006085 (acetyl-CoA biosynthetic process), GO:0006086 (acetyl-CoA biosynthetic process from pyruvate), GO:0006090 (pyruvate metabolic process), GO:0006091 (generation of precursor metabolites and energy), GO:0006119 (oxidative phosphorylation), GO…
ENSGALG00010020298	2.51e-51	3.46	32.99	2.04	1.14	ENSGALG00010020298	protein_coding		ENSGALT00010048976
SPG21	6.68e-19	1.78	22.49	3.66	1.17	ENSGALG00010019230	protein_coding	spastic paraplegia 21 (autosomal recessive, Mast syndrome) [Source:NCBI gene (formerly Entrezgene);Acc:415526]	ENSGALT00010046514
ENSGALG00010027312	2.67e-70	2.05	45.91	7.93	1.42	ENSGALG00010027312	protein_coding		ENSGALT00010066208
MTCH2	1.92e-21	1.34	25.26	4.77	1.27	ENSGALG00010021751	protein_coding	mitochondrial carrier 2 [Source:NCBI gene (formerly Entrezgene);Acc:395597]	ENSGALT00010052877	GO:0006605 (protein targeting), GO:0006626 (protein targeting to mitochondrion), GO:0006810 (transport), GO:0006839 (mitochondrial transport), GO:0006886 (intracellular protein transport), GO:0006996 (organelle organization), GO:0007005 (mitochondrion organization), GO:0007006 (mitochondrial membrane organization), GO:0007008 (outer mitochondrial membrane organization), GO:0008104 (protein locali…
ENSGALG00010024611	2.44e-44	2.59	32.64	3.52	1.36	ENSGALG00010024611	protein_coding		ENSGALT00010060052
ATXN3	1.87e-74	1.56	54.9	13.89	1.3	ENSGALG00010015300	protein_coding	ataxin 3 [Source:NCBI gene (formerly Entrezgene);Acc:378424]	ENSGALT00010036865	GO:0006508 (proteolysis), GO:0006511 (ubiquitin-dependent protein catabolic process), GO:0006515 (protein quality control for misfolded or incompletely synthesized proteins), GO:0006950 (response to stress), GO:0007154 (cell communication), GO:0007155 (cell adhesion), GO:0007165 (signal transduction), GO:0007610 (behavior), GO:0008150 (biological_process), GO:0008152 (metabolic process), GO:00090…
GPR174	9.53e-24	1.35	28.72	6.83	1.1	ENSGALG00010017999	protein_coding	G protein-coupled receptor 174 [Source:NCBI gene (formerly Entrezgene);Acc:422146]	ENSGALT00010043496	GO:0007154 (cell communication), GO:0007165 (signal transduction), GO:0007186 (G protein-coupled receptor signaling pathway), GO:0007200 (phospholipase C-activating G protein-coupled receptor signaling pathway), GO:0007264 (small GTPase-mediated signal transduction), GO:0007266 (Rho protein signal transduction), GO:0008150 (biological_process), GO:0009966 (regulation of signal transduction), GO:0…
CACTIN	3.34e-48	2.02	36.91	5.9	1.28	ENSGALG00010028115	protein_coding	cactin, spliceosome C complex subunit [Source:HGNC Symbol;Acc:HGNC:29938]	ENSGALT00010068126	GO:0000375 (RNA splicing, via transesterification reactions), GO:0000377 (RNA splicing, via transesterification reactions with bulged adenosine as nucleophile), GO:0000398 (mRNA splicing, via spliceosome), GO:0001816 (cytokine production), GO:0001817 (regulation of cytokine production), GO:0001818 (negative regulation of cytokine production), GO:0001932 (regulation of protein phosphorylation), GO…
DCAF13	5.34e-14	1.05	22.03	5.55	1.26	ENSGALG00010012883	protein_coding	DDB1 and CUL4 associated factor 13 [Source:NCBI gene (formerly Entrezgene);Acc:420263]	ENSGALT00010030965	GO:0000212 (meiotic spindle organization), GO:0000226 (microtubule cytoskeleton organization), GO:0000280 (nuclear division), GO:0000462 (maturation of SSU-rRNA from tricistronic rRNA transcript (SSU-rRNA, 5.8S rRNA, LSU-rRNA)), GO:0001555 (oocyte growth), GO:0003006 (developmental process involved in reproduction), GO:0006139 (nucleobase-containing compound metabolic process), GO:0006325 (chroma…
ATP5PB	1.3500000000000001e-64	1.89	46.02	9.38	1.26	ENSGALG00010027569	protein_coding	ATP synthase peripheral stalk-membrane subunit b [Source:HGNC Symbol;Acc:HGNC:840]	ENSGALT00010066778	GO:0006091 (generation of precursor metabolites and energy), GO:0006119 (oxidative phosphorylation), GO:0006139 (nucleobase-containing compound metabolic process), GO:0006163 (purine nucleotide metabolic process), GO:0006164 (purine nucleotide biosynthetic process), GO:0006753 (nucleoside phosphate metabolic process), GO:0006754 (ATP biosynthetic process), GO:0006793 (phosphorus metabolic process…
CCT4	1.05e-53	1.64	43.83	10	1.44	ENSGALG00010018527	protein_coding	chaperonin containing TCP1 subunit 4 [Source:NCBI gene (formerly Entrezgene);Acc:395414]	ENSGALT00010044820	GO:0000723 (telomere maintenance), GO:0006139 (nucleobase-containing compound metabolic process), GO:0006259 (DNA metabolic process), GO:0006278 (RNA-templated DNA biosynthetic process), GO:0006403 (RNA localization), GO:0006457 (protein folding), GO:0006996 (organelle organization), GO:0007004 (telomere maintenance via telomerase), GO:0008104 (protein localization), GO:0008150 (biological_proces…
H3-IX	2.43e-64	2.67	39.45	4.17	1.22	ENSGALG00010008224	protein_coding		ENSGALT00010019662
FMC1	6.13e-46	2.68	32.87	3.31	1.29	ENSGALG00010010929	protein_coding	formation of mitochondrial complex V assembly factor 1 homolog [Source:HGNC Symbol;Acc:HGNC:26946]	ENSGALT00010026173
COMMD4	4.17e-36	1.99	30.68	4.18	1.38	ENSGALG00010021330	protein_coding	COMM domain containing 4 [Source:NCBI gene (formerly Entrezgene);Acc:770048]	ENSGALT00010051690
COA5	2.26e-19	1.97	21.91	2.95	1.34	ENSGALG00010015693	protein_coding	cytochrome c oxidase assembly factor 5 [Source:NCBI gene (formerly Entrezgene);Acc:769722]	ENSGALT00010037786
NRAS	1.54e-15	1.82	19.72	2.86	1.41	ENSGALG00010025512	protein_coding	neuroblastoma RAS viral onco homolog [Source:NCBI gene (formerly Entrezgene);Acc:419885]	ENSGALT00010062261	GO:0001935 (endothelial cell proliferation), GO:0001936 (regulation of endothelial cell proliferation), GO:0001938 (positive regulation of endothelial cell proliferation), GO:0007154 (cell communication), GO:0007165 (signal transduction), GO:0007264 (small GTPase-mediated signal transduction), GO:0007265 (Ras protein signal transduction), GO:0008150 (biological_process), GO:0008283 (cell populati…
RCC1	0.000180101	2.62	8.77	0.68	0	ENSGALG00010016936	protein_coding	regulator of chromosome condensation 1 [Source:NCBI gene (formerly Entrezgene);Acc:429810]	ENSGALT00010040893	GO:0000082 (G1/S transition of mitotic cell cycle), GO:0000226 (microtubule cytoskeleton organization), GO:0000278 (mitotic cell cycle), GO:0000280 (nuclear division), GO:0006996 (organelle organization), GO:0007010 (cytoskeleton organization), GO:0007017 (microtubule-based process), GO:0007049 (cell cycle), GO:0007051 (spindle organization), GO:0007052 (mitotic spindle organization), GO:0007059 …
SEPTIN8	1.51e-14	2.51	18.11	2.02	1.36	ENSGALG00010016402	protein_coding	septin 8 [Source:NCBI gene (formerly Entrezgene);Acc:416333]	ENSGALT00010039523	GO:0000910 (cytokinesis), GO:0007049 (cell cycle), GO:0008150 (biological_process), GO:0009987 (cellular process), GO:0022402 (cell cycle process), GO:0051301 (cell division), GO:0061640 (cytoskeleton-dependent cytokinesis)
NPEPL1	1.66e-12	1.74	18.11	3.1	1.35	ENSGALG00010014710	protein_coding	aminopeptidase like 1 [Source:HGNC Symbol;Acc:HGNC:16244]	ENSGALT00010035323	GO:0006508 (proteolysis), GO:0008150 (biological_process), GO:0008152 (metabolic process), GO:0009987 (cellular process), GO:0019538 (protein metabolic process), GO:0043170 (macromolecule metabolic process), GO:0044238 (primary metabolic process)
LYAR	7.26e-23	1.37	27.68	6.32	1.26	ENSGALG00010009173	protein_coding	Ly1 antibody reactive [Source:HGNC Symbol;Acc:HGNC:26021]	ENSGALT00010021906	GO:0000122 (negative regulation of transcription by RNA polymerase II), GO:0002262 (myeloid cell homeostasis), GO:0002376 (immune system process), GO:0002682 (regulation of immune system process), GO:0002683 (negative regulation of immune system process), GO:0002831 (regulation of response to biotic stimulus), GO:0002832 (negative regulation of response to biotic stimulus), GO:0006139 (nucleobase…
RILPL2	3.26e-46	2.54	33.56	3.76	1.1	ENSGALG00010024741	protein_coding	Rab interacting lysosomal protein like 2 [Source:HGNC Symbol;Acc:HGNC:28787]	ENSGALT00010060397	GO:0000902 (cell morphogenesis), GO:0002064 (epithelial cell development), GO:0003382 (epithelial cell morphogenesis), GO:0006810 (transport), GO:0006886 (intracellular protein transport), GO:0008104 (protein localization), GO:0008150 (biological_process), GO:0009653 (anatomical structure morphogenesis), GO:0009888 (tissue development), GO:0009987 (cellular process), GO:0015031 (protein transport…
STX11	5.76e-10	2.42	14.65	1.61	1.04	ENSGALG00010005016	protein_coding	syntaxin 11 [Source:HGNC Symbol;Acc:HGNC:11429]	ENSGALT00010011825	GO:0006810 (transport), GO:0006836 (neurotransmitter transport), GO:0006886 (intracellular protein transport), GO:0006887 (exocytosis), GO:0006906 (vesicle fusion), GO:0006996 (organelle organization), GO:0007154 (cell communication), GO:0007267 (cell-cell signaling), GO:0007268 (chemical synaptic transmission), GO:0007269 (neurotransmitter secretion), GO:0008104 (protein localization), GO:000815…
PSMC2	5.179999999999999e-34	2.12	29.53	3.9	1.13	ENSGALG00010009643	protein_coding	proteasome 26S subunit, ATPase 2 [Source:NCBI gene (formerly Entrezgene);Acc:417716]	ENSGALT00010023015	GO:0006508 (proteolysis), GO:0006511 (ubiquitin-dependent protein catabolic process), GO:0008150 (biological_process), GO:0008152 (metabolic process), GO:0009056 (catabolic process), GO:0009057 (macromolecule catabolic process), GO:0009893 (positive regulation of metabolic process), GO:0009894 (regulation of catabolic process), GO:0009896 (positive regulation of catabolic process), GO:0009987 (ce…
PHF5A	2.7599999999999995e-23	1.8	25.14	4.04	0	ENSGALG00010012765	protein_coding	PHD finger protein 5A [Source:NCBI gene (formerly Entrezgene);Acc:417991]	ENSGALT00010030582	GO:0000375 (RNA splicing, via transesterification reactions), GO:0000377 (RNA splicing, via transesterification reactions with bulged adenosine as nucleophile), GO:0000398 (mRNA splicing, via spliceosome), GO:0006139 (nucleobase-containing compound metabolic process), GO:0006396 (RNA processing), GO:0006397 (mRNA processing), GO:0008150 (biological_process), GO:0008152 (metabolic process), GO:000…
ACAP1	3.9e-44	1.46	39.56	8.96	1.11	ENSGALG00010002136	protein_coding	ArfGAP with coiled-coil, ankyrin repeat and PH domains 1 [Source:HGNC Symbol;Acc:HGNC:16467]	ENSGALT00010004770
VDAC2	2.14e-91	1.99	55.71	12.14	1.56	ENSGALG00010022275	protein_coding	voltage dependent anion channel 2 [Source:NCBI gene (formerly Entrezgene);Acc:395498]	ENSGALT00010054216	GO:0006810 (transport), GO:0006811 (monoatomic ion transport), GO:0006820 (monoatomic anion transport), GO:0006839 (mitochondrial transport), GO:0006915 (apoptotic process), GO:0006996 (organelle organization), GO:0007005 (mitochondrion organization), GO:0007006 (mitochondrial membrane organization), GO:0007154 (cell communication), GO:0007165 (signal transduction), GO:0007338 (single fertilizati…
NUBP1	2.96e-09	1.18	16.38	3.56	1.38	ENSGALG00010019471	protein_coding	nucleotide binding protein 1 [Source:NCBI gene (formerly Entrezgene);Acc:416634]	ENSGALT00010047041	GO:0000226 (microtubule cytoskeleton organization), GO:0001558 (regulation of cell growth), GO:0006873 (intracellular monoatomic ion homeostasis), GO:0006879 (intracellular iron ion homeostasis), GO:0006996 (organelle organization), GO:0007010 (cytoskeleton organization), GO:0007017 (microtubule-based process), GO:0007049 (cell cycle), GO:0007098 (centrosome cycle), GO:0008104 (protein localizati…
H1-10	4.6e-203	3.8	67.59	6.72	1.95	ENSGALG00010027278	protein_coding	H1.10 linker histone [Source:HGNC Symbol;Acc:HGNC:4722]	ENSGALT00010066137	GO:0000018 (regulation of DNA recombination), GO:0006139 (nucleobase-containing compound metabolic process), GO:0006259 (DNA metabolic process), GO:0006310 (DNA recombination), GO:0006325 (chromatin organization), GO:0006334 (nucleosome assembly), GO:0006338 (chromatin remodeling), GO:0006996 (organelle organization), GO:0008150 (biological_process), GO:0008152 (metabolic process), GO:0009892 (ne…
HIKESHI	6.13e-08	1.04	15.46	3.66	1.06	ENSGALG00010009101	protein_coding	Hikeshi, heat shock protein nuclear import factor [Source:NCBI gene (formerly Entrezgene);Acc:427034]	ENSGALT00010021679	GO:0006606 (protein import into nucleus), GO:0006810 (transport), GO:0006886 (intracellular protein transport), GO:0006913 (nucleocytoplasmic transport), GO:0006950 (response to stress), GO:0008104 (protein localization), GO:0008150 (biological_process), GO:0009266 (response to temperature stimulus), GO:0009408 (response to heat), GO:0009628 (response to abiotic stimulus), GO:0009987 (cellular pr…
SF3B5	8.649999999999999e-60	2.07	41.41	6.64	1.39	ENSGALG00010006627	protein_coding	splicing factor 3b subunit 5 [Source:NCBI gene (formerly Entrezgene);Acc:769794]	ENSGALT00010015850	GO:0000375 (RNA splicing, via transesterification reactions), GO:0000377 (RNA splicing, via transesterification reactions with bulged adenosine as nucleophile), GO:0000398 (mRNA splicing, via spliceosome), GO:0006139 (nucleobase-containing compound metabolic process), GO:0006396 (RNA processing), GO:0006397 (mRNA processing), GO:0008150 (biological_process), GO:0008152 (metabolic process), GO:000…
PPP1CA	1.6299999999999998e-67	3.46	38.18	2.52	1.26	ENSGALG00010022526	protein_coding	protein phosphatase 1 catalytic subunit alpha [Source:HGNC Symbol;Acc:HGNC:9281]	ENSGALT00010054827	GO:0001763 (morphogenesis of a branching structure), GO:0002009 (morphogenesis of an epithelium), GO:0006793 (phosphorus metabolic process), GO:0006796 (phosphate-containing compound metabolic process), GO:0006915 (apoptotic process), GO:0007154 (cell communication), GO:0007165 (signal transduction), GO:0007166 (cell surface receptor signaling pathway), GO:0007275 (multicellular organism developm…
ISCU	2.17e-22	1.99	23.99	3.48	1.43	ENSGALG00010022525	protein_coding	iron-sulfur cluster assembly enzyme [Source:HGNC Symbol;Acc:HGNC:29882]	ENSGALT00010054828	GO:0000041 (transition metal ion transport), GO:0006091 (generation of precursor metabolites and energy), GO:0006119 (oxidative phosphorylation), GO:0006120 (mitochondrial electron transport, NADH to ubiquinone), GO:0006810 (transport), GO:0006811 (monoatomic ion transport), GO:0006812 (monoatomic cation transport), GO:0006826 (iron ion transport), GO:0006873 (intracellular monoatomic ion homeost…
POLR2L	1.11e-53	3.55	33.79	2.15	1.41	ENSGALG00010024343	protein_coding	RNA polymerase II subunit L [Source:NCBI gene (formerly Entrezgene);Acc:770704]	ENSGALT00010059360	GO:0006139 (nucleobase-containing compound metabolic process), GO:0006351 (DNA-templated transcription), GO:0006360 (transcription by RNA polymerase I), GO:0006366 (transcription by RNA polymerase II), GO:0006383 (transcription by RNA polymerase III), GO:0006399 (tRNA metabolic process), GO:0008150 (biological_process), GO:0008152 (metabolic process), GO:0009058 (biosynthetic process), GO:0009059…
CHCHD2	2.02e-181	3.39	65.4	7.55	1.55	ENSGALG00010029657	protein_coding	coiled-coil-helix-coiled-coil-helix domain containing 2 [Source:NCBI gene (formerly Entrezgene);Acc:417544]	ENSGALT00010071708	GO:0001666 (response to hypoxia), GO:0006091 (generation of precursor metabolites and energy), GO:0006119 (oxidative phosphorylation), GO:0006139 (nucleobase-containing compound metabolic process), GO:0006351 (DNA-templated transcription), GO:0006355 (regulation of DNA-templated transcription), GO:0006357 (regulation of transcription by RNA polymerase II), GO:0006366 (transcription by RNA polymer…
RPUSD3	0.000261293	1.33	9.8	1.81	0	ENSGALG00010021646	protein_coding	RNA pseudouridine synthase D3 [Source:HGNC Symbol;Acc:HGNC:28437]	ENSGALT00010052601	GO:0001522 (pseudouridine synthesis), GO:0006139 (nucleobase-containing compound metabolic process), GO:0006412 (translation), GO:0006417 (regulation of translation), GO:0008150 (biological_process), GO:0008152 (metabolic process), GO:0009058 (biosynthetic process), GO:0009059 (macromolecule biosynthetic process), GO:0009451 (RNA modification), GO:0009889 (regulation of biosynthetic process), GO:…
NDUFB4	8.37e-59	2.89	37.02	3.53	1.4	ENSGALG00010024994	protein_coding	NADH:ubiquinone oxidoreductase subunit B4 [Source:HGNC Symbol;Acc:HGNC:7699]	ENSGALT00010061030
BCAS2	9.359999999999999e-23	1.3	27.22	5.88	1.31	ENSGALG00010025458	protein_coding	breast carcinoma amplified sequence 2 [Source:NCBI gene (formerly Entrezgene);Acc:419884]	ENSGALT00010062144	GO:0000375 (RNA splicing, via transesterification reactions), GO:0000377 (RNA splicing, via transesterification reactions with bulged adenosine as nucleophile), GO:0000398 (mRNA splicing, via spliceosome), GO:0006139 (nucleobase-containing compound metabolic process), GO:0006396 (RNA processing), GO:0006397 (mRNA processing), GO:0008150 (biological_process), GO:0008152 (metabolic process), GO:000…
NEDD8	1.32e-105	2.51	53.52	7.71	1.45	ENSGALG00010004034	protein_coding	NEDD8 ubiquitin like modifier [Source:NCBI gene (formerly Entrezgene);Acc:100858776]	ENSGALT00010009327
STK4	1.12e-65	1.54	49.83	11.65	1.35	ENSGALG00010021540	protein_coding	serine/threonine kinase 4 [Source:NCBI gene (formerly Entrezgene);Acc:419187]	ENSGALT00010052267	GO:0000165 (MAPK cascade), GO:0000902 (cell morphogenesis), GO:0001525 (angiogenesis), GO:0001568 (blood vessel development), GO:0001569 (branching involved in blood vessel morphogenesis), GO:0001701 (in utero embryonic development), GO:0001763 (morphogenesis of a branching structure), GO:0001838 (embryonic epithelial tube formation), GO:0001841 (neural tube formation), GO:0001890 (placenta devel…
MLF2	3.53e-39	1.71	34.83	6.65	1.07	ENSGALG00010021530	protein_coding	myeloid leukemia factor 2 [Source:NCBI gene (formerly Entrezgene);Acc:418284]	ENSGALT00010052268
ENSGALG00010016400	3.12e-40	2.1	32.64	4.59	1.27	ENSGALG00010016400	protein_coding		ENSGALT00010039515
CDCA7	2.87e-13	5.06	15.57	0.48	1.67	ENSGALG00010021748	protein_coding	cell division cycle associated 7 [Source:HGNC Symbol;Acc:HGNC:14628]	ENSGALT00010052864	GO:0006139 (nucleobase-containing compound metabolic process), GO:0006351 (DNA-templated transcription), GO:0006355 (regulation of DNA-templated transcription), GO:0008150 (biological_process), GO:0008152 (metabolic process), GO:0008283 (cell population proliferation), GO:0009058 (biosynthetic process), GO:0009059 (macromolecule biosynthetic process), GO:0009889 (regulation of biosynthetic proces…
ECE1	0.00619267	1.27	7.73	1.58	0	ENSGALG00010021126	protein_coding	endothelin converting enzyme 1 [Source:NCBI gene (formerly Entrezgene);Acc:395459]	ENSGALT00010051159	GO:0000902 (cell morphogenesis), GO:0001881 (receptor recycling), GO:0001919 (regulation of receptor recycling), GO:0001921 (positive regulation of receptor recycling), GO:0001990 (regulation of systemic arterial blood pressure by hormone), GO:0003008 (system process), GO:0003013 (circulatory system process), GO:0003044 (regulation of systemic arterial blood pressure mediated by a chemical signal…
ZNF512	3.74e-22	1.06	29.18	7.71	1.27	ENSGALG00010008839	protein_coding	zinc finger protein 512 [Source:HGNC Symbol;Acc:HGNC:29380]	ENSGALT00010020974
ALAD	3.22e-07	1.58	13.03	2.08	1.09	ENSGALG00010027937	protein_coding	aminolevulinate dehydratase [Source:NCBI gene (formerly Entrezgene);Acc:417273]	ENSGALT00010067720	GO:0008150 (biological_process), GO:0008152 (metabolic process), GO:0009058 (biosynthetic process), GO:0009987 (cellular process), GO:0033013 (tetrapyrrole metabolic process), GO:0033014 (tetrapyrrole biosynthetic process)
ZGPAT	2.24e-10	1.25	17.07	3.4	0	ENSGALG00010024901	protein_coding	zinc finger CCCH-type and G-patch domain containing [Source:HGNC Symbol;Acc:HGNC:15948]	ENSGALT00010060805	GO:0000122 (negative regulation of transcription by RNA polymerase II), GO:0006139 (nucleobase-containing compound metabolic process), GO:0006351 (DNA-templated transcription), GO:0006355 (regulation of DNA-templated transcription), GO:0006357 (regulation of transcription by RNA polymerase II), GO:0006366 (transcription by RNA polymerase II), GO:0008150 (biological_process), GO:0008152 (metabolic…
GMFB	8.75e-36	1.11	38.87	10.49	1.03	ENSGALG00010018876	protein_coding	glia maturation factor beta [Source:NCBI gene (formerly Entrezgene);Acc:423560]	ENSGALT00010045628	GO:0007154 (cell communication), GO:0007165 (signal transduction), GO:0008150 (biological_process), GO:0009987 (cellular process), GO:0023052 (signaling), GO:0030029 (actin filament-based process), GO:0050789 (regulation of biological process), GO:0050794 (regulation of cellular process), GO:0050896 (response to stimulus), GO:0051014 (actin filament severing), GO:0051716 (cellular response to sti…
ATP5PF	1.76e-75	2.91	42.33	4.26	1.09	ENSGALG00010010855	protein_coding	ATP synthase peripheral stalk subunit F6 [Source:HGNC Symbol;Acc:HGNC:847]	ENSGALT00010025988	GO:0006139 (nucleobase-containing compound metabolic process), GO:0006163 (purine nucleotide metabolic process), GO:0006164 (purine nucleotide biosynthetic process), GO:0006753 (nucleoside phosphate metabolic process), GO:0006754 (ATP biosynthetic process), GO:0006793 (phosphorus metabolic process), GO:0006796 (phosphate-containing compound metabolic process), GO:0008150 (biological_process), GO:…
POLDIP2	1.25e-11	1.76	17.07	2.68	1.27	ENSGALG00010029405	protein_coding	DNA polymerase delta interacting protein 2 [Source:NCBI gene (formerly Entrezgene);Acc:417565]	ENSGALT00010071125	GO:0000278 (mitotic cell cycle), GO:0000731 (DNA synthesis involved in DNA repair), GO:0006139 (nucleobase-containing compound metabolic process), GO:0006259 (DNA metabolic process), GO:0006281 (DNA repair), GO:0006301 (postreplication repair), GO:0006914 (autophagy), GO:0006950 (response to stress), GO:0006974 (DNA damage response), GO:0006996 (organelle organization), GO:0007005 (mitochondrion …
CEP131	0.000721258	1.8	8.54	1.14	1.22	ENSGALG00010029531	protein_coding	centrosomal protein 131 [Source:HGNC Symbol;Acc:HGNC:29511]	ENSGALT00010071385	GO:0000226 (microtubule cytoskeleton organization), GO:0001539 (cilium or flagellum-dependent cell motility), GO:0001578 (microtubule bundle formation), GO:0003006 (developmental process involved in reproduction), GO:0003341 (cilium movement), GO:0006810 (transport), GO:0006886 (intracellular protein transport), GO:0006996 (organelle organization), GO:0007010 (cytoskeleton organization), GO:00070…
TPM4	1.96e-96	2.04	56.52	12.09	1.6	ENSGALG00010027959	protein_coding	tropomyosin 4 [Source:HGNC Symbol;Acc:HGNC:12013]	ENSGALT00010067769
FAM133B	2.74e-47	1.12	48.1	14.39	1.39	ENSGALG00010004991	protein_coding	family with sequence similarity 133 member B [Source:NCBI gene (formerly Entrezgene);Acc:420557]	ENSGALT00010011728
ENSGALG00010000303	1.69e-23	2.28	23.88	2.98	1.15	ENSGALG00010000303	protein_coding		ENSGALT00010000575
MCRIP1	2.38e-60	2.5	38.99	4.7	0	ENSGALG00010029355	protein_coding	MAPK regulated corepressor interacting protein 1 [Source:NCBI gene (formerly Entrezgene);Acc:101749776]	ENSGALT00010070994
LEO1	2.7e-08	1.11	15.92	3.81	1.13	ENSGALG00010021010	protein_coding	LEO1 homolog, Paf1/RNA polymerase II complex component [Source:NCBI gene (formerly Entrezgene);Acc:769405]	ENSGALT00010050817	GO:0002376 (immune system process), GO:0002682 (regulation of immune system process), GO:0006139 (nucleobase-containing compound metabolic process), GO:0006351 (DNA-templated transcription), GO:0006354 (DNA-templated transcription elongation), GO:0006355 (regulation of DNA-templated transcription), GO:0006357 (regulation of transcription by RNA polymerase II), GO:0006366 (transcription by RNA pol…
ZNF335	4.2e-14	1.34	20.53	4.28	1.28	ENSGALG00010015055	protein_coding	zinc finger protein 335 [Source:NCBI gene (formerly Entrezgene);Acc:396131]	ENSGALT00010036237	GO:0000902 (cell morphogenesis), GO:0001701 (in utero embryonic development), GO:0001775 (cell activation), GO:0002052 (positive regulation of neuroblast proliferation), GO:0002376 (immune system process), GO:0002682 (regulation of immune system process), GO:0002684 (positive regulation of immune system process), GO:0002694 (regulation of leukocyte activation), GO:0002696 (positive regulation of …
UQCR10	3.8599999999999996e-95	4.17	44.29	2.23	1.32	ENSGALG00010000301	protein_coding	ubiquinol-cytochrome c reductase, complex III subunit X [Source:NCBI gene (formerly Entrezgene);Acc:770937]	ENSGALT00010000570	GO:0006091 (generation of precursor metabolites and energy), GO:0006119 (oxidative phosphorylation), GO:0006122 (mitochondrial electron transport, ubiquinol to cytochrome c), GO:0008150 (biological_process), GO:0008152 (metabolic process), GO:0009060 (aerobic respiration), GO:0009987 (cellular process), GO:0015980 (energy derivation by oxidation of organic compounds), GO:0019646 (aerobic electron…
CCNG2	2.55e-38	1.58	35.64	7.55	1.48	ENSGALG00010008214	protein_coding	cyclin G2 [Source:HGNC Symbol;Acc:HGNC:1593]	ENSGALT00010019644	GO:0007049 (cell cycle), GO:0008150 (biological_process), GO:0009987 (cellular process), GO:0050789 (regulation of biological process), GO:0050794 (regulation of cellular process), GO:0051726 (regulation of cell cycle), GO:0065007 (biological regulation)
APRT	8.16e-07	2.07	11.88	1.37	0	ENSGALG00010007899	protein_coding	adenine phosphoribosyltransferase [Source:NCBI gene (formerly Entrezgene);Acc:100857155]	ENSGALT00010018795	GO:0006139 (nucleobase-containing compound metabolic process), GO:0006144 (purine nucleobase metabolic process), GO:0006163 (purine nucleotide metabolic process), GO:0006164 (purine nucleotide biosynthetic process), GO:0006166 (purine ribonucleoside salvage), GO:0006167 (AMP biosynthetic process), GO:0006168 (adenine salvage), GO:0006177 (GMP biosynthetic process), GO:0006188 (IMP biosynthetic pr…
PSMA5	3.09e-37	2.27	30.22	3.49	0	ENSGALG00010027709	protein_coding	proteasome subunit alpha 5 [Source:NCBI gene (formerly Entrezgene);Acc:426937]	ENSGALT00010067163	GO:0006508 (proteolysis), GO:0006511 (ubiquitin-dependent protein catabolic process), GO:0008150 (biological_process), GO:0008152 (metabolic process), GO:0009056 (catabolic process), GO:0009057 (macromolecule catabolic process), GO:0009987 (cellular process), GO:0010498 (proteasomal protein catabolic process), GO:0019538 (protein metabolic process), GO:0019941 (modification-dependent protein cata…
CD99	4.25e-24	4.15	21.57	0.75	0	ENSGALG00010002338	protein_coding	CD99 molecule (human Xg blood group) [Source:NCBI gene (formerly Entrezgene);Acc:418662]	ENSGALT00010005290
IK	1.8099999999999999e-62	2.06	41.98	6.44	1.4	ENSGALG00010011708	protein_coding	IK cytokine [Source:NCBI gene (formerly Entrezgene);Acc:416133]	ENSGALT00010028023	GO:0000070 (mitotic sister chromatid segregation), GO:0000075 (cell cycle checkpoint signaling), GO:0000278 (mitotic cell cycle), GO:0000280 (nuclear division), GO:0000375 (RNA splicing, via transesterification reactions), GO:0000377 (RNA splicing, via transesterification reactions with bulged adenosine as nucleophile), GO:0000398 (mRNA splicing, via spliceosome), GO:0000819 (sister chromatid seg…
BDH1A	5.6e-20	1.99	22.61	3.31	1.15	ENSGALG00010017375	protein_coding	3-hydroxybutyrate dehydrogenase 1A [Source:NCBI gene (formerly Entrezgene);Acc:424891]	ENSGALT00010041936
IDH3A	6.83e-11	1.71	16.15	2.29	0	ENSGALG00010024322	protein_coding	isocitrate dehydrogenase 3 (NAD(+)) alpha [Source:NCBI gene (formerly Entrezgene);Acc:415362]	ENSGALT00010059311	GO:0006091 (generation of precursor metabolites and energy), GO:0006099 (tricarboxylic acid cycle), GO:0008150 (biological_process), GO:0008152 (metabolic process), GO:0009060 (aerobic respiration), GO:0009987 (cellular process), GO:0015980 (energy derivation by oxidation of organic compounds), GO:0044238 (primary metabolic process), GO:0045333 (cellular respiration)
PCBD2	3.84e-05	2.64	9.69	0.86	1.17	ENSGALG00010013121	protein_coding	pterin-4 alpha-carbinolamine dehydratase 2 [Source:NCBI gene (formerly Entrezgene);Acc:374030]	ENSGALT00010031460	GO:0006066 (alcohol metabolic process), GO:0006139 (nucleobase-containing compound metabolic process), GO:0006351 (DNA-templated transcription), GO:0006355 (regulation of DNA-templated transcription), GO:0006729 (tetrahydrobiopterin biosynthetic process), GO:0008150 (biological_process), GO:0008152 (metabolic process), GO:0009058 (biosynthetic process), GO:0009059 (macromolecule biosynthetic proc…
MBD3	0.00013169	1.77	9.69	1.39	1.14	ENSGALG00010027801	protein_coding	methyl-CpG binding domain protein 3 [Source:NCBI gene (formerly Entrezgene);Acc:770153]	ENSGALT00010067371
ANP32E	2.47e-91	2.1	53.52	10.14	1.6	ENSGALG00010028507	protein_coding	acidic nuclear phosphoprotein 32 family member E [Source:NCBI gene (formerly Entrezgene);Acc:426109]	ENSGALT00010069034
MRPS21	2.79e-150	3.84	56.98	3.85	1.38	ENSGALG00010028609	protein_coding	mitochondrial ribosomal protein S21 [Source:NCBI gene (formerly Entrezgene);Acc:426666]	ENSGALT00010069291	GO:0006412 (translation), GO:0008150 (biological_process), GO:0008152 (metabolic process), GO:0009058 (biosynthetic process), GO:0009059 (macromolecule biosynthetic process), GO:0009987 (cellular process), GO:0010467 (gene expression), GO:0019538 (protein metabolic process), GO:0043170 (macromolecule metabolic process), GO:0044238 (primary metabolic process)
CTPS1	8.75e-19	2.67	20.3	1.86	1.2	ENSGALG00010013047	protein_coding	CTP synthase 1 [Source:HGNC Symbol;Acc:HGNC:2519]	ENSGALT00010031300	GO:0001775 (cell activation), GO:0002376 (immune system process), GO:0006082 (organic acid metabolic process), GO:0006139 (nucleobase-containing compound metabolic process), GO:0006220 (pyrimidine nucleotide metabolic process), GO:0006221 (pyrimidine nucleotide biosynthetic process), GO:0006241 (CTP biosynthetic process), GO:0006520 (amino acid metabolic process), GO:0006541 (glutamine metabolic …
DTX1	0.00953582	1.08	7.61	1.74	0	ENSGALG00010000387	protein_coding	deltex E3 ubiquitin ligase 1 [Source:HGNC Symbol;Acc:HGNC:3060]	ENSGALT00010000752	GO:0007154 (cell communication), GO:0007165 (signal transduction), GO:0007166 (cell surface receptor signaling pathway), GO:0007219 (Notch signaling pathway), GO:0007275 (multicellular organism development), GO:0007399 (nervous system development), GO:0008150 (biological_process), GO:0008152 (metabolic process), GO:0008593 (regulation of Notch signaling pathway), GO:0009966 (regulation of signal …
PDCL3	7.79e-17	2	20.42	2.85	1.01	ENSGALG00010015984	protein_coding	phosducin like 3 [Source:NCBI gene (formerly Entrezgene);Acc:418709]	ENSGALT00010038518	GO:0001525 (angiogenesis), GO:0001568 (blood vessel development), GO:0001932 (regulation of protein phosphorylation), GO:0001935 (endothelial cell proliferation), GO:0001936 (regulation of endothelial cell proliferation), GO:0001938 (positive regulation of endothelial cell proliferation), GO:0001944 (vasculature development), GO:0006457 (protein folding), GO:0006468 (protein phosphorylation), GO:…
ENSGALG00010017323	1.43e-69	1.84	48.1	9.87	1.35	ENSGALG00010017323	protein_coding		ENSGALT00010041792
IMMT	8.95e-24	1.34	27.68	5.86	1.18	ENSGALG00010017789	protein_coding	inner membrane mitochondrial protein [Source:NCBI gene (formerly Entrezgene);Acc:422912]	ENSGALT00010042985	GO:0006873 (intracellular monoatomic ion homeostasis), GO:0006874 (intracellular calcium ion homeostasis), GO:0006996 (organelle organization), GO:0007005 (mitochondrion organization), GO:0007006 (mitochondrial membrane organization), GO:0007007 (inner mitochondrial membrane organization), GO:0008150 (biological_process), GO:0009987 (cellular process), GO:0016043 (cellular component organization)…
SLC7A6OS	1.54e-07	1.33	13.96	2.64	0	ENSGALG00010023046	protein_coding	solute carrier family 7 member 6 opposite strand [Source:NCBI gene (formerly Entrezgene);Acc:415621]	ENSGALT00010056109	GO:0002244 (hematopoietic progenitor cell differentiation), GO:0008150 (biological_process), GO:0009987 (cellular process), GO:0030097 (hemopoiesis), GO:0030154 (cell differentiation), GO:0032502 (developmental process), GO:0048468 (cell development), GO:0048856 (anatomical structure development), GO:0048869 (cellular developmental process)
SLC25A5	1.1900000000000001e-57	3.31	35.41	2.48	1.38	ENSGALG00010013021	protein_coding	solute carrier family 25 member 5 [Source:HGNC Symbol;Acc:HGNC:10991]	ENSGALT00010031226	GO:0000422 (autophagy of mitochondrion), GO:0000423 (mitophagy), GO:0001775 (cell activation), GO:0002262 (myeloid cell homeostasis), GO:0002376 (immune system process), GO:0002521 (leukocyte differentiation), GO:0006810 (transport), GO:0006839 (mitochondrial transport), GO:0006862 (nucleotide transport), GO:0006914 (autophagy), GO:0006915 (apoptotic process), GO:0006996 (organelle organization),…
TP73	0.000468001	2.29	8.42	0.82	0	ENSGALG00010021318	protein_coding	tumor protein p73 [Source:HGNC Symbol;Acc:HGNC:12003]	ENSGALT00010051665	GO:0000278 (mitotic cell cycle), GO:0006139 (nucleobase-containing compound metabolic process), GO:0006351 (DNA-templated transcription), GO:0006355 (regulation of DNA-templated transcription), GO:0006357 (regulation of transcription by RNA polymerase II), GO:0006366 (transcription by RNA polymerase II), GO:0006915 (apoptotic process), GO:0006950 (response to stress), GO:0006974 (DNA damage respo…
RAB33B	0.00945128	1.17	7.5	1.63	1.12	ENSGALG00010008534	protein_coding	RAB33B, member RAS onco family [Source:NCBI gene (formerly Entrezgene);Acc:422441]	ENSGALT00010020353	GO:0000045 (autophagosome assembly), GO:0001501 (skeletal system development), GO:0006810 (transport), GO:0006887 (exocytosis), GO:0006890 (retrograde vesicle-mediated transport, Golgi to endoplasmic reticulum), GO:0006891 (intra-Golgi vesicle-mediated transport), GO:0006914 (autophagy), GO:0006996 (organelle organization), GO:0007030 (Golgi organization), GO:0007033 (vacuole organization), GO:00…
R3HCC1	4.03e-15	1.99	19.61	3.03	1.22	ENSGALG00010020055	protein_coding	R3H domain and coiled-coil containing 1 [Source:HGNC Symbol;Acc:HGNC:27329]	ENSGALT00010048448
DDX23	7.06e-40	2.05	33.22	5.23	1.26	ENSGALG00010022712	protein_coding	DEAD-box helicase 23 [Source:HGNC Symbol;Acc:HGNC:17347]	ENSGALT00010055250	GO:0006325 (chromatin organization), GO:0006338 (chromatin remodeling), GO:0008150 (biological_process), GO:0009987 (cellular process), GO:0016043 (cellular component organization), GO:0062176 (R-loop processing), GO:0071840 (cellular component organization or biogenesis)
PCYT1A	0.00254629	1.37	8.3	1.6	1.19	ENSGALG00010014935	protein_coding	phosphate cytidylyltransferase 1A, choline [Source:HGNC Symbol;Acc:HGNC:8754]	ENSGALT00010035932	GO:0006629 (lipid metabolic process), GO:0006644 (phospholipid metabolic process), GO:0006650 (glycerophospholipid metabolic process), GO:0006656 (phosphatidylcholine biosynthetic process), GO:0006657 (CDP-choline pathway), GO:0006793 (phosphorus metabolic process), GO:0006796 (phosphate-containing compound metabolic process), GO:0008150 (biological_process), GO:0008152 (metabolic process), GO:00…
FOPNL	0.000599112	1.94	8.42	0.93	1.05	ENSGALG00010020725	protein_coding	FGFR1OP N-terminal like [Source:NCBI gene (formerly Entrezgene);Acc:416598]	ENSGALT00010050089	GO:0000226 (microtubule cytoskeleton organization), GO:0006996 (organelle organization), GO:0007010 (cytoskeleton organization), GO:0007017 (microtubule-based process), GO:0008150 (biological_process), GO:0009987 (cellular process), GO:0016043 (cellular component organization), GO:0022607 (cellular component assembly), GO:0030030 (cell projection organization), GO:0030031 (cell projection assembl…
DOHH	1.5899999999999999e-24	2.13	24.57	3.09	1.41	ENSGALG00010028156	protein_coding	deoxyhypusine hydroxylase/monooxygenase [Source:NCBI gene (formerly Entrezgene);Acc:427066]	ENSGALT00010068224	GO:0008150 (biological_process), GO:0008152 (metabolic process), GO:0008612 (peptidyl-lysine modification to peptidyl-hypusine), GO:0009058 (biosynthetic process), GO:0009059 (macromolecule biosynthetic process), GO:0009987 (cellular process), GO:0010467 (gene expression), GO:0018193 (peptidyl-amino acid modification), GO:0018205 (peptidyl-lysine modification), GO:0019538 (protein metabolic proce…
ENSGALG00010026916	1.14e-17	1.85	21.45	3.34	1.08	ENSGALG00010026916	protein_coding		ENSGALT00010065304
ENSGALG00010019132	2.45e-237	5.56	68.4	3.06	2.63	ENSGALG00010019132	protein_coding		ENSGALT00010046296
FLOT2	3.64e-38	1.8	33.33	5.75	1.28	ENSGALG00010030004	protein_coding	flotillin 2 [Source:NCBI gene (formerly Entrezgene);Acc:417579]	ENSGALT00010072455	GO:0001767 (establishment of lymphocyte polarity), GO:0001768 (establishment of T cell polarity), GO:0001775 (cell activation), GO:0002376 (immune system process), GO:0002682 (regulation of immune system process), GO:0002684 (positive regulation of immune system process), GO:0002694 (regulation of leukocyte activation), GO:0002696 (positive regulation of leukocyte activation), GO:0006810 (transpo…
COPS8	2.47e-09	1.04	17.07	4.09	1.04	ENSGALG00010012447	protein_coding	COP9 signalosome subunit 8 [Source:NCBI gene (formerly Entrezgene);Acc:424020]	ENSGALT00010029849	GO:0000338 (protein deneddylation), GO:0008150 (biological_process), GO:0008152 (metabolic process), GO:0008283 (cell population proliferation), GO:0008285 (negative regulation of cell population proliferation), GO:0009987 (cellular process), GO:0010387 (COP9 signalosome assembly), GO:0016043 (cellular component organization), GO:0019538 (protein metabolic process), GO:0022607 (cellular component…
SDCCAG3	0.00415359	1.11	8.54	2.09	1.11	ENSGALG00010028145	protein_coding		ENSGALT00010068196
RARS	6.97e-24	1.31	27.8	5.93	1.16	ENSGALG00010008128	protein_coding	arginyl-tRNA synthetase [Source:NCBI gene (formerly Entrezgene);Acc:416168]	ENSGALT00010019383	GO:0006139 (nucleobase-containing compound metabolic process), GO:0006399 (tRNA metabolic process), GO:0006412 (translation), GO:0006418 (tRNA aminoacylation for protein translation), GO:0006420 (arginyl-tRNA aminoacylation), GO:0006520 (amino acid metabolic process), GO:0008150 (biological_process), GO:0008152 (metabolic process), GO:0009058 (biosynthetic process), GO:0009059 (macromolecule bios…
RBX1	3.37e-51	1.66	40.48	7.78	1.13	ENSGALG00010012900	protein_coding	ring-box 1 [Source:NCBI gene (formerly Entrezgene);Acc:418001]	ENSGALT00010030956	GO:0006508 (proteolysis), GO:0006511 (ubiquitin-dependent protein catabolic process), GO:0008150 (biological_process), GO:0008152 (metabolic process), GO:0009056 (catabolic process), GO:0009057 (macromolecule catabolic process), GO:0009987 (cellular process), GO:0010498 (proteasomal protein catabolic process), GO:0019538 (protein metabolic process), GO:0019941 (modification-dependent protein cata…
CCT2	3.5099999999999995e-46	1.63	40.02	8.95	1.57	ENSGALG00010011871	protein_coding	chaperonin containing TCP1 subunit 2 [Source:NCBI gene (formerly Entrezgene);Acc:417846]	ENSGALT00010028354	GO:0000723 (telomere maintenance), GO:0006139 (nucleobase-containing compound metabolic process), GO:0006259 (DNA metabolic process), GO:0006278 (RNA-templated DNA biosynthetic process), GO:0006403 (RNA localization), GO:0006457 (protein folding), GO:0006458 ('de novo' protein folding), GO:0006996 (organelle organization), GO:0007004 (telomere maintenance via telomerase), GO:0007338 (single ferti…
NDUFB3	1.28e-19	1.59	23.41	4.09	1.22	ENSGALG00010024869	protein_coding	NADH:ubiquinone oxidoreductase subunit B3 [Source:NCBI gene (formerly Entrezgene);Acc:424078]	ENSGALT00010060725	GO:0006091 (generation of precursor metabolites and energy), GO:0006996 (organelle organization), GO:0007005 (mitochondrion organization), GO:0008150 (biological_process), GO:0008152 (metabolic process), GO:0009987 (cellular process), GO:0010257 (NADH dehydrogenase complex assembly), GO:0016043 (cellular component organization), GO:0022607 (cellular component assembly), GO:0022900 (electron trans…
CCDC69	6.030000000000001e-32	1.74	30.91	5.76	1.24	ENSGALG00010014769	protein_coding	coiled-coil domain containing 69 [Source:HGNC Symbol;Acc:HGNC:24487]	ENSGALT00010035491	GO:0000226 (microtubule cytoskeleton organization), GO:0006996 (organelle organization), GO:0007010 (cytoskeleton organization), GO:0007017 (microtubule-based process), GO:0007049 (cell cycle), GO:0007051 (spindle organization), GO:0007059 (chromosome segregation), GO:0008150 (biological_process), GO:0009987 (cellular process), GO:0016043 (cellular component organization), GO:0022402 (cell cycle …
EIF3B	7.66e-61	1.47	48.56	11.59	1.36	ENSGALG00010019991	protein_coding	eukaryotic translation initiation factor 3 subunit B [Source:HGNC Symbol;Acc:HGNC:3280]	ENSGALT00010048277	GO:0006412 (translation), GO:0006413 (translational initiation), GO:0006417 (regulation of translation), GO:0006446 (regulation of translational initiation), GO:0008150 (biological_process), GO:0008152 (metabolic process), GO:0009058 (biosynthetic process), GO:0009059 (macromolecule biosynthetic process), GO:0009889 (regulation of biosynthetic process), GO:0009987 (cellular process), GO:0010467 (…
TIMM13	6.74e-102	2.61	51.9	7.15	1.4	ENSGALG00010028368	protein_coding	translocase of inner mitochondrial membrane 13 [Source:NCBI gene (formerly Entrezgene);Acc:100859352]	ENSGALT00010068730	GO:0006605 (protein targeting), GO:0006626 (protein targeting to mitochondrion), GO:0006810 (transport), GO:0006839 (mitochondrial transport), GO:0006886 (intracellular protein transport), GO:0006996 (organelle organization), GO:0007005 (mitochondrion organization), GO:0007006 (mitochondrial membrane organization), GO:0007007 (inner mitochondrial membrane organization), GO:0008104 (protein locali…
TERF2	1.42e-08	1.3	15.22	3.01	1.08	ENSGALG00010008246	protein_coding	telomeric repeat binding factor 2 [Source:NCBI gene (formerly Entrezgene);Acc:395598]	ENSGALT00010019731	GO:0000723 (telomere maintenance), GO:0006139 (nucleobase-containing compound metabolic process), GO:0006259 (DNA metabolic process), GO:0006950 (response to stress), GO:0006974 (DNA damage response), GO:0006996 (organelle organization), GO:0008150 (biological_process), GO:0008152 (metabolic process), GO:0009987 (cellular process), GO:0016043 (cellular component organization), GO:0016233 (telomer…
EIF2S1	1.28e-15	1.71	20.07	3.09	0	ENSGALG00010020008	protein_coding	eukaryotic translation initiation factor 2 subunit alpha [Source:NCBI gene (formerly Entrezgene);Acc:423279]	ENSGALT00010048310	GO:0006412 (translation), GO:0006413 (translational initiation), GO:0006417 (regulation of translation), GO:0006446 (regulation of translational initiation), GO:0006950 (response to stress), GO:0006979 (response to oxidative stress), GO:0006984 (ER-nucleus signaling pathway), GO:0006986 (response to unfolded protein), GO:0006996 (organelle organization), GO:0007154 (cell communication), GO:000716…
PMPCA	2.25e-09	1.18	16.72	3.78	1.06	ENSGALG00010028142	protein_coding	peptidase, mitochondrial processing alpha subunit [Source:NCBI gene (formerly Entrezgene);Acc:417134]	ENSGALT00010068192	GO:0006508 (proteolysis), GO:0006605 (protein targeting), GO:0006626 (protein targeting to mitochondrion), GO:0006627 (protein processing involved in protein targeting to mitochondrion), GO:0008104 (protein localization), GO:0008150 (biological_process), GO:0008152 (metabolic process), GO:0009058 (biosynthetic process), GO:0009059 (macromolecule biosynthetic process), GO:0009987 (cellular process…
CD151	0.00021533	1.26	10.03	1.93	1.11	ENSGALG00010023041	protein_coding	CD151 molecule (Raph blood group) [Source:NCBI gene (formerly Entrezgene);Acc:423105]	ENSGALT00010056101	GO:0001775 (cell activation), GO:0002009 (morphogenesis of an epithelium), GO:0002011 (morphogenesis of an epithelial sheet), GO:0002376 (immune system process), GO:0006810 (transport), GO:0006897 (endocytosis), GO:0006950 (response to stress), GO:0008150 (biological_process), GO:0008283 (cell population proliferation), GO:0009611 (response to wounding), GO:0009653 (anatomical structure morphogen…
RMI2	1.16e-05	2.86	10.03	0.68	0	ENSGALG00010019248	protein_coding	RecQ mediated genome instability 2 [Source:NCBI gene (formerly Entrezgene);Acc:416628]	ENSGALT00010046529	GO:0000018 (regulation of DNA recombination), GO:0000724 (double-strand break repair via homologous recombination), GO:0000725 (recombinational repair), GO:0000819 (sister chromatid segregation), GO:0006139 (nucleobase-containing compound metabolic process), GO:0006259 (DNA metabolic process), GO:0006260 (DNA replication), GO:0006281 (DNA repair), GO:0006282 (regulation of DNA repair), GO:0006302…
CNOT8	4.37e-25	1.04	30.91	7.87	1.12	ENSGALG00010015686	protein_coding	CCR4-NOT transcription complex subunit 8 [Source:NCBI gene (formerly Entrezgene);Acc:416255]	ENSGALT00010037775	GO:0006139 (nucleobase-containing compound metabolic process), GO:0006401 (RNA catabolic process), GO:0006402 (mRNA catabolic process), GO:0008150 (biological_process), GO:0008152 (metabolic process), GO:0008283 (cell population proliferation), GO:0008284 (positive regulation of cell population proliferation), GO:0009056 (catabolic process), GO:0009057 (macromolecule catabolic process), GO:000905…
SNX12	5.240000000000001e-27	2.01	26.53	3.83	1.4	ENSGALG00010018459	protein_coding	sorting nexin 12 [Source:NCBI gene (formerly Entrezgene);Acc:428704]	ENSGALT00010044646	GO:0006508 (proteolysis), GO:0006810 (transport), GO:0006897 (endocytosis), GO:0008104 (protein localization), GO:0008150 (biological_process), GO:0008152 (metabolic process), GO:0009056 (catabolic process), GO:0009057 (macromolecule catabolic process), GO:0009058 (biosynthetic process), GO:0009059 (macromolecule biosynthetic process), GO:0009889 (regulation of biosynthetic process), GO:0009890 (…
COX5A	1.59e-172	3.25	64.59	8.23	1.7	ENSGALG00010023764	protein_coding	cytochrome c oxidase subunit 5A [Source:HGNC Symbol;Acc:HGNC:2267]	ENSGALT00010057941	GO:0006091 (generation of precursor metabolites and energy), GO:0006119 (oxidative phosphorylation), GO:0006123 (mitochondrial electron transport, cytochrome c to oxygen), GO:0008150 (biological_process), GO:0008152 (metabolic process), GO:0009060 (aerobic respiration), GO:0009987 (cellular process), GO:0015980 (energy derivation by oxidation of organic compounds), GO:0019646 (aerobic electron tr…
DPH7	0.000116903	1.61	9.92	1.54	1.03	ENSGALG00010027822	protein_coding	diphthamide biosynthesis 7 [Source:HGNC Symbol;Acc:HGNC:25199]	ENSGALT00010067412	GO:0008150 (biological_process), GO:0008152 (metabolic process), GO:0009987 (cellular process), GO:0017183 (protein histidyl modification to diphthamide), GO:0018193 (peptidyl-amino acid modification), GO:0018202 (peptidyl-histidine modification), GO:0019538 (protein metabolic process), GO:0036211 (protein modification process), GO:0043170 (macromolecule metabolic process), GO:0043412 (macromolec…
KLHL28	0.00309595	1.02	8.65	2.02	1.08	ENSGALG00010018394	protein_coding	kelch like family member 28 [Source:HGNC Symbol;Acc:HGNC:19741]	ENSGALT00010044423
NSFL1C	4.07e-12	1.82	16.96	2.28	0	ENSGALG00010013539	protein_coding	NSFL1 cofactor [Source:NCBI gene (formerly Entrezgene);Acc:419268]	ENSGALT00010032572	GO:0000045 (autophagosome assembly), GO:0000132 (establishment of mitotic spindle orientation), GO:0000226 (microtubule cytoskeleton organization), GO:0000278 (mitotic cell cycle), GO:0000280 (nuclear division), GO:0006508 (proteolysis), GO:0006511 (ubiquitin-dependent protein catabolic process), GO:0006914 (autophagy), GO:0006996 (organelle organization), GO:0006997 (nucleus organization), GO:00…
ENSGALG00010013947	6.32e-25	1.57	26.99	4.89	0	ENSGALG00010013947	protein_coding		ENSGALT00010033442
YARS	7.19e-06	1.53	11.65	1.96	1.2	ENSGALG00010017678	protein_coding	tyrosyl-tRNA synthetase [Source:NCBI gene (formerly Entrezgene);Acc:419666]	ENSGALT00010042746	GO:0006139 (nucleobase-containing compound metabolic process), GO:0006399 (tRNA metabolic process), GO:0006412 (translation), GO:0006418 (tRNA aminoacylation for protein translation), GO:0006437 (tyrosyl-tRNA aminoacylation), GO:0006520 (amino acid metabolic process), GO:0006950 (response to stress), GO:0008150 (biological_process), GO:0008152 (metabolic process), GO:0009058 (biosynthetic process…
ENSGALG00010000353	2.49e-139	3.46	56.06	4.6	1.3	ENSGALG00010000353	protein_coding		ENSGALT00010000670
CDV3	3.1299999999999995e-95	1.74	60.78	15.16	1.6	ENSGALG00010017163	protein_coding	CDV3 homolog [Source:NCBI gene (formerly Entrezgene);Acc:420693]	ENSGALT00010041410
FCF1	4.01e-07	1.29	13.73	2.77	1.15	ENSGALG00010005989	protein_coding	FCF1 rRNA-processing protein [Source:HGNC Symbol;Acc:HGNC:20220]	ENSGALT00010014321	GO:0000447 (endonucleolytic cleavage in ITS1 to separate SSU-rRNA from 5.8S rRNA and LSU-rRNA from tricistronic rRNA transcript (SSU-rRNA, 5.8S rRNA, LSU-rRNA)), GO:0000460 (maturation of 5.8S rRNA), GO:0000462 (maturation of SSU-rRNA from tricistronic rRNA transcript (SSU-rRNA, 5.8S rRNA, LSU-rRNA)), GO:0000466 (maturation of 5.8S rRNA from tricistronic rRNA transcript (SSU-rRNA, 5.8S rRNA, LSU-…
UTP11	7.73e-09	2.2	13.73	1.51	1.09	ENSGALG00010014567	protein_coding	UTP11 small subunit processome component [Source:HGNC Symbol;Acc:HGNC:24329]	ENSGALT00010034959	GO:0006139 (nucleobase-containing compound metabolic process), GO:0006364 (rRNA processing), GO:0006396 (RNA processing), GO:0006915 (apoptotic process), GO:0007275 (multicellular organism development), GO:0007399 (nervous system development), GO:0008150 (biological_process), GO:0008152 (metabolic process), GO:0008219 (cell death), GO:0009058 (biosynthetic process), GO:0009059 (macromolecule bios…
FDFT1	2.08e-08	2.08	13.73	1.84	0	ENSGALG00010011363	protein_coding	farnesyl-diphosphate farnesyltransferase 1 [Source:NCBI gene (formerly Entrezgene);Acc:422038]	ENSGALT00010027169	GO:0006629 (lipid metabolic process), GO:0008150 (biological_process), GO:0008152 (metabolic process), GO:0008610 (lipid biosynthetic process), GO:0009058 (biosynthetic process), GO:0009987 (cellular process), GO:0044238 (primary metabolic process)
CAP1	4.1300000000000005e-144	2.46	65.4	11.95	1.55	ENSGALG00010015101	protein_coding	cyclase associated actin cytoskeleton regulatory protein 1 [Source:HGNC Symbol;Acc:HGNC:20040]	ENSGALT00010036362	GO:0000902 (cell morphogenesis), GO:0001667 (ameboidal-type cell migration), GO:0006810 (transport), GO:0006897 (endocytosis), GO:0006898 (receptor-mediated endocytosis), GO:0006996 (organelle organization), GO:0007010 (cytoskeleton organization), GO:0007015 (actin filament organization), GO:0007154 (cell communication), GO:0007165 (signal transduction), GO:0008150 (biological_process), GO:000965…
TRIM7.2	3.16e-33	2.02	29.53	4.19	1.17	ENSGALG00010002628	protein_coding	tripartite motif containing 7.2 [Source:NCBI gene (formerly Entrezgene);Acc:425772]	ENSGALT00010006100
FZR1	1.08e-18	1.87	22.15	3.49	1.46	ENSGALG00010028139	protein_coding	fizzy/cell division cycle 20 related 1 [Source:NCBI gene (formerly Entrezgene);Acc:395297]	ENSGALT00010068189	GO:0000075 (cell cycle checkpoint signaling), GO:0000077 (DNA damage checkpoint signaling), GO:0000086 (G2/M transition of mitotic cell cycle), GO:0000278 (mitotic cell cycle), GO:0000280 (nuclear division), GO:0001654 (eye development), GO:0002088 (lens development in camera-type eye), GO:0006508 (proteolysis), GO:0006511 (ubiquitin-dependent protein catabolic process), GO:0006950 (response to s…
NR2C2AP	0.00205269	2.64	7.38	0.62	1.14	ENSGALG00010028430	protein_coding	nuclear receptor 2C2 associated protein [Source:HGNC Symbol;Acc:HGNC:30763]	ENSGALT00010068859
ZPR1	5.71e-11	1.96	15.8	1.96	0	ENSGALG00010024734	protein_coding	ZPR1 zinc finger [Source:HGNC Symbol;Acc:HGNC:13051]	ENSGALT00010060384	GO:0000226 (microtubule cytoskeleton organization), GO:0001701 (in utero embryonic development), GO:0001824 (blastocyst development), GO:0001832 (blastocyst growth), GO:0001833 (inner cell mass cell proliferation), GO:0001834 (trophectodermal cell proliferation), GO:0006139 (nucleobase-containing compound metabolic process), GO:0006259 (DNA metabolic process), GO:0006260 (DNA replication), GO:000…
AP1B1	0.000870054	1.84	8.42	1.13	0	ENSGALG00010000323	protein_coding	adaptor related protein complex 1 subunit beta 1 [Source:HGNC Symbol;Acc:HGNC:554]	ENSGALT00010000622	GO:0001822 (kidney development), GO:0003002 (regionalization), GO:0006810 (transport), GO:0006886 (intracellular protein transport), GO:0007275 (multicellular organism development), GO:0007368 (determination of left/right symmetry), GO:0007389 (pattern specification process), GO:0007507 (heart development), GO:0008104 (protein localization), GO:0008150 (biological_process), GO:0009799 (specificat…
PDXP	0.00341789	1.14	8.42	1.87	0	ENSGALG00010014020	protein_coding	pyridoxal phosphatase [Source:HGNC Symbol;Acc:HGNC:30259]	ENSGALT00010033618	GO:0000278 (mitotic cell cycle), GO:0000280 (nuclear division), GO:0000910 (cytokinesis), GO:0006081 (aldehyde metabolic process), GO:0006766 (vitamin metabolic process), GO:0006767 (water-soluble vitamin metabolic process), GO:0006793 (phosphorus metabolic process), GO:0006796 (phosphate-containing compound metabolic process), GO:0006996 (organelle organization), GO:0007010 (cytoskeleton organiz…
STAT5A	4.03e-48	1.22	45.56	12.33	1.15	ENSGALG00010023347	protein_coding	signal transducer and activator of transcription 5A [Source:NCBI gene (formerly Entrezgene);Acc:395556]	ENSGALT00010056934	GO:0000278 (mitotic cell cycle), GO:0001775 (cell activation), GO:0001776 (leukocyte homeostasis), GO:0001779 (natural killer cell differentiation), GO:0001816 (cytokine production), GO:0001817 (regulation of cytokine production), GO:0001819 (positive regulation of cytokine production), GO:0002260 (lymphocyte homeostasis), GO:0002262 (myeloid cell homeostasis), GO:0002376 (immune system process),…
PDCD5	2.13e-20	1.07	27.22	6.8	1.12	ENSGALG00010024786	protein_coding	programmed cell death 5 [Source:NCBI gene (formerly Entrezgene);Acc:415765]	ENSGALT00010060508	GO:0001836 (release of cytochrome c from mitochondria), GO:0006457 (protein folding), GO:0006605 (protein targeting), GO:0006626 (protein targeting to mitochondrion), GO:0006810 (transport), GO:0006839 (mitochondrial transport), GO:0006886 (intracellular protein transport), GO:0006915 (apoptotic process), GO:0006996 (organelle organization), GO:0007005 (mitochondrion organization), GO:0007006 (mi…
CAPZA1	5.32e-97	1.88	60.09	14.62	1.6	ENSGALG00010027457	protein_coding	capping actin protein of muscle Z-line alpha subunit 1 [Source:NCBI gene (formerly Entrezgene);Acc:396521]	ENSGALT00010066563	GO:0006996 (organelle organization), GO:0007010 (cytoskeleton organization), GO:0007015 (actin filament organization), GO:0008064 (regulation of actin polymerization or depolymerization), GO:0008150 (biological_process), GO:0008154 (actin polymerization or depolymerization), GO:0009987 (cellular process), GO:0010639 (negative regulation of organelle organization), GO:0016043 (cellular component o…
EIF4B	2.46e-155	2.6	65.4	9.54	1.35	ENSGALG00010024004	protein_coding	eukaryotic translation initiation factor 4B [Source:HGNC Symbol;Acc:HGNC:3285]	ENSGALT00010058461
ENSGALG00010027927	8.51e-60	2.99	36.79	3.06	1.17	ENSGALG00010027927	protein_coding		ENSGALT00010067692
ENSGALG00010001271	6.12e-118	2.62	55.71	7.33	1.27	ENSGALG00010001271	protein_coding		ENSGALT00010002936
TRAF2	4.13e-19	1.06	28.03	8.18	1.05	ENSGALG00010028458	protein_coding	TNF receptor associated factor 2 [Source:HGNC Symbol;Acc:HGNC:12032]	ENSGALT00010068917	GO:0000165 (MAPK cascade), GO:0000209 (protein polyubiquitination), GO:0001816 (cytokine production), GO:0001817 (regulation of cytokine production), GO:0001819 (positive regulation of cytokine production), GO:0001959 (regulation of cytokine-mediated signaling pathway), GO:0001961 (positive regulation of cytokine-mediated signaling pathway), GO:0002250 (adaptive immune response), GO:0002252 (immu…
CCT6A	1.96e-41	1.21	42.45	11.78	1.27	ENSGALG00010029653	protein_coding	chaperonin containing TCP1 subunit 6A [Source:NCBI gene (formerly Entrezgene);Acc:417541]	ENSGALT00010071696	GO:0006457 (protein folding), GO:0008150 (biological_process), GO:0008152 (metabolic process), GO:0009058 (biosynthetic process), GO:0009059 (macromolecule biosynthetic process), GO:0009987 (cellular process), GO:0010467 (gene expression), GO:0019538 (protein metabolic process), GO:0043170 (macromolecule metabolic process), GO:0044238 (primary metabolic process), GO:0051604 (protein maturation)
INTS10	1.53e-07	1.1	14.88	3.45	1.02	ENSGALG00010007784	protein_coding	integrator complex subunit 10 [Source:NCBI gene (formerly Entrezgene);Acc:422489]	ENSGALT00010018548	GO:0006139 (nucleobase-containing compound metabolic process), GO:0006396 (RNA processing), GO:0008150 (biological_process), GO:0008152 (metabolic process), GO:0009058 (biosynthetic process), GO:0009059 (macromolecule biosynthetic process), GO:0009987 (cellular process), GO:0010467 (gene expression), GO:0016070 (RNA metabolic process), GO:0016073 (snRNA metabolic process), GO:0016180 (snRNA proce…
MRPL17	2.7799999999999996e-23	1.29	27.45	5.83	1.12	ENSGALG00010010496	protein_coding	mitochondrial ribosomal protein L17 [Source:HGNC Symbol;Acc:HGNC:14053]	ENSGALT00010025060	GO:0006412 (translation), GO:0008150 (biological_process), GO:0008152 (metabolic process), GO:0009058 (biosynthetic process), GO:0009059 (macromolecule biosynthetic process), GO:0009987 (cellular process), GO:0010467 (gene expression), GO:0019538 (protein metabolic process), GO:0043170 (macromolecule metabolic process), GO:0044238 (primary metabolic process)
ENSGALG00010012141	7.66e-14	1.17	20.99	4.79	1.06	ENSGALG00010012141	protein_coding		ENSGALT00010029124
COG8	5.64e-06	2.67	10.5	0.82	1.03	ENSGALG00010008200	protein_coding	component of oligomeric golgi complex 8 [Source:HGNC Symbol;Acc:HGNC:18623]	ENSGALT00010019615	GO:0000301 (retrograde transport, vesicle recycling within Golgi), GO:0006810 (transport), GO:0006891 (intra-Golgi vesicle-mediated transport), GO:0006996 (organelle organization), GO:0007030 (Golgi organization), GO:0008150 (biological_process), GO:0008152 (metabolic process), GO:0009987 (cellular process), GO:0010256 (endomembrane system organization), GO:0016043 (cellular component organizatio…
ENSGALG00010000141	3.1200000000000003e-37	1.29	37.37	9.03	1.07	ENSGALG00010000141	protein_coding		ENSGALT00010000275
PFDN2	2.48e-79	2.54	45.1	5.55	1.29	ENSGALG00010028030	protein_coding	prefoldin subunit 2 [Source:HGNC Symbol;Acc:HGNC:8867]	ENSGALT00010067929	GO:0006457 (protein folding), GO:0006996 (organelle organization), GO:0007010 (cytoskeleton organization), GO:0008150 (biological_process), GO:0008152 (metabolic process), GO:0009058 (biosynthetic process), GO:0009059 (macromolecule biosynthetic process), GO:0009892 (negative regulation of metabolic process), GO:0009987 (cellular process), GO:0010467 (gene expression), GO:0010605 (negative regula…
AP2B1	2.7e-66	1.74	47.17	9.52	1.43	ENSGALG00010029626	protein_coding	adaptor related protein complex 2 subunit beta 1 [Source:HGNC Symbol;Acc:HGNC:563]	ENSGALT00010071635	GO:0001568 (blood vessel development), GO:0001822 (kidney development), GO:0001944 (vasculature development), GO:0003205 (cardiac chamber development), GO:0003231 (cardiac ventricle development), GO:0003279 (cardiac septum development), GO:0003281 (ventricular septum development), GO:0006810 (transport), GO:0006886 (intracellular protein transport), GO:0006897 (endocytosis), GO:0006898 (receptor-…
FAM177A1	4.71e-16	1.48	21.45	4.06	1.16	ENSGALG00010006748	protein_coding	family with sequence similarity 177 member A1 [Source:NCBI gene (formerly Entrezgene);Acc:423323]	ENSGALT00010016098
DYNLL2	9.860000000000001e-21	1.37	26.07	5.83	1.23	ENSGALG00010029184	protein_coding	dynein light chain LC8-type 2 [Source:NCBI gene (formerly Entrezgene);Acc:417663]	ENSGALT00010070531	GO:0007017 (microtubule-based process), GO:0008150 (biological_process), GO:0009987 (cellular process)
FTSJ3	4.28e-20	2.13	22.26	2.98	1.39	ENSGALG00010026218	protein_coding	FtsJ homolog 3 [Source:NCBI gene (formerly Entrezgene);Acc:419943]	ENSGALT00010063814	GO:0000154 (rRNA modification), GO:0001510 (RNA methylation), GO:0006139 (nucleobase-containing compound metabolic process), GO:0006364 (rRNA processing), GO:0006396 (RNA processing), GO:0008150 (biological_process), GO:0008152 (metabolic process), GO:0009058 (biosynthetic process), GO:0009059 (macromolecule biosynthetic process), GO:0009451 (RNA modification), GO:0009987 (cellular process), GO:0…
MAP1LC3B	3.78e-40	1.69	35.41	6.81	1.17	ENSGALG00010006953	protein_coding	microtubule associated protein 1 light chain 3 beta [Source:NCBI gene (formerly Entrezgene);Acc:427559]	ENSGALT00010016510
MYL6	6.65e-262	5.08	72.2	3.31	1.59	ENSGALG00010024882	protein_coding	myosin, light chain 6, alkali, smooth muscle and non-muscle [Source:NCBI gene (formerly Entrezgene);Acc:100996929]	ENSGALT00010060752
ATP5E	1.27e-217	4.5	66.9	3.58	1.46	ENSGALG00010016303	protein_coding		ENSGALT00010039200	GO:0006091 (generation of precursor metabolites and energy), GO:0006119 (oxidative phosphorylation), GO:0006139 (nucleobase-containing compound metabolic process), GO:0006163 (purine nucleotide metabolic process), GO:0006164 (purine nucleotide biosynthetic process), GO:0006753 (nucleoside phosphate metabolic process), GO:0006754 (ATP biosynthetic process), GO:0006793 (phosphorus metabolic process…
IFI35	1.51e-81	1.72	54.9	12.7	1.32	ENSGALG00010022439	protein_coding	interferon induced protein 35 [Source:HGNC Symbol;Acc:HGNC:5399]	ENSGALT00010054548
PPWD1	3.91e-10	1.03	17.76	4.15	1.37	ENSGALG00010012210	protein_coding	peptidylprolyl isomerase domain and WD repeat containing 1 [Source:HGNC Symbol;Acc:HGNC:28954]	ENSGALT00010029278	GO:0000413 (protein peptidyl-prolyl isomerization), GO:0008150 (biological_process), GO:0008152 (metabolic process), GO:0009987 (cellular process), GO:0018193 (peptidyl-amino acid modification), GO:0018208 (peptidyl-proline modification), GO:0019538 (protein metabolic process), GO:0036211 (protein modification process), GO:0043170 (macromolecule metabolic process), GO:0043412 (macromolecule modif…
ENSGALG00010004046	1.14e-36	2.06	31.6	4.88	1.24	ENSGALG00010004046	protein_coding		ENSGALT00010009366
SKP1	1.89e-67	1.66	50.29	12.01	1.4	ENSGALG00010015876	protein_coding	S-phase kinase-associated protein 1 [Source:NCBI gene (formerly Entrezgene);Acc:416319]	ENSGALT00010038282	GO:0000209 (protein polyubiquitination), GO:0006325 (chromatin organization), GO:0006338 (chromatin remodeling), GO:0006508 (proteolysis), GO:0006511 (ubiquitin-dependent protein catabolic process), GO:0006513 (protein monoubiquitination), GO:0008104 (protein localization), GO:0008150 (biological_process), GO:0008152 (metabolic process), GO:0009056 (catabolic process), GO:0009057 (macromolecule c…
DAD1	6.81e-19	1.64	22.95	4.03	1.17	ENSGALG00010022066	protein_coding	defender against cell death 1 [Source:NCBI gene (formerly Entrezgene);Acc:395343]	ENSGALT00010053657
ENSGALG00010012071	7.919999999999999e-60	1.83	43.71	8.44	1.32	ENSGALG00010012071	protein_coding		ENSGALT00010028918
MPHOSPH6	2.89e-51	1.48	43.71	10.32	1.21	ENSGALG00010007500	protein_coding	M-phase phosphoprotein 6 [Source:NCBI gene (formerly Entrezgene);Acc:415811]	ENSGALT00010017896	GO:0000460 (maturation of 5.8S rRNA), GO:0006139 (nucleobase-containing compound metabolic process), GO:0006364 (rRNA processing), GO:0006396 (RNA processing), GO:0008150 (biological_process), GO:0008152 (metabolic process), GO:0009058 (biosynthetic process), GO:0009059 (macromolecule biosynthetic process), GO:0009987 (cellular process), GO:0010467 (gene expression), GO:0016070 (RNA metabolic pro…
PFDN6	2.4099999999999998e-91	3.17	45.79	4.02	1.4	ENSGALG00010000166	protein_coding	prefoldin subunit 6 [Source:HGNC Symbol;Acc:HGNC:4926]	ENSGALT00010000322	GO:0006457 (protein folding), GO:0008150 (biological_process), GO:0008152 (metabolic process), GO:0009058 (biosynthetic process), GO:0009059 (macromolecule biosynthetic process), GO:0009892 (negative regulation of metabolic process), GO:0009987 (cellular process), GO:0010467 (gene expression), GO:0010605 (negative regulation of macromolecule metabolic process), GO:0016043 (cellular component orga…
VCP	3.73e-62	1.74	45.56	9.23	1.23	ENSGALG00010011335	protein_coding	valosin containing protein [Source:NCBI gene (formerly Entrezgene);Acc:427410]	ENSGALT00010027110	GO:0000226 (microtubule cytoskeleton organization), GO:0000278 (mitotic cell cycle), GO:0006508 (proteolysis), GO:0006810 (transport), GO:0006886 (intracellular protein transport), GO:0006914 (autophagy), GO:0006950 (response to stress), GO:0006996 (organelle organization), GO:0007010 (cytoskeleton organization), GO:0007017 (microtubule-based process), GO:0007049 (cell cycle), GO:0007051 (spindle…
TOMM6	1.14e-117	3.59	50.98	3.93	1.26	ENSGALG00010026438	protein_coding	translocase of outer mitochondrial membrane 6 [Source:NCBI gene (formerly Entrezgene);Acc:419924]	ENSGALT00010064291
EIF3G	6.0699999999999995e-146	3.66	56.52	3.91	1.32	ENSGALG00010002781	protein_coding	eukaryotic translation initiation factor 3 subunit G [Source:HGNC Symbol;Acc:HGNC:3274]	ENSGALT00010006445	GO:0001732 (formation of cytoplasmic translation initiation complex), GO:0002181 (cytoplasmic translation), GO:0002183 (cytoplasmic translational initiation), GO:0006412 (translation), GO:0006413 (translational initiation), GO:0008150 (biological_process), GO:0008152 (metabolic process), GO:0009058 (biosynthetic process), GO:0009059 (macromolecule biosynthetic process), GO:0009987 (cellular proce…
PCIF1	4.26e-17	1.37	22.72	4.61	1.16	ENSGALG00010016025	protein_coding	phosphorylated CTD interacting factor 1 [Source:HGNC Symbol;Acc:HGNC:16200]	ENSGALT00010038581	GO:0006412 (translation), GO:0006417 (regulation of translation), GO:0008150 (biological_process), GO:0008152 (metabolic process), GO:0009058 (biosynthetic process), GO:0009059 (macromolecule biosynthetic process), GO:0009889 (regulation of biosynthetic process), GO:0009890 (negative regulation of biosynthetic process), GO:0009891 (positive regulation of biosynthetic process), GO:0009892 (negativ…
PRIM1	3.39e-08	2.14	13.03	1.34	0	ENSGALG00010025232	protein_coding	DNA primase subunit 1 [Source:HGNC Symbol;Acc:HGNC:9369]	ENSGALT00010061569	GO:0006139 (nucleobase-containing compound metabolic process), GO:0006259 (DNA metabolic process), GO:0006260 (DNA replication), GO:0006261 (DNA-templated DNA replication), GO:0006269 (DNA replication, synthesis of primer), GO:0006270 (DNA replication initiation), GO:0008150 (biological_process), GO:0008152 (metabolic process), GO:0009058 (biosynthetic process), GO:0009059 (macromolecule biosynth…
BRPF1	4.38e-06	1.54	12	2.08	0	ENSGALG00010021528	protein_coding	bromodomain and PHD finger containing 1 [Source:NCBI gene (formerly Entrezgene);Acc:427590]	ENSGALT00010052217	GO:0006139 (nucleobase-containing compound metabolic process), GO:0006325 (chromatin organization), GO:0006338 (chromatin remodeling), GO:0006351 (DNA-templated transcription), GO:0006355 (regulation of DNA-templated transcription), GO:0008150 (biological_process), GO:0008152 (metabolic process), GO:0009058 (biosynthetic process), GO:0009059 (macromolecule biosynthetic process), GO:0009889 (regul…
NOC2L	1.15e-25	1.16	31.26	8.03	1.25	ENSGALG00010017223	protein_coding	NOC2 like nucleolar associated transcriptional repressor [Source:NCBI gene (formerly Entrezgene);Acc:419433]	ENSGALT00010041544	GO:0000122 (negative regulation of transcription by RNA polymerase II), GO:0001783 (B cell apoptotic process), GO:0002902 (regulation of B cell apoptotic process), GO:0002903 (negative regulation of B cell apoptotic process), GO:0006139 (nucleobase-containing compound metabolic process), GO:0006325 (chromatin organization), GO:0006338 (chromatin remodeling), GO:0006351 (DNA-templated transcriptio…
PPP1RL	1.0400000000000001e-31	1.45	32.64	7.15	1.23	ENSGALG00010018052	protein_coding	protein phosphatase 1 regulatory subunit like [Source:NCBI gene (formerly Entrezgene);Acc:395787]	ENSGALT00010043637	GO:0000271 (polysaccharide biosynthetic process), GO:0005975 (carbohydrate metabolic process), GO:0005976 (polysaccharide metabolic process), GO:0005977 (glycogen metabolic process), GO:0005978 (glycogen biosynthetic process), GO:0005979 (regulation of glycogen biosynthetic process), GO:0006091 (generation of precursor metabolites and energy), GO:0006109 (regulation of carbohydrate metabolic proc…
ENSGALG00010003882	1.75e-59	1.66	44.98	9.33	1.26	ENSGALG00010003882	protein_coding		ENSGALT00010008988
GAPDH	0	4.96	80.97	6.13	1.87	ENSGALG00010022038	protein_coding	glyceraldehyde-3-phosphate dehydrogenase [Source:NCBI gene (formerly Entrezgene);Acc:374193]	ENSGALT00010053590	GO:0000226 (microtubule cytoskeleton organization), GO:0000740 (nuclear membrane fusion), GO:0001816 (cytokine production), GO:0001817 (regulation of cytokine production), GO:0001819 (positive regulation of cytokine production), GO:0001906 (cell killing), GO:0002376 (immune system process), GO:0005975 (carbohydrate metabolic process), GO:0005996 (monosaccharide metabolic process), GO:0006006 (glu…
MRPL33	3.5299999999999996e-45	2.26	34.26	4.56	1.15	ENSGALG00010020030	protein_coding	mitochondrial ribosomal protein L33 [Source:NCBI gene (formerly Entrezgene);Acc:771953]	ENSGALT00010048381	GO:0006412 (translation), GO:0008150 (biological_process), GO:0008152 (metabolic process), GO:0009058 (biosynthetic process), GO:0009059 (macromolecule biosynthetic process), GO:0009987 (cellular process), GO:0010467 (gene expression), GO:0019538 (protein metabolic process), GO:0043170 (macromolecule metabolic process), GO:0044238 (primary metabolic process)
SMN	3.4199999999999996e-23	1.22	28.03	6.34	1.18	ENSGALG00010009431	protein_coding	survival of motor neuron [Source:NCBI gene (formerly Entrezgene);Acc:374025]	ENSGALT00010022539	GO:0000226 (microtubule cytoskeleton organization), GO:0000902 (cell morphogenesis), GO:0006139 (nucleobase-containing compound metabolic process), GO:0006396 (RNA processing), GO:0006397 (mRNA processing), GO:0006996 (organelle organization), GO:0007010 (cytoskeleton organization), GO:0007017 (microtubule-based process), GO:0007019 (microtubule depolymerization), GO:0007275 (multicellular organi…
SEC13	1.71e-30	2.02	28.03	3.81	1.13	ENSGALG00010022642	protein_coding	SEC13 homolog, nuclear pore and COPII coat complex component [Source:NCBI gene (formerly Entrezgene);Acc:416119]	ENSGALT00010055088	GO:0006403 (RNA localization), GO:0006810 (transport), GO:0006886 (intracellular protein transport), GO:0006888 (endoplasmic reticulum to Golgi vesicle-mediated transport), GO:0006900 (vesicle budding from membrane), GO:0006996 (organelle organization), GO:0007154 (cell communication), GO:0007165 (signal transduction), GO:0008104 (protein localization), GO:0008150 (biological_process), GO:0009966…
ENSGALG00010003993	4.9800000000000004e-27	2.18	25.95	3.33	1.2	ENSGALG00010003993	protein_coding		ENSGALT00010009253
NDUFS7	1.78e-18	1.32	23.88	4.91	1.14	ENSGALG00010028036	protein_coding	NADH:ubiquinone oxidoreductase core subunit S7 [Source:HGNC Symbol;Acc:HGNC:7714]	ENSGALT00010067939	GO:0006091 (generation of precursor metabolites and energy), GO:0006119 (oxidative phosphorylation), GO:0006120 (mitochondrial electron transport, NADH to ubiquinone), GO:0006996 (organelle organization), GO:0007005 (mitochondrion organization), GO:0008150 (biological_process), GO:0008152 (metabolic process), GO:0009060 (aerobic respiration), GO:0009987 (cellular process), GO:0010257 (NADH dehydr…
ENSGALG00010012079	3.25e-18	2.11	20.76	2.49	1.2	ENSGALG00010012079	protein_coding		ENSGALT00010028944
POLR1B	2.49e-10	1.08	17.65	3.92	0	ENSGALG00010018971	protein_coding	RNA polymerase I subunit B [Source:HGNC Symbol;Acc:HGNC:20454]	ENSGALT00010045935	GO:0006139 (nucleobase-containing compound metabolic process), GO:0006351 (DNA-templated transcription), GO:0006360 (transcription by RNA polymerase I), GO:0008150 (biological_process), GO:0008152 (metabolic process), GO:0009058 (biosynthetic process), GO:0009059 (macromolecule biosynthetic process), GO:0009987 (cellular process), GO:0010467 (gene expression), GO:0016070 (RNA metabolic process), …
LYSMD2	4.04e-08	1.39	14.53	2.73	0	ENSGALG00010022539	protein_coding	LysM domain containing 2 [Source:NCBI gene (formerly Entrezgene);Acc:415423]	ENSGALT00010054855
TAF12	3.2e-08	1.89	13.49	1.73	0	ENSGALG00010015384	protein_coding	TATA-box binding protein associated factor 12 [Source:NCBI gene (formerly Entrezgene);Acc:419585]	ENSGALT00010036952	GO:0006139 (nucleobase-containing compound metabolic process), GO:0006351 (DNA-templated transcription), GO:0006352 (DNA-templated transcription initiation), GO:0008150 (biological_process), GO:0008152 (metabolic process), GO:0009058 (biosynthetic process), GO:0009059 (macromolecule biosynthetic process), GO:0009987 (cellular process), GO:0010467 (gene expression), GO:0016070 (RNA metabolic proce…
PSMD11	1.02e-05	1.06	12.46	2.81	1.14	ENSGALG00010024133	protein_coding	proteasome 26S subunit, non-ATPase 11 [Source:HGNC Symbol;Acc:HGNC:9556]	ENSGALT00010058848	GO:0006508 (proteolysis), GO:0006511 (ubiquitin-dependent protein catabolic process), GO:0008150 (biological_process), GO:0008152 (metabolic process), GO:0009056 (catabolic process), GO:0009057 (macromolecule catabolic process), GO:0009987 (cellular process), GO:0016043 (cellular component organization), GO:0019538 (protein metabolic process), GO:0019941 (modification-dependent protein catabolic …
INTS11	3.48e-06	1.35	12.46	2.41	1.08	ENSGALG00010018044	protein_coding	integrator complex subunit 11 [Source:NCBI gene (formerly Entrezgene);Acc:419418]	ENSGALT00010043620	GO:0006139 (nucleobase-containing compound metabolic process), GO:0006396 (RNA processing), GO:0008150 (biological_process), GO:0008152 (metabolic process), GO:0009058 (biosynthetic process), GO:0009059 (macromolecule biosynthetic process), GO:0009987 (cellular process), GO:0010467 (gene expression), GO:0016070 (RNA metabolic process), GO:0016073 (snRNA metabolic process), GO:0016180 (snRNA proce…
HDAC8	2.76e-06	2.14	11.42	1.4	1.68	ENSGALG00010016310	protein_coding	histone deacetylase 8 [Source:HGNC Symbol;Acc:HGNC:13315]	ENSGALT00010039216	GO:0000723 (telomere maintenance), GO:0006139 (nucleobase-containing compound metabolic process), GO:0006259 (DNA metabolic process), GO:0006996 (organelle organization), GO:0007049 (cell cycle), GO:0007062 (sister chromatid cohesion), GO:0007064 (mitotic sister chromatid cohesion), GO:0008150 (biological_process), GO:0008152 (metabolic process), GO:0009892 (negative regulation of metabolic proce…
MAP2K2	5.54e-05	1.63	10.38	1.65	1.02	ENSGALG00010027230	protein_coding	mitogen-activated protein kinase kinase 2 [Source:NCBI gene (formerly Entrezgene);Acc:396349]	ENSGALT00010066016	GO:0000165 (MAPK cascade), GO:0006139 (nucleobase-containing compound metabolic process), GO:0006351 (DNA-templated transcription), GO:0006355 (regulation of DNA-templated transcription), GO:0006468 (protein phosphorylation), GO:0006793 (phosphorus metabolic process), GO:0006796 (phosphate-containing compound metabolic process), GO:0007154 (cell communication), GO:0007165 (signal transduction), G…
BRI3BP	0.00065616	1.32	9.34	1.84	1.04	ENSGALG00010020935	protein_coding	BRI3 binding protein [Source:NCBI gene (formerly Entrezgene);Acc:416812]	ENSGALT00010050589
VPS51	0.00795156	1.4	7.27	1.3	0	ENSGALG00010020967	protein_coding	VPS51 subunit of GARP complex [Source:NCBI gene (formerly Entrezgene);Acc:422984]	ENSGALT00010050671	GO:0006810 (transport), GO:0006914 (autophagy), GO:0007034 (vacuolar transport), GO:0007041 (lysosomal transport), GO:0007275 (multicellular organism development), GO:0007399 (nervous system development), GO:0007417 (central nervous system development), GO:0007420 (brain development), GO:0008150 (biological_process), GO:0008152 (metabolic process), GO:0009056 (catabolic process), GO:0009653 (anat…
TLE3	2.27e-53	1.78	41.64	8.6	1.06	ENSGALG00010020011	protein_coding	TLE family member 3, transcriptional corepressor [Source:HGNC Symbol;Acc:HGNC:11839]	ENSGALT00010048359	GO:0001659 (temperature homeostasis), GO:0006139 (nucleobase-containing compound metabolic process), GO:0006351 (DNA-templated transcription), GO:0006355 (regulation of DNA-templated transcription), GO:0007154 (cell communication), GO:0007165 (signal transduction), GO:0007166 (cell surface receptor signaling pathway), GO:0008150 (biological_process), GO:0008152 (metabolic process), GO:0009058 (bi…
PPP6C	4.77e-14	1.32	20.65	4.4	1.19	ENSGALG00010027960	protein_coding	protein phosphatase 6 catalytic subunit [Source:NCBI gene (formerly Entrezgene);Acc:772354]	ENSGALT00010067771	GO:0002218 (activation of innate immune response), GO:0002221 (pattern recognition receptor signaling pathway), GO:0002253 (activation of immune response), GO:0002376 (immune system process), GO:0002682 (regulation of immune system process), GO:0002683 (negative regulation of immune system process), GO:0002684 (positive regulation of immune system process), GO:0002753 (cytoplasmic pattern recogni…
PDAP1	7.4e-104	2.67	51.79	6.58	1.38	ENSGALG00010021401	protein_coding	PDGFA associated protein 1 [Source:HGNC Symbol;Acc:HGNC:14634]	ENSGALT00010051853
SNRNP27	6.92e-45	2.45	33.1	3.73	0	ENSGALG00010019305	protein_coding	small nuclear ribonucleoprotein U4/U6.U5 subunit 27 [Source:HGNC Symbol;Acc:HGNC:30240]	ENSGALT00010046686	GO:0006139 (nucleobase-containing compound metabolic process), GO:0006396 (RNA processing), GO:0006397 (mRNA processing), GO:0008150 (biological_process), GO:0008152 (metabolic process), GO:0008380 (RNA splicing), GO:0009058 (biosynthetic process), GO:0009059 (macromolecule biosynthetic process), GO:0009987 (cellular process), GO:0010467 (gene expression), GO:0016070 (RNA metabolic process), GO:0…
GATD3AL1	5.8799999999999994e-67	3.86	37.25	1.92	1.05	ENSGALG00010000788	protein_coding	putative glutamine amidotransferase like class 1 domain containing 3A-like1 [Source:NCBI gene (formerly Entrezgene);Acc:418811]	ENSGALT00010001717
SLC25A6	1.43e-106	2.12	58.94	12.31	1.43	ENSGALG00010001817	protein_coding	solute carrier family 25 member 6 [Source:NCBI gene (formerly Entrezgene);Acc:374072]	ENSGALT00010004133	GO:0006810 (transport), GO:0006839 (mitochondrial transport), GO:0006862 (nucleotide transport), GO:0006915 (apoptotic process), GO:0006996 (organelle organization), GO:0007005 (mitochondrion organization), GO:0007006 (mitochondrial membrane organization), GO:0007154 (cell communication), GO:0007165 (signal transduction), GO:0008150 (biological_process), GO:0008219 (cell death), GO:0008637 (apopt…
NOP58	1.7500000000000001e-56	1.3	50.4	14.34	1.33	ENSGALG00010025157	protein_coding	NOP58 ribonucleoprotein [Source:HGNC Symbol;Acc:HGNC:29926]	ENSGALT00010061372	GO:0006403 (RNA localization), GO:0008150 (biological_process), GO:0009987 (cellular process), GO:0022613 (ribonucleoprotein complex biogenesis), GO:0033036 (macromolecule localization), GO:0042254 (ribosome biogenesis), GO:0042274 (ribosomal small subunit biogenesis), GO:0044085 (cellular component biogenesis), GO:0048254 (snoRNA localization), GO:0051179 (localization), GO:0071840 (cellular com…
NDUFS1	2.57e-14	1.08	21.8	5.17	1.07	ENSGALG00010025984	protein_coding	NADH:ubiquinone oxidoreductase core subunit S1 [Source:NCBI gene (formerly Entrezgene);Acc:424102]	ENSGALT00010063395	GO:0006091 (generation of precursor metabolites and energy), GO:0006119 (oxidative phosphorylation), GO:0006120 (mitochondrial electron transport, NADH to ubiquinone), GO:0006139 (nucleobase-containing compound metabolic process), GO:0006163 (purine nucleotide metabolic process), GO:0006753 (nucleoside phosphate metabolic process), GO:0006793 (phosphorus metabolic process), GO:0006796 (phosphate-…
RABIF	3.31e-11	1.35	17.76	3.5	1.21	ENSGALG00010026013	protein_coding	RAB interacting factor [Source:HGNC Symbol;Acc:HGNC:9797]	ENSGALT00010063451	GO:0007154 (cell communication), GO:0007165 (signal transduction), GO:0007264 (small GTPase-mediated signal transduction), GO:0008150 (biological_process), GO:0009987 (cellular process), GO:0023052 (signaling), GO:0035556 (intracellular signal transduction), GO:0050789 (regulation of biological process), GO:0050794 (regulation of cellular process), GO:0050896 (response to stimulus), GO:0051716 (c…
EIF3D	8.71e-107	3.07	50.17	4.8	1.27	ENSGALG00010014917	protein_coding	eukaryotic translation initiation factor 3 subunit D [Source:HGNC Symbol;Acc:HGNC:3278]	ENSGALT00010035889	GO:0001732 (formation of cytoplasmic translation initiation complex), GO:0002181 (cytoplasmic translation), GO:0002183 (cytoplasmic translational initiation), GO:0002191 (cap-dependent translational initiation), GO:0006412 (translation), GO:0006413 (translational initiation), GO:0006417 (regulation of translation), GO:0008150 (biological_process), GO:0008152 (metabolic process), GO:0009058 (biosy…
NDUFA8	6.489999999999999e-23	2.57	22.72	2.19	1.1	ENSGALG00010027903	protein_coding	NADH:ubiquinone oxidoreductase subunit A8 [Source:NCBI gene (formerly Entrezgene);Acc:417112]	ENSGALT00010067639	GO:0006091 (generation of precursor metabolites and energy), GO:0006119 (oxidative phosphorylation), GO:0006120 (mitochondrial electron transport, NADH to ubiquinone), GO:0006996 (organelle organization), GO:0007005 (mitochondrion organization), GO:0008150 (biological_process), GO:0008152 (metabolic process), GO:0009060 (aerobic respiration), GO:0009987 (cellular process), GO:0010257 (NADH dehydr…
PRCC	2.27e-13	1.41	19.61	3.87	1.19	ENSGALG00010027334	protein_coding	proline rich mitotic checkpoint control factor [Source:HGNC Symbol;Acc:HGNC:9343]	ENSGALT00010066272	GO:0007049 (cell cycle), GO:0008150 (biological_process), GO:0009987 (cellular process), GO:0050789 (regulation of biological process), GO:0050794 (regulation of cellular process), GO:0051726 (regulation of cell cycle), GO:0065007 (biological regulation)
[truncated: 1,315 more rows]
